# Supplementary material for: Genome-wide association study of alcohol consumption and use disorder in 274,424 individuals from multiple populations
Source: Nat Commun. 2019 Apr 2;10:1499. doi: 10.1038/s41467-019-09480-8 (PMC6445072; doi:10.1038/s41467-019-09480-8)
Supplement: Supplementary file 4 — Supplementary Data 1 [file 41467_2019_9480_MOESM4_ESM.xlsx]

## Sheet: Sheet1
Supplementary Data 1. Genome-wide significant associations for AUDIT-C in each population. A1, effect allele; A2, other allele; EAF, effective allele frequency. SNPs labeled in bold are completely independent signals after conditioning analyses.
rsID	Chr:pos (hg19)	A1/A2	Nearest gene to lead SNP	EAF	Beta	se	P_EA	P_AA	P_LA	P_EAA	P_SAA	Directions	P_Trans-population meta
EA
rs1260326	2:27730940	C/T	GCKRa	0.591	0.04477	0.005434	1.742e-16	0.1101	0.06703	0.9865	0.7386	+++++	2.04e-16
rs2717071	2:58030962	A/G	VRK2b	0.628	0.03377	0.005543	1.113e-09	NA	0.06998	0.3879	0.1293	+?+--	5.032e-10
rs12639940	4:39420981	A/G	KLBa	0.614	0.03295	0.005576	3.452e-09	NA	NA	0.6256	NA	+??+?	3.055e-09
rs2141284c	4:99704167	A/G	EIF4Eb	0.006	-0.2494	0.03497	9.93e-13	NA	NA	NA	NA	-????	NA
rs1154431c	4:100155470	A/G	ADH6b	0.976	0.1072	0.01766	1.28e-09	0.007633	0.06493	NA	NA	+++??	7.126e-12
rs1229984	4:100239319	C/T	ADH1Ba	0.97	0.3402	0.01585	4.828e-102	1.307e-19	4.4e-16	0.009049	NA	++++?	3.62e-133
rs1229978	4:100256199	C/T	ADH1Cb	0.403	0.04224	0.00549	1.435e-14	3.658e-06	0.001467	0.01869	0.7023	+++++	7.452e-22
rs78111280c	4:100421822	C/T	C4orf17b	0.927	0.06519	0.01039	3.492e-10	NA	0.00357	NA	NA	+?+??	9.599e-12
rs57370858c	4:100601316	A/T	MTTPb	0.945	0.06907	0.1196	7.779e-09	NA	0.005049	NA	NA	+?+??	3.024e-10
crs150021439c	4:100919254	C/T	H2AFZb	0.993	0.3001	0.03107	4.624e-22	0.006765	2.18e-05	NA	NA	+++??	8.005e-26
rs186613142c	4:101546509	A/G	EMCNb	0.003	-0.2847	0.04798	2.973e-09	NA	NA	NA	NA	-????	NA
rs13107325	4:103188709	C/T	SLC39A8a	0.921	0.1034	0.009888	1.432e-25	0.0001069	0.002227	NA	NA	+++??	2.244e-30
rs62339861	4:150983421	C/T	DCLK2b	0.792	0.03685	0.006662	3.164e-08	0.9797	0.3683	0.6452	0.1124	+-+++	5.058e-07
rs2961817	5:50443063	A/G	ISL1b	0.657	0.03316	0.005737	7.494e-09	0.1093	0.8705	0.626	NA	++--?	2.001e-08
rs185177474	5:143889333	A/C	KCTD16b	0.031	0.0887	0.01579	1.952e-08	NA	0.2101	NA	NA	+?-??	3.313e-07
rs12425096	12:51980459	A/C	SCN8Ab	0.775	0.0349	0.006398	4.921e-08	NA	0.6859	0.9401	NA	+?+-?	8.596e-08
rs9937709	16:53820813	A/G	FTOa	0.587	0.04399	0.005394	3.528e-16	0.5727	0.6161	0.1191	0.1067	+++++	5.525e-14
rs4794018	17:47093398	C/T	IGF2BP1a	0.337	0.03221	0.005761	2.258e-08	NA	NA	0.8276	NA	+??+?	2.274e-08
rs35572189	17:79419025	A/G	BAHCC1a	0.368	0.03454	0.005622	8.13e-10	0.4339	0.8398	0.4134	0.7569	+-++-	6.135e-07
AA
rs150627184d	4:100163386	C/CT	ADH6b	0.809	0.1119	0.01194	NA	7.301e-21	0.06082	NA	NA	?--??	3.148e-20
rs1229984	4:100239319	C/T	ADH1Ba	0.989	0.412	0.04546	4.828e-102	1.307e-19	4.4e-16	0.009049	NA	++++?	3.62e-133
LA
rs1229984	4:100239319	C/T	ADH1Ba	0.938	0.349	0.0429	4.828e-102	1.307e-19	4.4e-16	0.009049	NA	++++?	3.62e-133
EAA
rs3782886e	12:112110489	C/T	BRAPa	0.205	-0.6024	0.07088	NA	NA	NA	4.981e-17	NA	???+?	NA
aprotein-coding gene contains the leading SNP
bnearest protein-coding gene to the leading SNP
cnot completely independent loci after conditioning on rs1229984
din high LD with rs2066702 (ADH1B), another well-known association in AAs.
ein high LD with rs671 (ALDH2), however, rs671 was filterred with low imputation score
