# Supplementary material for: Genome-wide association study of alcohol consumption and use disorder in 274,424 individuals from multiple populations
Source: Nat Commun. 2019 Apr 2;10:1499. doi: 10.1038/s41467-019-09480-8 (PMC6445072; doi:10.1038/s41467-019-09480-8)
Supplement: Supplementary file 5 — Supplementary Data 2 [file 41467_2019_9480_MOESM5_ESM.xlsx]

## Sheet: Sheet1
Supplementary Data 2. Genome-wide significant associations for AUD in each population. A1, effect allele; A2, other allele; EAF, effective allele frequency. SNPs labeled in bold are completely independent signals after conditioning analyses.
rsID	Chr:pos (hg19)	A1/A2	Nearest gene to lead SNP	EAF	OR	se	P_EA	P_AA	P_LA	P_EAA	P_SAA	Directions	P_Trans-population meta
EA
rs1260326	2:27730940	C/T	GCKRa	0.591	1.0749	0.008741	1.444e-16	0.679	0.7781	0.8299	0.8202	+++-+	2.272e-13
rs570436	2:45142673	C/T	SIX3b	0.423	0.9454	0.008831	2.069e-10	NA	0.5347	0.1749	NA	-?--?	1.656e-10
rs2141284c	4:99704167	A/G	EIF4Eb	0.006	0.6637	0.06522	3.249e-10	NA	NA	NA	NA	-????	NA
rs1154431c	4:100155470	A/G	ADH6b	0.976	1.2112	0.03019	2.188e-10	0.9666	6.905e-05	NA	NA	+++??	1.936e-10
rs1229984	4:100239319	C/T	ADH1Ba	0.97	1.742	0.0305	4.512e-74	4.175e-05	5.812e-17	0.03239	NA	++++?	4.683e-85
rs1154433	4:100253708	A/G	ADH1Cb	0.596	0.9346	0.0088	1.174e-14	0.0001768	0.01366	0.9699	0.05103	---++	1.024e-18
rs140280172c	4:100832564	A/C	DNAJB14a	0.008	0.6626	0.05692	4.775e-13	0.8903	1.939e-05	NA	NA	-+-??	1.003e-12
rs13107325	4:103188709	C/T	SLC39A8a	0.921	1.1325	0.01634	2.734e-14	0.06356	0.3628	NA	NA	+++??	2.974e-14
rs4715221	6:51359803	A/G	PKHD1b	0.698	1.0546	0.009396	1.483e-08	NA	0.3783	0.03844	0.767	+?-+-	7.237e-08
rs141424017	7:114951430	T/TAAC	MDF1Cb	0.222	1.059	0.01037	3.376e-08	NA	0.8557	NA	NA	+?+??	7.36e-08
rs17125651	10:110823083	C/T		0.134	1.074	0.01231	8.284e-09	0.2635	0.2005	0.4889	0.1582	+--++	2.203e-05
rs4936277	11:113431960	A/G	DRD2b	0.56	1.059	0.008617	2.847e-11	0.0728	0.000436	0.2004	0.3572	+++++	1.013e-13
rs11075992	16:53820066	C/T	FTOa	0.395	0.9462	0.008738	2.424e-10	0.1821	0.6006	0.2387	0.0493	-----	3.219e-10
AA
rs2066702	4:100229017	A/G	ADH1Ba	0.193	0.8411	0.0171	0.001303	4.69e-24	0.06477	NA	NA	---??	6.378e-15
rs72900220	4:99592997	A/G	TSPAN5b	0.961	1.2376	0.03598	NA	3.159e-09	NA	NA	NA	?+???	NA
LA
rs1229984	4:100239319	C/T	ADH1Ba	0.938	1.7746	0.06854	4.512e-74	4.175e-05	5.812e-17	0.03239	NA	++++?	4.683e-85
rs9378160	6:31467992	A/C	MICBa	0.719	0.841	0.03078	0.7242	0.4359	1.79e-08	0.3503	0.8941	+--+-	2.181e-06
aprotein-coding gene contains the leading SNP
bnearest protein-coding gene to the leading SNP
cnot completely independent loci after conditioning on rs1229984 in EA, or conditioning on rs2066702 in AA
