# Supplementary material for: Genome-wide association study of alcohol consumption and use disorder in 274,424 individuals from multiple populations
Source: Nat Commun. 2019 Apr 2;10:1499. doi: 10.1038/s41467-019-09480-8 (PMC6445072; doi:10.1038/s41467-019-09480-8)
Supplement: Supplementary file 6 — Supplementary Data 3 [file 41467_2019_9480_MOESM6_ESM.xlsx]

## Sheet: Sheet1
Supplementary Data 3. Female-specific genome-wide significant associations for AUDIT-C in each population. A1, effect allele; A2, other allele; EAF, effective allele frequency.
rsID	Chr:pos (hg19)	A1/A2	Nearest gene to lead SNP	EAF	Beta	se	P_EA	P_AA	P_LA	Directions	P_Trans-population meta
EA
rs60610174	13:20469353	A/G	ZMYM5b	0.0693	0.1567	0.02839	3.451e-08	NA	0.7508	+?+	6.839e-08
AA
rs41355452	20:54217048	A/G		0.13	-0.1468	0.02671	0.03929	4.026e-08	NA	--?	1.487e-06
aprotein-coding gene contains the leading SNP
bnearest protein-coding gene to the leading SNP
