# Supplementary material for: Genome-wide association study of alcohol consumption and use disorder in 274,424 individuals from multiple populations
Source: Nat Commun. 2019 Apr 2;10:1499. doi: 10.1038/s41467-019-09480-8 (PMC6445072; doi:10.1038/s41467-019-09480-8)
Supplement: Supplementary file 7 — Supplementary Data 4 [file 41467_2019_9480_MOESM7_ESM.xlsx]

## Sheet: Sheet1
Supplementary Data 4. Female-specific genome-wide significant associations for AUD in AA. A1, effect allele; A2, other allele; EAF, effective allele frequency.
rsID	Chr:pos (hg19)	A1/A2	Nearest gene to lead SNP	EAF	OR	se	P_EA	P_AA	P_LA	Directions	P_Trans-population meta
rs72716801	8:128648726	G/T	MYCa	0.968	1.886	0.1162	0.8663	4.818e-08	NA	-+?	0.002847
aprotein-coding gene closest to the lead SNP
