# Supplementary material for: Genome-wide association study of alcohol consumption and use disorder in 274,424 individuals from multiple populations
Source: Nat Commun. 2019 Apr 2;10:1499. doi: 10.1038/s41467-019-09480-8 (PMC6445072; doi:10.1038/s41467-019-09480-8)
Supplement: Supplementary file 8 — Supplementary Data 5 [file 41467_2019_9480_MOESM8_ESM.xlsx]

## Sheet: Sheet1
Supplementary Data 5. Conditional analyses of lead SNPs on chr4 for AUDIT-C. SNP in bold is significant after Bonferroni correction for all of the tested SNPs.
EA
Lead SNPs	Chr:pos (hg19)	Original P-value	P-value conditioning on rs1229984
rs2141284	4:99704167	9.93e-13	0.0822
rs1154431	4:100155470	1.28e-09	0.5982
rs1229978	4:100256199	1.435e-14	2.391e-07
rs78111280	4:100421822	3.492e-10	0.009162
rs57370858	4:100601316	7.779e-09	0.0775
rs150021439	4:100919254	4.624e-22	0.3173
rs186613142	4:101546509	2.973e-09	0.1989
