# Supplementary material for: Genome-wide association study of alcohol consumption and use disorder in 274,424 individuals from multiple populations
Source: Nat Commun. 2019 Apr 2;10:1499. doi: 10.1038/s41467-019-09480-8 (PMC6445072; doi:10.1038/s41467-019-09480-8)
Supplement: Supplementary file 9 — Supplementary Data 6 [file 41467_2019_9480_MOESM9_ESM.xlsx]

## Sheet: Sheet1
Supplementary Data 6. Conditional analyses of lead SNPs on chr4 for AUD. SNPs in bold are significant after Bonferroni correction for all tested SNPs.
EA
Lead SNPs	Chr:pos (hg19)	Original P-value	P-value conditioning on rs1229984
rs2141284	4:99704167	3.249e-10	0.1804
rs1154431	4:100155470	2.188e-10	0.352
rs1154433	4:100253708	1.174e-14	2.306e-08
rs140280172	4:100832564	4.775e-13	0.703
Trans-populations meta
Lead SNPs	Chr:pos (hg19)	EA		AA		LA		EAA	SAA	meta
		Original P-value	P-value conditioning on rs1229984	original p-value	P-value conditioning on rs20066702	original p-value	P-value conditioning on rs1229984	no index SNP	no index SNP	original p-value	after conditional analyses
rs5860563	4:100047157	7.63e-05	0.00619	9.845e-07	0.001166	0.035	0.1173	NA	0.4119	1.116e-09	3.05e-05
rs1503775	4:100430316	4.569e-07	0.04639	NA	NA	0.01507	0.82	NA	NA	3.844e-08	0.04729
