# Supplementary material for: Genome-wide association study of alcohol consumption and use disorder in 274,424 individuals from multiple populations
Source: Nat Commun. 2019 Apr 2;10:1499. doi: 10.1038/s41467-019-09480-8 (PMC6445072; doi:10.1038/s41467-019-09480-8)
Supplement: Supplementary file 10 — Supplementary Data 7 [file 41467_2019_9480_MOESM10_ESM.xlsx]

## Sheet: Sheet1
Supplementary Data 7. Genome-wide significant associations for AUDIT-C with AUD as a covariate. A1, effect allele; A2, other allele; EAF, effective allele frequency.
rsID	Chr:pos (hg19)	A1/A2	Nearest gene to lead SNP	EAF	Beta	SE	P
EA
rs11336847	2:27748992	A/AT	GCKR	0.601	0.03101	0.005169	1.98e-09
rs2141284	4:99704167	A/G	EIF4E	0.006	-0.1812	0.0332	4.81e-08
rs1229984	4:100239319	C/T	ADH1B	0.97	0.2498	0.01507	1.16e-61
rs142783062	4:100270960	T/TTCTG	ADH1C	0.405	0.02886	0.005159	2.21e-08
rs150021439	4:100919254	C/T	H2AFZ	0.993	0.2309	0.02951	5.07e-15
rs13107325	4:103188709	C/T	SLC39A8	0.921	0.07929	0.009391	3.12e-17
rs185177474	5:143889333	A/C	KCTD16	0.031	0.08358	0.015	2.5e-08
rs71863246	16:53812770	A/ATTTT	FTO	0.399	-0.0337	0.005196	8.86e-11
rs4794018	17:47093398	C/T	IGF2BP1	0.337	0.03231	0.005469	3.49e-09
rs35572189	17:79419025	A/G	BAHCC1	0.368	0.03065	0.00534	9.44e-09
AA
rs34777421	4:100162348	A/G	ADH6	0.71	0.06213	0.009638	1.16e-10
rs1229984	4:100239319	C/T	ADH1B	0.989	0.3443	0.04231	4.15e-16
