# Supplementary material for: Genome-wide association study of alcohol consumption and use disorder in 274,424 individuals from multiple populations
Source: Nat Commun. 2019 Apr 2;10:1499. doi: 10.1038/s41467-019-09480-8 (PMC6445072; doi:10.1038/s41467-019-09480-8)
Supplement: Supplementary file 11 — Supplementary Data 8 [file 41467_2019_9480_MOESM11_ESM.xlsx]

## Sheet: Sheet1
Supplementary Data 8. Genome-wide significant associations for AUD with AUDIT-C as a covariate. A1, effect allele; A2, other allele; EAF, effective allele frequency.
rsID	Chr:pos (hg19)	A1/A2	Nearest gene to lead SNP	EAF	OR	SE	P
EA
rs114568025	1:54375542	A/C	DIO1	0.006	1.362	0.05634	4.271e-08
rs1260326	2:27730940	C/T	GCKR	0.591	1.05697	0.009242	1.962e-09
rs1229984	4:100239319	C/T	ADH1B	0.97	1.49209	0.03154	6.973e-37
rs78234152	4:100279889	A/G	ADH1C	0.101	1.088	0.01468	8.483e-09
rs4936277	11:113431960	A/G	DRD2	0.56	1.05452	0.009103	5.525e-09
AA
rs2066702	4:100229017	A/G	ADH1B	0.193	0.8785	0.01834	1.62e-12
