# Supplementary material for: Genome-wide association study of alcohol consumption and use disorder in 274,424 individuals from multiple populations
Source: Nat Commun. 2019 Apr 2;10:1499. doi: 10.1038/s41467-019-09480-8 (PMC6445072; doi:10.1038/s41467-019-09480-8)
Supplement: Supplementary file 12 — Supplementary Data 9 [file 41467_2019_9480_MOESM12_ESM.xlsx]

## Sheet: Sheet1
Supplementary Data 9. Secondary GWAS for AUDIT-C adjusting for BMI. A1, effect allele; A2, other allele. SNPs are from the primary AUDIT-C GWAS.
rsID	Chr:pos (hg19)	A1/A2	Nearest gene to lead SNP	Original P-value	BMIadj P-value
EA
rs1260326	2:27730940	C/T	GCKRa	1.742e-16	6.136e-19
rs2717071	2:58030962	A/G	VRK2b	1.113e-09	2.126e-09
rs12639940	4:39420981	A/G	KLBa	3.452e-09	2.612e-10
rs1229984	4:100239319	C/T	ADH1Ba	4.828e-102	5.203e-113
rs1229978	4:100256199	C/T	ADH1Cb	1.435e-14	7.956e-16
rs13107325	4:103188709	C/T	SLC39A8a	1.432e-25	5.084e-20
rs62339861	4:150983421	C/T	DCLK2b	3.164e-08	9.172e-08
rs2961817	5:50443063	A/G	ISL1b	7.494e-09	6.265e-08
rs185177474	5:143889333	A/C	KCTD16b	1.952e-08	8.437e-08
rs12425096	12:51980459	A/C	SCN8Ab	4.921e-08	1.385e-07
rs9937709	16:53820813	A/G	FTOa	3.528e-16	3.2e-06
rs4794018	17:47093398	C/T	IGF2BP1a	2.258e-08	1.504e-06
rs35572189	17:79419025	A/G	BAHCC1a	8.13e-10	2.277e-09
AA
rs150627184	4:100163386	C/CT	ADH6b	7.301e-21	5.708e-21
rs1229984	4:100239319	C/T	ADH1Ba	1.307e-19	5.679e-20
LA
rs1229984	4:100239319	C/T	ADH1Ba	4.4e-16	9.703e-17
EAA
rs3782886	12:112110489	C/T	BRAPa	4.981e-17	7.481e-17
Trans-populations meta
rsID	Chr:pos (hg19)	A1/A2	Nearest gene to lead SNP	Original P-value	BMIadj P-value
rs1260326	2:27730940	C/T	GCKRa	2.04e-16	2.914e-19
rs2683616	2:58035555	A/G	VRK2b	4.95e-10	9.064e-10
rs12639940	4:39420981	A/G	KLBa	3.06e-09	2.024e-10
rs1229984	4:100239319	C/T	ADH1Ba	3.62e-133	9.81e-145
rs142783062	4:100270960	T/TTCTG	ADH1Ca	9.5e-23	7.663e-24
rs13107325	4:103188709	C/T	SLC39A8a	2.24e-30	1.071e-24
rs4423856	4:150984857	T/C	DCLK2b	1.48e-08	3.774e-08
rs2961816	5:50443691	A/C	ISL1b	9.75e-09	7.409e-08
rs4841132	8:9183596	A/G	PPP1R3Bb	3.62e-08	1.671e-09
rs62033408	16:53827962	A/G	FTOa	1.11e-19	9.77e-08
rs9902512	17:47094274	C/G	IGF2BP1a	6.24e-09	3.29e-07
rs142997686	17:79419159	T/TGGGAGGGTCGCAGCACCCCCACCCCC	BAHCC1a	5.39e-09	1.763e-08
rs75723348	22:41420679	T/G	RBX1b	1.11e-08	1.206e-07
aprotein-coding gene contains the leading SNP
bnearest protein-coding gene to the leading SNP
