# Supplementary material for: Genome-wide association study of alcohol consumption and use disorder in 274,424 individuals from multiple populations
Source: Nat Commun. 2019 Apr 2;10:1499. doi: 10.1038/s41467-019-09480-8 (PMC6445072; doi:10.1038/s41467-019-09480-8)
Supplement: Supplementary file 13 — Supplementary Data 10 [file 41467_2019_9480_MOESM13_ESM.xlsx]

## Sheet: Sheet1
Supplementary Data 10. Secondary GWAS for AUD adjusting for BMI. A1, effect allele; A2, other allele. SNPs are from the primary AUD GWAS.
rsID	Chr:pos (hg19)	A1/A2	Nearest gene to lead SNP	Original P-value	BMIadj P-value
EA
rs1260326	2:27730940	C/T	GCKRa	1.444e-16	1.001e-17
rs570436	2:45142673	C/T	SIX3b	2.069e-10	1.289e-09
rs1229984	4:100239319	C/T	ADH1Ba	4.512e-74	2.84e-78
rs1154433	4:100253708	A/G	ADH1Cb	1.174e-14	6.372e-16
rs13107325	4:103188709	C/T	SLC39A8a	2.734e-14	7.524e-12
rs4715221	6:51359803	A/G	PKHD1b	1.483e-08	6.819e-09
rs141424017	7:114951430	T/TAAC	MDF1Cb	3.376e-08	6.929e-08
rs17125651	10:110823083	C/T		8.284e-09	1.096e-08
rs4936277	11:113431960	A/G	DRD2b	2.847e-11	7.878e-12
rs11075992	16:53820066	C/T	FTOa	2.424e-10	3.905e-05
AA
rs2066702	4:100229017	A/G	ADH1Ba	4.69e-24	9.646e-24
rs72900220	4:99592997	A/G	TSPAN5b	3.159e-09	2.476e-09
LA
rs1229984	4:100239319	C/T	ADH1Ba	5.812e-17	1.23e-17
rs9378160	6:31467992	A/C	MICBa	1.79e-08	3.393e-08
Trans-populations meta
rsID	Chr:pos (hg19)	A1/A2	Nearest gene to lead SNP	Original P-value	BMIadj P-value
rs1260326	2:27730940	C/T	GCKRa	2.27e-13	1.714e-14
rs540606	2:45138507	A/G	SIX3b	8.58e-11	8.776e-10
rs5860563	4:100047157	C/CA	ADH4a	1.12e-09	1.41e-10
rs1229984	4:100239319	C/T	ADH1Ba	4.68e-85	3.85e-89
rs1612735	4:100258007	T/C	ADH1Ca	7.9e-19	1.387e-19
rs13107325	4:103188709	C/T	SLC39A8a	2.97e-14	6.811e-12
rs7906104	10:110497101	T/C		3.17e-09	1.138e-09
rs61902812	11:113374420	A/C	DRD2b	2.44e-08	1.84e-08
rs4936277	11:113431960	A/G	DRD2b	1.01e-13	3.303e-13
rs1421085	16:53800954	T/C	FTOa	2.17e-11	2.387e-05
aprotein-coding gene contains the leading SNP
bnearest protein-coding gene to the leading SNP
