# Supplementary material for: Genome-wide association study of alcohol consumption and use disorder in 274,424 individuals from multiple populations
Source: Nat Commun. 2019 Apr 2;10:1499. doi: 10.1038/s41467-019-09480-8 (PMC6445072; doi:10.1038/s41467-019-09480-8)
Supplement: Supplementary file 14 — Supplementary Data 11 [file 41467_2019_9480_MOESM14_ESM.xlsx]

## Sheet: Sheet1
Supplementary Table 11. Canonical pathways for AUDIT-C GWAS. All terms shown are FDR < 0.05.
GeneSet	N_genes	N_overlap	p	adjP	genes
EA
REACTOME_ETHANOL_OXIDATION	9	2	3.13953e-07	0.000234975	ADH4:ADH1B
KEGG_FATTY_ACID_METABOLISM	41	3	5.30816e-07	0.000234975	ADH5:ADH4:ADH1B
KEGG_TYROSINE_METABOLISM	41	3	5.30816e-07	0.000234975	ADH5:ADH4:ADH1B
KEGG_RETINOL_METABOLISM	63	3	3.04619e-06	0.00101133	ADH5:ADH4:ADH1B
KEGG_METABOLISM_OF_XENOBIOTICS_BY_CYTOCHROME_P450	69	3	4.39137e-06	0.00108996	ADH5:ADH4:ADH1B
KEGG_DRUG_METABOLISM_CYTOCHROME_P450	71	3	4.92452e-06	0.00108996	ADH5:ADH4:ADH1B
REACTOME_PHASE1_FUNCTIONALIZATION_OF_COMPOUNDS	67	2	0.000168091	0.0232952	ADH4:ADH1B
REACTOME_PI3K_CASCADE	68	2	0.000175658	0.0232952	KLB:EIF4E
PID_MYC_ACTIV_PATHWAY	78	2	0.000263765	0.0262028	SUPT7L:EIF4E
REACTOME_INSULIN_RECEPTOR_SIGNALLING_CASCADE	84	2	0.000328214	0.0272417	KLB:EIF4E
REACTOME_SIGNALING_BY_INSULIN_RECEPTOR	105	2	0.000631154	0.0332142	KLB:EIF4E
REACTOME_BIOLOGICAL_OXIDATIONS	135	2	0.00130684	0.0469049	ADH4:ADH1B
AA
REACTOME_ETHANOL_OXIDATION	9	4	3.40393e-17	2.78974e-14	ADH4:ADH6:ADH1A:ADH1B
KEGG_FATTY_ACID_METABOLISM	41	5	6.30212e-17	2.78974e-14	ADH5:ADH4:ADH6:ADH1A:ADH1B
KEGG_TYROSINE_METABOLISM	41	5	6.30212e-17	2.78974e-14	ADH5:ADH4:ADH6:ADH1A:ADH1B
KEGG_RETINOL_METABOLISM	63	5	9.52321e-16	3.16171e-13	ADH5:ADH4:ADH6:ADH1A:ADH1B
KEGG_METABOLISM_OF_XENOBIOTICS_BY_CYTOCHROME_P450	69	5	1.6802e-15	4.44294e-13	ADH5:ADH4:ADH6:ADH1A:ADH1B
KEGG_DRUG_METABOLISM_CYTOCHROME_P450	71	5	2.00735e-15	4.44294e-13	ADH5:ADH4:ADH6:ADH1A:ADH1B
REACTOME_PHASE1_FUNCTIONALIZATION_OF_COMPOUNDS	67	4	2.6025e-12	4.93731e-10	ADH4:ADH6:ADH1A:ADH1B
REACTOME_BIOLOGICAL_OXIDATIONS	135	4	9.31519e-11	1.54632e-08	ADH4:ADH6:ADH1A:ADH1B
LA
KEGG_FATTY_ACID_METABOLISM	41	3	1.22337e-09	8.12317e-07	ADH5:ADH4:ADH1B
KEGG_TYROSINE_METABOLISM	41	3	1.22337e-09	8.12317e-07	ADH5:ADH4:ADH1B
REACTOME_ETHANOL_OXIDATION	9	2	3.93238e-09	1.74073e-06	ADH4:ADH1B
KEGG_RETINOL_METABOLISM	63	3	7.16952e-09	2.38028e-06	ADH5:ADH4:ADH1B
KEGG_METABOLISM_OF_XENOBIOTICS_BY_CYTOCHROME_P450	69	3	1.03949e-08	2.585e-06	ADH5:ADH4:ADH1B
KEGG_DRUG_METABOLISM_CYTOCHROME_P450	71	3	1.16792e-08	2.585e-06	ADH5:ADH4:ADH1B
REACTOME_PHASE1_FUNCTIONALIZATION_OF_COMPOUNDS	67	2	2.21744e-06	0.000420681	ADH4:ADH1B
REACTOME_BIOLOGICAL_OXIDATIONS	135	2	1.83168e-05	0.00270275	ADH4:ADH1B
EAA
PID_NCADHERIN_PATHWAY	33	2	1.29082e-06	0.000939683	MYL2:PTPN11
PID_EPO_PATHWAY	34	2	1.41518e-06	0.000939683	SH2B3:PTPN11
PID_KIT_PATHWAY	52	2	5.19004e-06	0.00229746	SH2B3:PTPN11
KEGG_LEUKOCYTE_TRANSENDOTHELIAL_MIGRATION	114	2	5.51238e-05	0.00813382	MYL2:PTPN11
KEGG_NEUROTROPHIN_SIGNALING_PATHWAY	126	2	7.42692e-05	0.00822618	SH2B3:PTPN11
