# Supplementary material for: Genome-wide association study of alcohol consumption and use disorder in 274,424 individuals from multiple populations
Source: Nat Commun. 2019 Apr 2;10:1499. doi: 10.1038/s41467-019-09480-8 (PMC6445072; doi:10.1038/s41467-019-09480-8)
Supplement: Supplementary file 15 — Supplementary Data 12 [file 41467_2019_9480_MOESM15_ESM.xlsx]

## Sheet: Sheet1
Supplementary Data 12. Canonical pathways for AUD GWAS. All terms shown are FDR < 0.05.
GeneSet	N_genes	N_overlap	p	adjP	genes
EA
REACTOME_ETHANOL_OXIDATION	9	2	2.83637e-07	0.00020497	ADH4:ADH1B
KEGG_FATTY_ACID_METABOLISM	41	3	4.63034e-07	0.00020497	ADH5:ADH4:ADH1B
KEGG_TYROSINE_METABOLISM	41	3	4.63034e-07	0.00020497	ADH5:ADH4:ADH1B
KEGG_RETINOL_METABOLISM	63	3	2.65963e-06	0.000882998	ADH5:ADH4:ADH1B
KEGG_METABOLISM_OF_XENOBIOTICS_BY_CYTOCHROME_P450	69	3	3.83506e-06	0.000951962	ADH5:ADH4:ADH1B
KEGG_DRUG_METABOLISM_CYTOCHROME_P450	71	3	4.30103e-06	0.000951962	ADH5:ADH4:ADH1B
REACTOME_PHASE1_FUNCTIONALIZATION_OF_COMPOUNDS	67	2	0.000152202	0.0224582	ADH4:ADH1B
PID_MYC_ACTIV_PATHWAY	78	2	0.000238933	0.0282971	SUPT7L:EIF4E
AA
REACTOME_ETHANOL_OXIDATION	9	4	1.19117e-16	1.58187e-13	ADH4:ADH6:ADH1A:ADH1B
KEGG_FATTY_ACID_METABOLISM	41	5	4.40462e-16	1.94978e-13	ADH5:ADH4:ADH6:ADH1A:ADH1B
KEGG_TYROSINE_METABOLISM	41	5	4.40462e-16	1.94978e-13	ADH5:ADH4:ADH6:ADH1A:ADH1B
KEGG_RETINOL_METABOLISM	63	5	6.64935e-15	2.20759e-12	ADH5:ADH4:ADH6:ADH1A:ADH1B
KEGG_METABOLISM_OF_XENOBIOTICS_BY_CYTOCHROME_P450	69	5	1.17284e-14	3.10107e-12	ADH5:ADH4:ADH6:ADH1A:ADH1B
KEGG_DRUG_METABOLISM_CYTOCHROME_P450	71	5	1.40108e-14	3.10107e-12	ADH5:ADH4:ADH6:ADH1A:ADH1B
REACTOME_PHASE1_FUNCTIONALIZATION_OF_COMPOUNDS	67	4	9.08434e-12	1.72343e-09	ADH4:ADH6:ADH1A:ADH1B
REACTOME_BIOLOGICAL_OXIDATIONS	135	4	3.242e-10	5.38171e-08	ADH4:ADH6:ADH1A:ADH1B
LA
KEGG_FATTY_ACID_METABOLISM	41	3	1.22337e-09	8.12317e-07	ADH5:ADH4:ADH1B
KEGG_TYROSINE_METABOLISM	41	3	1.22337e-09	8.12317e-07	ADH5:ADH4:ADH1B
REACTOME_ETHANOL_OXIDATION	9	2	3.93238e-09	1.74073e-06	ADH4:ADH1B
KEGG_RETINOL_METABOLISM	63	3	7.16952e-09	2.38028e-06	ADH5:ADH4:ADH1B
KEGG_METABOLISM_OF_XENOBIOTICS_BY_CYTOCHROME_P450	69	3	1.03949e-08	2.585e-06	ADH5:ADH4:ADH1B
KEGG_DRUG_METABOLISM_CYTOCHROME_P450	71	3	1.16792e-08	2.585e-06	ADH5:ADH4:ADH1B
REACTOME_PHASE1_FUNCTIONALIZATION_OF_COMPOUNDS	67	2	2.21744e-06	0.000420681	ADH4:ADH1B
REACTOME_BIOLOGICAL_OXIDATIONS	135	2	1.83168e-05	0.00270275	ADH4:ADH1B
