# Supplementary material for: Genome-wide association study of alcohol consumption and use disorder in 274,424 individuals from multiple populations
Source: Nat Commun. 2019 Apr 2;10:1499. doi: 10.1038/s41467-019-09480-8 (PMC6445072; doi:10.1038/s41467-019-09480-8)
Supplement: Supplementary file 16 — Supplementary Data 13 [file 41467_2019_9480_MOESM16_ESM.xlsx]

## Sheet: Sheet1
Supplementary Data 13. GO biological processes for AUDIT-C GWAS. All terms shown are FDR < 0.05.
GeneSet	N_genes	N_overlap	p	adjP	genes
EA
go ethanol metabolic process	13	3	3.86723e-09	1.79904e-05	ADH5:ADH4:ADH1B
go primary alcohol metabolic process	46	3	8.50569e-07	0.00197842	ADH5:ADH4:ADH1B
go negative regulation of cellular amide metabolic process	131	4	1.97611e-06	0.00306428	IGF2BP1:EIF2B4:EIF4E:BANK1
go negative regulation of translational initiation	22	2	5.67486e-06	0.00659987	EIF2B4:BANK1
go acylglycerol homeostasis	30	2	1.48312e-05	0.0114991	GIP:GCKR
go triglyceride homeostasis	30	2	1.48312e-05	0.0114991	GIP:GCKR
go alcohol catabolic process	58	2	0.000109334	0.0418477	SNX17:ADH4
go response to carbohydrate	167	3	0.000142262	0.0418477	GIP:EIF2B4:GCKR
go organic hydroxy compound catabolic process	72	2	0.000208133	0.0418477	SNX17:ADH4
go alcohol metabolic process	347	4	0.000211987	0.0418477	SNX17:ADH5:ADH4:ADH1B
go regulation of cellular amide metabolic process	351	4	0.000223554	0.0418477	IGF2BP1:EIF2B4:EIF4E:BANK1
go regulation of translational initiation	81	2	0.000294852	0.0491726	EIF2B4:BANK1
AA
go ethanol metabolic process	13	5	2.40514e-20	1.11887e-16	ADH5:ADH4:ADH6:ADH1A:ADH1B
go primary alcohol metabolic process	46	5	1.31285e-16	3.05369e-13	ADH5:ADH4:ADH6:ADH1A:ADH1B
go alcohol metabolic process	347	5	3.25382e-11	5.04559e-08	ADH5:ADH4:ADH6:ADH1A:ADH1B
go organic hydroxy compound metabolic process	481	5	2.3365e-10	2.71735e-07	ADH5:ADH4:ADH6:ADH1A:ADH1B
go oxidation reduction process	875	5	8.58772e-09	7.99001e-06	ADH5:ADH4:ADH6:ADH1A:ADH1B
go small molecule metabolic process	1752	5	5.58178e-07	0.000432774	ADH5:ADH4:ADH6:ADH1A:ADH1B
go cellular aldehyde metabolic process	84	2	1.57992e-06	0.00104997	ADH5:ADH4
go terpenoid metabolic process	106	2	3.1906e-06	0.00185534	ADH5:ADH4
go isoprenoid metabolic process	126	2	5.37067e-06	0.00227131	ADH5:ADH4
go small molecule catabolic process	327	2	9.30487e-05	0.0188201	ADH5:ADH4
LA
go ethanol metabolic process	13	3	8.67767e-12	4.03685e-08	ADH5:ADH4:ADH1B
go primary alcohol metabolic process	46	3	1.96968e-09	4.58148e-06	ADH5:ADH4:ADH1B
go cellular aldehyde metabolic process	84	2	4.39595e-06	0.00681665	ADH5:ADH4
go alcohol metabolic process	347	3	6.81453e-06	0.00769117	ADH5:ADH4:ADH1B
go terpenoid metabolic process	106	2	8.8623e-06	0.00769117	ADH5:ADH4
go isoprenoid metabolic process	126	2	1.48945e-05	0.00769878	ADH5:ADH4
go organic hydroxy compound metabolic process	481	3	2.47171e-05	0.0114984	ADH5:ADH4:ADH1B
go small molecule catabolic process	327	2	0.000254029	0.0490124	ADH5:ADH4
go oxidation reduction process	875	3	0.000254557	0.0490124	ADH5:ADH4:ADH1B
EAA
go activation of mapk activity	137	3	1.65892e-06	0.0077173	MAPKAPK5:ERP29:PTPN11
go positive regulation of map kinase activity	206	3	8.38745e-06	0.012943	MAPKAPK5:ERP29:PTPN11
go activation of protein kinase activity	278	3	2.7283e-05	0.012943	MAPKAPK5:ERP29:PTPN11
go positive regulation of protein serine threonine kinase activity	287	3	3.09077e-05	0.012943	MAPKAPK5:ERP29:PTPN11
go regulation of map kinase activity	317	3	4.55759e-05	0.012943	MAPKAPK5:ERP29:PTPN11
go negative regulation of protein secretion	107	2	4.56248e-05	0.012943	ERP29:PTPN11
go ras protein signal transduction	143	2	0.000108161	0.0157239	BRAP:MAPKAPK5
go glucose homeostasis	168	2	0.000174232	0.0195359	HECTD4:PTPN11
go carbohydrate homeostasis	168	2	0.000174232	0.0195359	HECTD4:PTPN11
go regulation of protein serine threonine kinase activity	466	3	0.000202422	0.0203641	MAPKAPK5:ERP29:PTPN11
go positive regulation of mapk cascade	466	3	0.000202422	0.0203641	MAPKAPK5:ERP29:PTPN11
go positive regulation of kinase activity	479	3	0.000224943	0.0205184	MAPKAPK5:ERP29:PTPN11
go positive regulation of cell communication	1524	5	0.00025467	0.0219393	CUX2:SH2B3:MAPKAPK5:ERP29:PTPN11
go negative regulation of secretion	198	2	0.000282682	0.0226731	ERP29:PTPN11
go lipid modification	207	2	0.00032209	0.0233799	ACAD10:PTPN11
go negative regulation of establishment of protein localization	208	2	0.000326676	0.0233799	ERP29:PTPN11
go positive regulation of transferase activity	612	3	0.000571516	0.0316511	MAPKAPK5:ERP29:PTPN11
go regulation of mapk cascade	656	3	0.000742445	0.0375419	MAPKAPK5:ERP29:PTPN11
go positive regulation of response to stimulus	1887	5	0.000814786	0.0398988	CUX2:SH2B3:MAPKAPK5:ERP29:PTPN11
go hemostasis	309	2	0.0010345	0.0453998	SH2B3:PTPN11
go small molecule catabolic process	327	2	0.00121808	0.0490889	ACAD10:ALDH2
