# Supplementary material for: Genome-wide association study of alcohol consumption and use disorder in 274,424 individuals from multiple populations
Source: Nat Commun. 2019 Apr 2;10:1499. doi: 10.1038/s41467-019-09480-8 (PMC6445072; doi:10.1038/s41467-019-09480-8)
Supplement: Supplementary file 17 — Supplementary Data 14 [file 41467_2019_9480_MOESM17_ESM.xlsx]

## Sheet: Sheet1
Supplementary Data 14. GO biological processes for AUD GWAS. All terms shown are FDR < 0.05.
GeneSet	N_genes	N_overlap	p	adjP	genes
EA
go ethanol metabolic process	13	3	3.36949e-09	1.56749e-05	ADH5:ADH4:ADH1B
go primary alcohol metabolic process	46	3	7.42111e-07	0.00172615	ADH5:ADH4:ADH1B
go negative regulation of translational initiation	22	2	5.12947e-06	0.0079541	EIF2B4:BANK1
go protein import into nucleus translocation	29	2	1.20817e-05	0.014051	GCKR:SIX3
go negative regulation of cellular amide metabolic process	131	3	4.86129e-05	0.0407959	EIF2B4:EIF4E:BANK1
go protein localization to nucleus	156	3	9.58716e-05	0.0407959	GCKR:SUPT7L:SIX3
go alcohol catabolic process	58	2	9.89645e-05	0.0407959	SNX17:ADH4
go alcohol metabolic process	347	4	0.000180437	0.0407959	SNX17:ADH5:ADH4:ADH1B
go organic hydroxy compound catabolic process	72	2	0.000188495	0.0407959	SNX17:ADH4
go regulation of translational initiation	81	2	0.000267125	0.0460224	EIF2B4:BANK1
go cellular aldehyde metabolic process	84	2	0.000297384	0.0477045	ADH5:ADH4
go axis specification	90	2	0.000364359	0.0494857	IFT172:SIX3
go dorsal ventral pattern formation	91	2	0.000376386	0.0494857	IFT172:SIX3
AA
go ethanol metabolic process	13	5	1.68307e-19	7.82965e-16	ADH5:ADH4:ADH6:ADH1A:ADH1B
go primary alcohol metabolic process	46	5	9.1736e-16	2.13378e-12	ADH5:ADH4:ADH6:ADH1A:ADH1B
go alcohol metabolic process	347	5	2.24314e-10	3.47836e-07	ADH5:ADH4:ADH6:ADH1A:ADH1B
go organic hydroxy compound metabolic process	481	5	1.601e-09	1.86197e-06	ADH5:ADH4:ADH6:ADH1A:ADH1B
go oxidation reduction process	875	5	5.77913e-08	5.3769e-05	ADH5:ADH4:ADH6:ADH1A:ADH1B
go cellular aldehyde metabolic process	84	2	2.75614e-06	0.00213693	ADH5:ADH4
go small molecule metabolic process	1752	5	3.60391e-06	0.00239505	ADH5:ADH4:ADH6:ADH1A:ADH1B
go terpenoid metabolic process	106	2	5.5612e-06	0.00323384	ADH5:ADH4
go isoprenoid metabolic process	126	2	9.35375e-06	0.00362614	ADH5:ADH4
go small molecule catabolic process	327	2	0.000160788	0.0299194	ADH5:ADH4
LA
go ethanol metabolic process	13	3	8.67767e-12	4.03685e-08	ADH5:ADH4:ADH1B
go primary alcohol metabolic process	46	3	1.96968e-09	4.58148e-06	ADH5:ADH4:ADH1B
go cellular aldehyde metabolic process	84	2	4.39595e-06	0.00681665	ADH5:ADH4
go alcohol metabolic process	347	3	6.81453e-06	0.00769117	ADH5:ADH4:ADH1B
go terpenoid metabolic process	106	2	8.8623e-06	0.00769117	ADH5:ADH4
go isoprenoid metabolic process	126	2	1.48945e-05	0.00769878	ADH5:ADH4
go organic hydroxy compound metabolic process	481	3	2.47171e-05	0.0114984	ADH5:ADH4:ADH1B
go small molecule catabolic process	327	2	0.000254029	0.0490124	ADH5:ADH4
go oxidation reduction process	875	3	0.000254557	0.0490124	ADH5:ADH4:ADH1B
