# Supplementary material for: Genome-wide association study of alcohol consumption and use disorder in 274,424 individuals from multiple populations
Source: Nat Commun. 2019 Apr 2;10:1499. doi: 10.1038/s41467-019-09480-8 (PMC6445072; doi:10.1038/s41467-019-09480-8)
Supplement: Supplementary file 18 — Supplementary Data 15 [file 41467_2019_9480_MOESM18_ESM.xlsx]

## Sheet: Sheet1
Supplementary Data 15. Chemical and genetic perturbation for AUDIT-C GWAS. All terms shown are FDR < 0.05.
GeneSet	N_genes	N_overlap	p	adjP	genes
EA
lastowska coamplified with mycn	39	5	3.24554e-11	1.10316e-07	ZNF512:CCDC121:GPN1:SUPT7L:SLC4A1AP
xu response to tretinoin and nsc682994 dn	15	2	1.6895e-06	0.0028713	PPM1G:EIF4E
woo liver cancer recurrence dn	80	3	7.93545e-06	0.00899087	ADH5:ADH1B:MTTP
lee liver cancer	47	2	5.81475e-05	0.0282347	ADH4:ADH1B
AA
woo liver cancer recurrence dn	80	3	4.09343e-09	9.33606e-06	ADH5:ADH6:ADH1B
browne hcmv infection 16hr dn	86	3	5.49341e-09	9.33606e-06	ADH5:ADH1A:ADH1B
chiang liver cancer subclass proliferation dn	175	3	9.69405e-08	0.000109834	ADH4:ADH6:ADH1A
browne hcmv infection 2hr up	38	2	1.40633e-07	0.000119503	ADH1A:ADH1B
cairo hepatoblastoma classes dn	206	3	1.86623e-07	0.000126866	ADH6:ADH1A:ADH1B
lee liver cancer	47	2	2.70029e-07	0.000152971	ADH4:ADH1B
hsiao liver specific genes	242	3	3.55918e-07	0.000172824	ADH4:ADH6:ADH1B
hoshida liver cancer survival dn	113	2	3.86908e-06	0.00146122	ADH5:ADH6
delys thyroid cancer dn	230	2	3.26229e-05	0.00792037	ADH1A:ADH1B
kaab heart atrium vs ventricle dn	260	2	4.7031e-05	0.00908839	METAP1:ADH5
hoshida liver cancer subclass s3	266	2	5.03403e-05	0.00908839	ADH4:ADH6
acevedo normal tissue adjacent to liver tumor dn	354	2	0.00011776	0.0149735	ADH4:ADH6
acevedo liver cancer dn	539	2	0.000407854	0.0339813	ADH4:ADH1A
flechner biopsy kidney transplant rejected vs ok dn	546	2	0.000423629	0.0340303	ADH5:ADH6
flechner biopsy kidney transplant ok vs donor up	549	2	0.00043051	0.0340303	ADH5:ADH1A
LA
woo liver cancer recurrence dn	80	3	1.89824e-08	6.45211e-05	ADH5:ADH1B:MTTP
lee liver cancer	47	2	7.53495e-07	0.00128057	ADH4:ADH1B
johnstone parvb targets 1 dn	60	2	1.58615e-06	0.00138368	ADH5:DNAJB14
hsiao liver specific genes	242	3	1.62834e-06	0.00138368	ADH4:ADH1B:MTTP
browne hcmv infection 16hr dn	86	2	4.71964e-06	0.00262897	ADH5:ADH1B
ginestier breast cancer 20q13 amplification up	116	2	1.16207e-05	0.00438874	ADH4:DNAJB14
ohguchi liver hnf4a targets dn	146	2	2.31585e-05	0.00726935	ADH4:MTTP
chiang liver cancer subclass proliferation dn	175	2	3.97923e-05	0.0104042	ADH4:MTTP
vecchi gastric cancer early dn	346	2	0.000299963	0.0477353	ADH1B:MTTP
sansom apc targets dn	360	2	0.000337054	0.0477353	ADH4:MTTP
EAA
lindstedt dendritic cell maturation c	68	2	1.16963e-05	0.00796794	ALDH2:TRAFD1
azare neoplastic transformation by stat3 up	117	2	5.95623e-05	0.0155733	CUX2:PTPN11
fernandez bound by myc	180	2	0.000213553	0.0315595	ACAD10:ALDH2
graessmann response to mc and doxorubicin up	609	3	0.000561004	0.0414533	ALDH2:TRAFD1:PTPN11
