# Supplementary material for: Genome-wide association study of alcohol consumption and use disorder in 274,424 individuals from multiple populations
Source: Nat Commun. 2019 Apr 2;10:1499. doi: 10.1038/s41467-019-09480-8 (PMC6445072; doi:10.1038/s41467-019-09480-8)
Supplement: Supplementary file 19 — Supplementary Data 16 [file 41467_2019_9480_MOESM19_ESM.xlsx]

## Sheet: Sheet1
Supplementary Data 16. Chemical and genetic pertubation for AUD GWAS. All terms shown are FDR < 0.05.
GeneSet	N_genes	N_overlap	p	adjP	genes
EA
lastowska coamplified with mycn	39	7	7.3705e-16	2.50523e-12	IFT172:FNDC4:ZNF512:CCDC121:GPN1:SUPT7L:SLC4A1AP
xu response to tretinoin and nsc682994 dn	15	2	1.52671e-06	0.00259464	PPM1G:EIF4E
woo liver cancer recurrence dn	80	3	6.93334e-06	0.00785547	ADH5:ADH1B:MTTP
lee liver cancer	47	2	5.26102e-05	0.025546	ADH4:ADH1B
AA
woo liver cancer recurrence dn	80	3	9.52121e-09	2.171e-05	ADH5:ADH6:ADH1B
browne hcmv infection 16hr dn	86	3	1.27744e-08	2.171e-05	ADH5:ADH1A:ADH1B
chiang liver cancer subclass proliferation dn	175	3	2.2459e-07	0.000208845	ADH4:ADH6:ADH1A
browne hcmv infection 2hr up	38	2	2.45772e-07	0.000208845	ADH1A:ADH1B
cairo hepatoblastoma classes dn	206	3	4.31806e-07	0.000267242	ADH6:ADH1A:ADH1B
lee liver cancer	47	2	4.71742e-07	0.000267242	ADH4:ADH1B
hsiao liver specific genes	242	3	8.2228e-07	0.000399276	ADH4:ADH6:ADH1B
hoshida liver cancer survival dn	113	2	6.74194e-06	0.00176276	ADH5:ADH6
chiang liver cancer subclass ctnnb1 up	171	2	2.33647e-05	0.00467157	TSPAN5:ADH6
delys thyroid cancer dn	230	2	5.65867e-05	0.00915897	ADH1A:ADH1B
kaab heart atrium vs ventricle dn	260	2	8.14829e-05	0.0110192	METAP1:ADH5
hoshida liver cancer subclass s3	266	2	8.7196e-05	0.0110192	ADH4:ADH6
acevedo normal tissue adjacent to liver tumor dn	354	2	0.000203274	0.0186737	ADH4:ADH6
bruins uvc response late	1128	3	0.000353448	0.0250285	TSPAN5:METAP1:ADH5
acevedo liver cancer dn	539	2	0.000698924	0.0386294	ADH4:ADH1A
flechner biopsy kidney transplant rejected vs ok dn	546	2	0.000725757	0.0386294	ADH5:ADH6
flechner biopsy kidney transplant ok vs donor up	549	2	0.000737458	0.0386294	ADH5:ADH1A
chicas rb1 targets confluent	549	2	0.000737458	0.0386294	TSPAN5:ADH1B
LA
woo liver cancer recurrence dn	80	3	1.89824e-08	6.45211e-05	ADH5:ADH1B:MTTP
lee liver cancer	47	2	7.53495e-07	0.00128057	ADH4:ADH1B
johnstone parvb targets 1 dn	60	2	1.58615e-06	0.00138368	ADH5:DNAJB14
hsiao liver specific genes	242	3	1.62834e-06	0.00138368	ADH4:ADH1B:MTTP
browne hcmv infection 16hr dn	86	2	4.71964e-06	0.00262897	ADH5:ADH1B
ginestier breast cancer 20q13 amplification up	116	2	1.16207e-05	0.00438874	ADH4:DNAJB14
ohguchi liver hnf4a targets dn	146	2	2.31585e-05	0.00726935	ADH4:MTTP
chiang liver cancer subclass proliferation dn	175	2	3.97923e-05	0.0104042	ADH4:MTTP
vecchi gastric cancer early dn	346	2	0.000299963	0.0477353	ADH1B:MTTP
sansom apc targets dn	360	2	0.000337054	0.0477353	ADH4:MTTP
