# Supplementary material for: Genome-wide association study of alcohol consumption and use disorder in 274,424 individuals from multiple populations
Source: Nat Commun. 2019 Apr 2;10:1499. doi: 10.1038/s41467-019-09480-8 (PMC6445072; doi:10.1038/s41467-019-09480-8)
Supplement: Supplementary file 20 — Supplementary Data 17 [file 41467_2019_9480_MOESM20_ESM.xlsx]

## Sheet: Sheet1
Supplementary Data 17. GWAS catalog enrichment for AUDIT-C GWAS. All terms shown are FDR < 0.05.
GeneSet	N_genes	N_overlap	p	adjP	genes
EA
Oral cavity cancer	9	5	8.63966e-16	9.30491e-13	C2orf16:ZNF512:CCDC121:GPN1:ADH1B
Waist Circumference - Triglycerides (WC-TG)	8	4	4.27049e-13	2.29966e-10	GCKR:C2orf16:ZNF512:CCDC121
Palmitoleic acid (16:1n-7) levels	23	4	2.52311e-10	9.05795e-08	GCKR:C2orf16:ZNF512:GPN1
Hypertriglyceridemia	42	4	6.24369e-09	1.68111e-06	PPM1G:GCKR:C2orf16:ZNF512
Alcohol consumption	17	3	1.28152e-08	2.76038e-06	GCKR:KLB:ADH1B
Circulating leptin levels	8	2	2.0953e-07	2.8208e-05	FTO:GCKR
Response to selective serotonin reuptake inhibitors and depression	8	2	2.0953e-07	2.8208e-05	FANCL:DCLK2
Epilepsy	8	2	2.0953e-07	2.8208e-05	VRK2:FANCL
Hirschsprung disease	10	2	4.48016e-07	5.36125e-05	VRK2:FANCL
Alcohol dependence	44	3	7.09163e-07	7.63769e-05	ADH5:ADH4:ADH1B
Sex hormone-binding globulin levels	20	2	4.21003e-06	0.000412201	FTO:GCKR
Breast size	72	3	5.20836e-06	0.00046745	FTO:GCKR:SLC4A1AP
Schizophrenia	450	6	5.82416e-06	0.000482509	GPN1:SUPT7L:SLC4A1AP:VRK2:FANCL:SLC39A8
Body fat percentage	23	2	6.51899e-06	0.000501496	FTO:IGF2BP1
Childhood body mass index	24	2	7.44216e-06	0.000534347	FTO:SLC39A8
Celiac disease	107	3	2.51213e-05	0.00159151	C4orf17:TRMT10A:MTTP
Crohn's disease	607	6	4.02673e-05	0.00222897	SNX17:ZNF513:PPM1G:GCKR:BANK1:SLC39A8
Liver enzyme levels (gamma-glutamyl transferase)	42	2	4.13923e-05	0.00222897	GCKR:C2orf16
Calcium levels	44	2	4.76487e-05	0.00225151	GCKR:C2orf16
Metabolic syndrome	45	2	5.09966e-05	0.00225151	FTO:GCKR
Obesity	54	2	8.82729e-05	0.00300937	FTO:FANCL
HDL cholesterol	151	3	9.64354e-05	0.00309815	FTO:ADH5:SLC39A8
Triglyceride levels	56	2	9.8436e-05	0.00309815	FTO:GCKR
Waist-hip ratio	58	2	0.000109334	0.00309815	FTO:FANCL
Inflammatory bowel disease	716	6	0.000113971	0.00309815	SNX17:ZNF513:PPM1G:GCKR:BANK1:SLC39A8
BMI in non-smokers	59	2	0.000115066	0.00309815	FTO:SLC39A8
Waist circumference	69	2	0.000183443	0.00459461	FTO:FANCL
Body mass index (joint analysis main effects and smoking interaction)	78	2	0.000263765	0.00604415	FTO:SLC39A8
BMI (adjusted for smoking behaviour)	78	2	0.000263765	0.00604415	FTO:SLC39A8
Blood pressure	87	2	0.00036392	0.00725818	BANK1:SLC39A8
HDL cholesterol levels	94	2	0.000456735	0.0082406	FTO:ADH5
Triglycerides	103	2	0.00059673	0.00945115	FTO:GCKR
Body mass index	335	3	0.00194374	0.0227544	FTO:FANCL:SLC39A8
Post bronchodilator FEV1/FVC ratio	196	2	0.00376973	0.0379439	GCKR:C2orf16
Type 2 diabetes	204	2	0.00421633	0.0416604	FTO:GCKR
AA
Alcohol dependence	44	5	9.89394e-17	1.06558e-13	ADH5:ADH4:ADH6:ADH1A:ADH1B
Oral cavity and pharyngeal cancer	12	2	3.67868e-09	1.98097e-06	METAP1:ADH1B
Esophageal cancer	16	2	9.35953e-09	3.36007e-06	ADH6:ADH1B
LA
Alcohol dependence	44	3	1.63909e-09	1.7653e-06	ADH5:ADH4:ADH1B
Celiac disease	107	3	6.16606e-08	3.32042e-05	C4orf17:TRMT10A:MTTP
EAA
Alcohol consumption (drinkers vs non-drinkers)	6	4	3.47627e-16	3.74394e-13	CCDC63:MYL2:ALDH2:HECTD4
Coronary heart disease	77	6	2.06056e-14	1.10961e-11	MYL2:CUX2:SH2B3:ACAD10:ALDH2:HECTD4
Hypothyroidism	38	5	6.57396e-14	2.36005e-11	SH2B3:BRAP:NAA25:HECTD4:PTPN11
Esophageal cancer	16	4	2.52198e-13	6.79044e-11	BRAP:ACAD10:ALDH2:HECTD4
Alcohol consumption	17	4	3.57157e-13	7.69317e-11	CCDC63:MYL2:ALDH2:HECTD4
Type 1 diabetes	70	5	3.09124e-12	5.54877e-10	CUX2:SH2B3:NAA25:TRAFD1:PTPN11
Crohn's disease	607	7	1.03137e-09	1.58684e-07	SH2B3:BRAP:ACAD10:ALDH2:MAPKAPK5:ERP29:NAA25
Colorectal cancer	91	4	2.61619e-09	3.52205e-07	CUX2:SH2B3:BRAP:ACAD10
Inflammatory bowel disease	716	7	3.79356e-09	4.53962e-07	SH2B3:BRAP:ACAD10:ALDH2:MAPKAPK5:ERP29:NAA25
Gamma glutamyl transpeptidase	7	2	8.36475e-09	8.18985e-07	MYL2:HECTD4
Glycemic traits	7	2	8.36475e-09	8.18985e-07	MYL2:HECTD4
Metabolic syndrome	45	3	1.82167e-08	1.63495e-06	MYL2:ALDH2:HECTD4
Retinal vascular caliber	18	2	1.94185e-07	1.60875e-05	SH2B3:PTPN11
Ischemic stroke	21	2	3.16134e-07	2.43197e-05	SH2B3:ALDH2
Blood osmolality (transformed sodium)	22	2	3.65907e-07	2.62721e-05	CCDC63:CUX2
Primary biliary cholangitis	98	3	4.32979e-07	2.91449e-05	SH2B3:ALDH2:TRAFD1
C-reactive protein levels or LDL-cholesterol levels (pleiotropy)	26	2	6.16804e-07	3.90764e-05	BRAP:HECTD4
Systolic blood pressure	111	3	7.14374e-07	4.27434e-05	SH2B3:ALDH2:PTPN11
Mean corpuscular hemoglobin concentration	29	2	8.65835e-07	4.90792e-05	SH2B3:ALDH2
Diastolic blood pressure	120	3	9.76542e-07	5.25868e-05	SH2B3:ALDH2:PTPN11
Hematological and biochemical traits	34	2	1.41518e-06	7.25788e-05	BRAP:ALDH2
Body mass index	335	4	1.76311e-06	8.63122e-05	MYL2:BRAP:ALDH2:TRAFD1
Gout	53	2	5.4993e-06	0.00023691	MYL2:CUX2
Myocardial infarction	55	2	6.15392e-06	0.000250657	SH2B3:ALDH2
Fibrinogen levels	67	2	1.11846e-05	0.000401529	SH2B3:ACAD10
Platelet count	81	2	1.98118e-05	0.000592703	SH2B3:PTPN11
Psoriasis	87	2	2.45552e-05	0.000678101	BRAP:MAPKAPK5
Blood pressure	87	2	2.45552e-05	0.000678101	ALDH2:PTPN11
HDL cholesterol levels	94	2	3.09686e-05	0.000813491	MYL2:HECTD4
Rheumatoid arthritis	150	2	0.000124618	0.00263165	SH2B3:PTPN11
HDL cholesterol	151	2	0.000127095	0.00263233	MYL2:HECTD4
