# Supplementary material for: Genome-wide association study of alcohol consumption and use disorder in 274,424 individuals from multiple populations
Source: Nat Commun. 2019 Apr 2;10:1499. doi: 10.1038/s41467-019-09480-8 (PMC6445072; doi:10.1038/s41467-019-09480-8)
Supplement: Supplementary file 21 — Supplementary Data 18 [file 41467_2019_9480_MOESM21_ESM.xlsx]

## Sheet: Sheet1
Supplementary Data 18. GWAS catalog enrichment for AUD GWAS. All terms shown are FDR < 0.05.
GeneSet	N_genes	N_overlap	p	adjP	genes
EA
Hypertriglyceridemia	42	8	6.09139e-18	6.56042e-15	PPM1G:NRBP1:KRTCAP3:IFT172:FNDC4:GCKR:C2orf16:ZNF512
Oral cavity cancer	9	5	6.9684e-16	3.75248e-13	C2orf16:ZNF512:CCDC121:GPN1:ADH1B
Waist Circumference - Triglycerides (WC-TG)	8	4	3.58217e-13	1.286e-10	GCKR:C2orf16:ZNF512:CCDC121
Palmitoleic acid (16:1n-7) levels	23	4	2.1178e-10	5.70218e-08	GCKR:C2orf16:ZNF512:GPN1
Crohn's disease	607	10	8.71509e-10	1.87723e-07	SNX17:ZNF513:PPM1G:NRBP1:KRTCAP3:IFT172:FNDC4:GCKR:BANK1:SLC39A8
Inflammatory bowel disease	716	10	4.91268e-09	8.81826e-07	SNX17:ZNF513:PPM1G:NRBP1:KRTCAP3:IFT172:FNDC4:GCKR:BANK1:SLC39A8
Calcium levels	44	4	6.68161e-09	1.02801e-06	IFT172:FNDC4:GCKR:C2orf16
Circulating leptin levels	8	2	1.8929e-07	2.54831e-05	FTO:GCKR
Serum total protein level	9	2	2.83637e-07	3.39418e-05	FNDC4:GCKR
Alcohol dependence	44	3	6.18684e-07	6.66323e-05	ADH5:ADH4:ADH1B
Serum albumin level	16	2	1.87706e-06	0.000183781	FNDC4:GCKR
Alcohol consumption	17	2	2.27689e-06	0.000204351	GCKR:ADH1B
Coffee consumption (cups per day)	19	2	3.23776e-06	0.000268236	FNDC4:GCKR
Sex hormone-binding globulin levels	20	2	3.80513e-06	0.000292723	FTO:GCKR
Breast size	72	3	4.54912e-06	0.000326627	FTO:GCKR:SLC4A1AP
Childhood body mass index	24	2	6.72745e-06	0.000452841	FTO:SLC39A8
Chronic kidney disease	84	3	8.42212e-06	0.000533566	IFT172:FNDC4:GCKR
Fasting plasma glucose	30	2	1.341e-05	0.000802366	GCKR:SIX3
Celiac disease	107	3	2.19734e-05	0.00124554	C4orf17:TRMT10A:MTTP
Liver enzyme levels (gamma-glutamyl transferase)	42	2	3.74433e-05	0.00183302	GCKR:C2orf16
Metabolic syndrome	45	2	4.61367e-05	0.00210661	FTO:GCKR
HDL cholesterol	151	3	8.45047e-05	0.00303372	FTO:ADH5:SLC39A8
Triglyceride levels	56	2	8.90931e-05	0.00309527	FTO:GCKR
BMI in non-smokers	59	2	0.000104157	0.00321506	FTO:SLC39A8
BMI (adjusted for smoking behaviour)	78	2	0.000238933	0.00622132	FTO:SLC39A8
Body mass index (joint analysis main effects and smoking interaction)	78	2	0.000238933	0.00622132	FTO:SLC39A8
Blood pressure	87	2	0.000329774	0.00739931	BANK1:SLC39A8
HDL cholesterol levels	94	2	0.000413993	0.0089174	FTO:ADH5
Triglycerides	103	2	0.000541074	0.0100472	FTO:GCKR
Schizophrenia	450	4	0.000595719	0.0103164	GPN1:SUPT7L:SLC4A1AP:SLC39A8
Metabolite levels	114	2	0.000727269	0.0113517	GCKR:SIX3
Post bronchodilator FEV1/FVC ratio	196	2	0.00343034	0.0388892	GCKR:C2orf16
Type 2 diabetes	204	2	0.0038379	0.0426126	FTO:GCKR
AA
Alcohol dependence	44	5	6.91405e-16	7.44644e-13	ADH5:ADH4:ADH6:ADH1A:ADH1B
Oral cavity and pharyngeal cancer	12	2	6.43543e-09	3.46548e-06	METAP1:ADH1B
Esophageal cancer	16	2	1.63709e-08	5.87715e-06	ADH6:ADH1B
LA
Alcohol dependence	44	3	1.63909e-09	1.7653e-06	ADH5:ADH4:ADH1B
Celiac disease	107	3	6.16606e-08	3.32042e-05	C4orf17:TRMT10A:MTTP
