# Supplementary material for: Genome-wide association study of alcohol consumption and use disorder in 274,424 individuals from multiple populations
Source: Nat Commun. 2019 Apr 2;10:1499. doi: 10.1038/s41467-019-09480-8 (PMC6445072; doi:10.1038/s41467-019-09480-8)
Supplement: Supplementary file 22 — Supplementary Data 19 [file 41467_2019_9480_MOESM22_ESM.xlsx]

## Sheet: Sheet1
Supplementary Data 19. Cell line partitioning heritability enrichment for AUDIT-C GWAS using baseline model. Terms labeled in bold are FDR < 0.05.
Category	Prop._SNPs	Prop._h2	Prop._h2_std_error	Enrichment	Enrichment_std_error	Enrichment_p	Coefficient	Coefficient_std_error	Coefficient_z-score
Conserved_LindbladToh.bedL2_0	0.0256851	0.371709	0.07135	14.4718	2.77788	7.65307e-07	1.31788e-07	2.98465e-08	4.41553
Conserved_LindbladToh.extend.500.bedL2_0	0.330412	0.664164	0.0849409	2.0101	0.257075	5.82202e-05	1.19575e-09	5.32205e-09	0.224679
Intron_UCSC.extend.500.bedL2_0	0.396796	0.518172	0.0329639	1.30589	0.0830752	0.00035233	-4.09548e-08	4.24488e-08	-0.964805
DHS_Trynka.extend.500.bedL2_0	0.496042	0.893012	0.121129	1.80028	0.244191	0.00127773	1.69141e-08	9.7006e-09	1.74361
H3K4me1_Trynka.extend.500.bedL2_0	0.605819	0.82127	0.063327	1.35564	0.104531	0.00162311	6.69272e-10	9.19899e-09	0.072755
Repressed_Hoffman.extend.500.bedL2_0	0.718511	0.584152	0.0441833	0.813004	0.0614929	0.00200621	1.00014e-09	7.14679e-09	0.139943
FetalDHS_Trynka.extend.500.bedL2_0	0.283362	0.5843	0.106113	2.06203	0.37448	0.00481582	-4.87168e-09	9.43745e-09	-0.516207
H3K4me3_Trynka.extend.500.bedL2_0	0.255139	0.454904	0.0710471	1.78296	0.278464	0.00482453	4.23048e-09	8.62238e-09	0.490639
H3K27ac_PGC2.extend.500.bedL2_0	0.335206	0.531821	0.0730864	1.58655	0.218034	0.00795104	1.33762e-08	1.8311e-08	0.7305
H3K9ac_Trynka.bedL2_0	0.125413	0.33828	0.0837378	2.69733	0.667697	0.00997805	1.05425e-08	1.75774e-08	0.599777
H3K9ac_Trynka.extend.500.bedL2_0	0.229855	0.424475	0.0799	1.84671	0.347611	0.0171929	-2.91958e-09	1.16069e-08	-0.251539
Intron_UCSC.bedL2_0	0.387473	0.489556	0.0432492	1.26346	0.111619	0.019374	4.3973e-08	4.23591e-08	1.0381
WeakEnhancer_Hoffman.extend.500.bedL2_0	0.0887866	0.242581	0.0670955	2.73218	0.755694	0.0240703	1.84845e-08	1.327e-08	1.39295
H3K27ac_Hnisz.bedL2_0	0.389076	0.512194	0.0546872	1.31644	0.140557	0.0276999	1.36159e-08	1.97997e-08	0.687686
H3K4me1_Trynka.bedL2_0	0.423685	0.665098	0.109069	1.5698	0.257429	0.0291356	-2.35643e-09	1.14523e-08	-0.205761
Enhancer_Hoffman.bedL2_0	0.0419892	0.171464	0.0668894	4.08352	1.59302	0.0464618	3.16103e-08	2.76103e-08	1.14487
UTR_5_UCSC.extend.500.bedL2_0	0.0268651	0.0796403	0.0279774	2.96446	1.0414	0.0570696	1.47313e-08	1.77592e-08	0.8295
Enhancer_Hoffman.extend.500.bedL2_0	0.0898451	0.193014	0.0547041	2.1483	0.608871	0.0583759	-1.00502e-08	1.68391e-08	-0.596833
PromoterFlanking_Hoffman.bedL2_0	0.00830845	-0.0542764	0.0324495	-6.53268	3.9056	0.0615332	-9.42922e-08	5.20122e-08	-1.81289
FetalDHS_Trynka.bedL2_0	0.0839308	0.327767	0.135455	3.9052	1.61389	0.061659	2.80717e-08	2.51481e-08	1.11625
Enhancer_Andersson.extend.500.bedL2_0	0.0190351	-0.0414211	0.0324475	-2.17604	1.70462	0.0616981	-5.11787e-08	2.68285e-08	-1.90762
UTR_3_UCSC.extend.500.bedL2_0	0.0264553	0.0855725	0.031445	3.23461	1.18861	0.0638793	1.52675e-08	2.05261e-08	0.743812
H3K4me3_Trynka.bedL2_0	0.133011	0.283169	0.0829561	2.12892	0.62368	0.0641288	6.29345e-09	1.56744e-08	0.401511
H3K4me1_peaks_Trynka.bedL2_0	0.169823	0.394108	0.130096	2.32071	0.766073	0.0827845	8.41214e-09	1.37419e-08	0.612151
TSS_Hoffman.extend.500.bedL2_0	0.0343534	0.0989566	0.0404669	2.88055	1.17796	0.108236	1.43546e-08	2.86851e-08	0.50042
H3K27ac_Hnisz.extend.500.bedL2_0	0.420486	0.513095	0.058925	1.22024	0.140135	0.125152	-1.52994e-08	1.93446e-08	-0.790891
Coding_UCSC.extend.500.bedL2_0	0.0636618	0.125587	0.0408845	1.97272	0.642214	0.131492	-1.28787e-08	1.16011e-08	-1.11013
DHS_peaks_Trynka.bedL2_0	0.110583	0.322222	0.159373	2.91385	1.44121	0.176023	1.49272e-08	2.6654e-08	0.560035
TFBS_ENCODE.extend.500.bedL2_0	0.341215	0.493724	0.116812	1.44696	0.342341	0.18981	-1.00695e-09	9.66539e-09	-0.104181
H3K9ac_peaks_Trynka.bedL2_0	0.0384595	0.143816	0.0822317	3.73941	2.13814	0.191324	1.61346e-08	2.81697e-08	0.572766
Coding_UCSC.bedL2_0	0.0142749	0.0671826	0.0408706	4.70634	2.86311	0.193663	5.65704e-09	3.64504e-08	0.155198
DGF_ENCODE.extend.500.bedL2_0	0.53847	0.675923	0.104857	1.25527	0.194732	0.194044	-5.32049e-09	7.42523e-09	-0.716541
Promoter_UCSC.bedL2_0	0.0463455	0.105535	0.0464948	2.27714	1.00322	0.198942	4.66059e-08	4.91711e-08	0.947831
H3K27ac_PGC2.bedL2_0	0.268778	0.395888	0.105325	1.47292	0.391868	0.231379	-1.32216e-08	2.13342e-08	-0.619736
UTR_3_UCSC.bedL2_0	0.0111859	0.045838	0.029754	4.09783	2.65995	0.242876	1.10015e-08	4.13489e-08	0.266065
TSS_Hoffman.bedL2_0	0.0178321	0.0584727	0.0388105	3.27907	2.17644	0.293949	3.7291e-10	4.04493e-08	0.00921919
Transcribed_Hoffman.bedL2_0	0.345968	0.461641	0.120986	1.33435	0.349703	0.338044	9.5426e-09	6.65255e-09	1.43443
Repressed_Hoffman.bedL2_0	0.460873	0.345219	0.124954	0.749055	0.271125	0.354274	4.8392e-09	6.98108e-09	0.693188
TFBS_ENCODE.bedL2_0	0.131228	0.240598	0.121041	1.83344	0.922373	0.357278	-1.44675e-12	1.64546e-08	-8.79235e-05
DHS_Trynka.bedL2_0	0.166201	0.327265	0.183404	1.96909	1.10351	0.374207	-2.75889e-08	2.40766e-08	-1.14588
Transcribed_Hoffman.extend.500.bedL2_0	0.762095	0.721035	0.0649901	0.946122	0.0852782	0.526235	-3.46701e-09	5.03009e-09	-0.689255
UTR_5_UCSC.bedL2_0	0.00548417	0.0179563	0.0215813	3.27421	3.93519	0.562438	-5.73586e-09	4.72259e-08	-0.121456
DGF_ENCODE.bedL2_0	0.136006	0.220259	0.15605	1.61948	1.14738	0.586748	-2.79606e-09	1.69966e-08	-0.164507
SuperEnhancer_Hnisz.extend.500.bedL2_0	0.170383	0.18601	0.0317024	1.09172	0.186066	0.6234	7.55708e-08	7.16193e-08	1.05517
Promoter_UCSC.extend.500.bedL2_0	0.0569346	0.0682238	0.0385521	1.19828	0.67713	0.769352	-4.588e-08	4.18864e-08	-1.09534
SuperEnhancer_Hnisz.bedL2_0	0.16721	0.159151	0.0277855	0.951803	0.166172	0.770203	-8.44762e-08	7.1533e-08	-1.18094
PromoterFlanking_Hoffman.extend.500.bedL2_0	0.0331865	0.0230891	0.0413486	0.695738	1.24595	0.807345	6.28402e-09	2.11535e-08	0.297068
WeakEnhancer_Hoffman.bedL2_0	0.0209872	0.0311877	0.065364	1.48603	3.11447	0.876061	-1.99916e-08	3.84608e-08	-0.519792
CTCF_Hoffman.bedL2_0	0.0238662	0.0151839	0.0592455	0.636211	2.48241	0.883431	-7.82804e-09	3.37523e-08	-0.231926
H3K4me3_peaks_Trynka.bedL2_0	0.0416488	0.0347786	0.0701477	0.835044	1.68427	0.922064	-3.10402e-08	2.53114e-08	-1.22633
CTCF_Hoffman.extend.500.bedL2_0	0.0708357	0.0737926	0.0656478	1.04174	0.926761	0.96404	-1.6891e-09	1.51997e-08	-0.111127
Enhancer_Andersson.bedL2_0	0.00432768	0.00367397	0.0266336	0.848947	6.15425	0.980423	2.73911e-08	7.84865e-08	0.348991
baseL2_0	1	1	4.05321e-08	1	4.05321e-08	NA	-2.7272e-09	5.1635e-09	-0.528169
