# Supplementary material for: Genome-wide association study of alcohol consumption and use disorder in 274,424 individuals from multiple populations
Source: Nat Commun. 2019 Apr 2;10:1499. doi: 10.1038/s41467-019-09480-8 (PMC6445072; doi:10.1038/s41467-019-09480-8)
Supplement: Supplementary file 23 — Supplementary Data 20 [file 41467_2019_9480_MOESM23_ESM.xlsx]

## Sheet: Sheet1
Supplementary Data 20. Cell line partitioning heritability enrichment for AUD GWAS using baseline model. Terms labeled in bold are FDR < 0.05.
Category	Prop._SNPs	Prop._h2	Prop._h2_std_error	Enrichment	Enrichment_std_error	Enrichment_p	Coefficient	Coefficient_std_error	Coefficient_z-score
Conserved_LindbladToh.bedL2_0	0.0256851	0.516651	0.0774521	20.1148	3.01545	2.52074e-10	1.5519e-07	2.59693e-08	5.97589
H3K4me1_Trynka.extend.500.bedL2_0	0.605819	0.941031	0.0783532	1.55332	0.129334	8.75494e-05	9.20061e-09	8.81667e-09	1.04355
Conserved_LindbladToh.extend.500.bedL2_0	0.330412	0.567052	0.0949461	1.7162	0.287356	0.011635	-6.3708e-09	4.82105e-09	-1.32146
TSS_Hoffman.extend.500.bedL2_0	0.0343534	0.153805	0.0479269	4.47714	1.39512	0.0116574	4.94746e-08	2.62092e-08	1.88768
H3K9ac_Trynka.bedL2_0	0.125413	0.386279	0.111629	3.08006	0.890093	0.0195038	2.41078e-08	2.06794e-08	1.16579
TFBS_ENCODE.extend.500.bedL2_0	0.341215	0.666512	0.144366	1.95335	0.423094	0.0209077	1.83115e-08	9.79274e-09	1.86991
H3K4me1_Trynka.bedL2_0	0.423685	0.759278	0.142152	1.79208	0.335514	0.0209864	6.9565e-09	1.10237e-08	0.63105
Coding_UCSC.bedL2_0	0.0142749	0.11513	0.0464861	8.0652	3.25649	0.0294228	7.41089e-10	3.74894e-08	0.0197679
CTCF_Hoffman.extend.500.bedL2_0	0.0708357	-0.0878581	0.0748549	-1.24031	1.05674	0.0347822	-3.42396e-08	1.50935e-08	-2.2685
H3K9ac_peaks_Trynka.bedL2_0	0.0384595	0.228603	0.0948753	5.944	2.46689	0.0444781	3.23127e-08	3.05505e-08	1.05768
Intron_UCSC.extend.500.bedL2_0	0.396796	0.476056	0.0406558	1.19975	0.10246	0.0486794	4.27979e-09	4.20525e-08	0.101773
H3K27ac_Hnisz.bedL2_0	0.389076	0.500279	0.0574623	1.28581	0.147689	0.0545524	1.32533e-08	2.03935e-08	0.649877
DGF_ENCODE.extend.500.bedL2_0	0.53847	0.727789	0.109769	1.35159	0.203854	0.0936884	2.28611e-09	6.44501e-09	0.354709
FetalDHS_Trynka.extend.500.bedL2_0	0.283362	0.510068	0.133021	1.80006	0.469438	0.0957289	2.27027e-09	1.05332e-08	0.215534
UTR_3_UCSC.extend.500.bedL2_0	0.0264553	0.0860767	0.0372501	3.25367	1.40804	0.114879	8.28048e-09	1.75941e-08	0.47064
UTR_5_UCSC.bedL2_0	0.00548417	0.0409254	0.0233562	7.46246	4.25884	0.13144	2.78731e-08	4.31222e-08	0.646373
DHS_Trynka.extend.500.bedL2_0	0.496042	0.695744	0.132836	1.40259	0.267791	0.13567	-1.25123e-09	9.64784e-09	-0.12969
Enhancer_Andersson.extend.500.bedL2_0	0.0190351	-0.0387942	0.040238	-2.03804	2.11389	0.145951	-4.17194e-08	2.60987e-08	-1.59852
H3K27ac_PGC2.extend.500.bedL2_0	0.335206	0.453465	0.0829199	1.35279	0.24737	0.163936	1.90006e-09	1.45876e-08	0.130252
Transcribed_Hoffman.bedL2_0	0.345968	0.172755	0.132456	0.499339	0.382857	0.194764	-8.18536e-09	6.51079e-09	-1.2572
UTR_5_UCSC.extend.500.bedL2_0	0.0268651	0.063903	0.0291997	2.37866	1.0869	0.200688	-5.9574e-09	1.58247e-08	-0.376462
Coding_UCSC.extend.500.bedL2_0	0.0636618	0.133332	0.0563338	2.09437	0.884892	0.217642	-6.26314e-09	1.33329e-08	-0.46975
Repressed_Hoffman.extend.500.bedL2_0	0.718511	0.654364	0.0529844	0.910722	0.073742	0.226187	-3.51686e-09	6.45275e-09	-0.545017
H3K4me1_peaks_Trynka.bedL2_0	0.169823	0.346974	0.151863	2.04316	0.894243	0.241069	5.33166e-10	1.18217e-08	0.0451006
WeakEnhancer_Hoffman.extend.500.bedL2_0	0.0887866	0.178788	0.0768008	2.01369	0.865005	0.242602	8.528e-09	1.23604e-08	0.689947
H3K4me3_peaks_Trynka.bedL2_0	0.0416488	0.157683	0.0993907	3.78602	2.3864	0.244523	1.68273e-08	2.66938e-08	0.630382
Transcribed_Hoffman.extend.500.bedL2_0	0.762095	0.846677	0.0737786	1.11099	0.0968102	0.254835	9.14433e-09	4.80816e-09	1.90184
UTR_3_UCSC.bedL2_0	0.0111859	0.0535707	0.0394414	4.78912	3.52599	0.282526	9.6524e-09	4.37887e-08	0.220431
DHS_peaks_Trynka.bedL2_0	0.110583	0.298565	0.177012	2.69992	1.60071	0.291398	3.41646e-08	2.57036e-08	1.32917
Promoter_UCSC.bedL2_0	0.0463455	0.0999067	0.0515935	2.15569	1.11324	0.299868	1.43436e-08	4.66246e-08	0.307641
H3K27ac_PGC2.bedL2_0	0.268778	0.380368	0.10827	1.41517	0.402824	0.304545	-2.07696e-09	1.68113e-08	-0.123545
TSS_Hoffman.bedL2_0	0.0178321	0.0579366	0.0428631	3.249	2.4037	0.348254	-3.50157e-08	3.91924e-08	-0.89343
FetalDHS_Trynka.bedL2_0	0.0839308	0.212733	0.139064	2.53462	1.65689	0.356989	4.61201e-09	2.48221e-08	0.185803
Repressed_Hoffman.bedL2_0	0.460873	0.589077	0.14367	1.27817	0.311734	0.374944	5.48759e-09	7.15268e-09	0.767207
Enhancer_Hoffman.bedL2_0	0.0419892	0.0960164	0.0637356	2.2867	1.51791	0.39676	1.01498e-08	2.24707e-08	0.451693
Promoter_UCSC.extend.500.bedL2_0	0.0569346	0.092726	0.046986	1.62864	0.825264	0.444933	-1.46586e-08	4.02997e-08	-0.36374
H3K27ac_Hnisz.extend.500.bedL2_0	0.420486	0.479448	0.0781181	1.14022	0.18578	0.452816	-1.4986e-08	2.06763e-08	-0.724794
H3K4me3_Trynka.extend.500.bedL2_0	0.255139	0.319881	0.0920131	1.25375	0.360639	0.482353	-1.01198e-09	9.23716e-09	-0.109555
H3K4me3_Trynka.bedL2_0	0.133011	0.194294	0.0883589	1.46074	0.6643	0.491948	-1.37932e-08	1.34481e-08	-1.02566
H3K9ac_Trynka.extend.500.bedL2_0	0.229855	0.280455	0.0743755	1.22014	0.323576	0.4978	-1.77889e-08	1.04764e-08	-1.698
PromoterFlanking_Hoffman.extend.500.bedL2_0	0.0331865	0.00526078	0.0446847	0.158522	1.34647	0.530752	-2.04109e-08	1.96522e-08	-1.03861
SuperEnhancer_Hnisz.bedL2_0	0.16721	0.188863	0.0350781	1.12949	0.209785	0.539807	1.22309e-08	6.09483e-08	0.200677
SuperEnhancer_Hnisz.extend.500.bedL2_0	0.170383	0.183363	0.0372226	1.07618	0.218465	0.728452	-1.65237e-08	6.04752e-08	-0.273231
Enhancer_Hoffman.extend.500.bedL2_0	0.0898451	0.108189	0.0691116	1.20417	0.769231	0.7903	-1.42344e-08	1.58954e-08	-0.895502
CTCF_Hoffman.bedL2_0	0.0238662	0.00731741	0.0710187	0.306602	2.97571	0.816269	2.31592e-08	3.37181e-08	0.686848
PromoterFlanking_Hoffman.bedL2_0	0.00830845	0.00105597	0.0388185	0.127096	4.67218	0.851743	-7.65436e-09	5.07024e-08	-0.150966
TFBS_ENCODE.bedL2_0	0.131228	0.151528	0.134772	1.15469	1.02701	0.880316	-1.4073e-08	1.59076e-08	-0.884675
Enhancer_Andersson.bedL2_0	0.00432768	0.00917068	0.0327198	2.11907	7.56059	0.88234	4.12055e-08	7.66305e-08	0.537718
WeakEnhancer_Hoffman.bedL2_0	0.0209872	0.0300814	0.0641389	1.43332	3.0561	0.88746	-6.35139e-09	3.1648e-08	-0.200689
Intron_UCSC.bedL2_0	0.387473	0.392636	0.0544752	1.01333	0.140591	0.924267	-3.04455e-09	4.22993e-08	-0.0719762
DGF_ENCODE.bedL2_0	0.136006	0.149619	0.175101	1.10009	1.28745	0.937925	-7.71705e-09	1.60017e-08	-0.482266
DHS_Trynka.bedL2_0	0.166201	0.156634	0.18284	0.942439	1.10012	0.958231	-3.73759e-08	2.05547e-08	-1.81836
baseL2_0	1	1	6.46372e-08	1	6.46372e-08	NA	-4.17903e-09	5.1393e-09	-0.813152
