# Supplementary material for: Genome-wide association study of alcohol consumption and use disorder in 274,424 individuals from multiple populations
Source: Nat Commun. 2019 Apr 2;10:1499. doi: 10.1038/s41467-019-09480-8 (PMC6445072; doi:10.1038/s41467-019-09480-8)
Supplement: Supplementary file 24 — Supplementary Data 21 [file 41467_2019_9480_MOESM24_ESM.xlsx]

## Sheet: Sheet1
Supplementary Data 21. Cell type group partitioning heritability enrichment for AUDIT-C GWAS. Terms labeled in bold are FDR < 0.05.
Cell types	Prop._SNPs	Prop._h2	Prop._h2_std_error	Enrichment	Enrichment_std_error	Enrichment_p	Coefficient	Coefficient_std_error	Coefficient_z-score
Adrenal or pancreas	0.0928531	0.251584	0.052263	2.70948	0.562857	0.00179211	8.01157e-09	7.3499e-09	1.09002
Cardiovascular	0.110699	0.319066	0.0598002	2.88228	0.540205	0.000256331	8.2506e-09	7.34319e-09	1.12357
CNS	0.148408	0.414136	0.0554436	2.79052	0.373589	2.82928e-06	1.77819e-08	5.31259e-09	3.34712
Connective or bone	0.114068	0.200151	0.055064	1.75466	0.482728	0.117922	-5.79671e-09	6.80433e-09	-0.851915
Gastrointestinal	0.167287	0.280756	0.0558559	1.67829	0.333893	0.0400112	-4.36717e-09	5.79063e-09	-0.754178
Immune or hematopoietic	0.232526	0.282803	0.0714202	1.21622	0.307149	0.479997	-6.3681e-09	5.64366e-09	-1.12836
Kidney	0.042448	0.0721181	0.0352993	1.69898	0.83159	0.3965	-8.65456e-09	9.57654e-09	-0.903726
Liver	0.0718033	0.191669	0.0491729	2.66936	0.684828	0.0140131	1.00623e-08	8.71533e-09	1.15455
Other	0.20165	0.423163	0.0746929	2.0985	0.370409	0.00313716	6.07746e-09	6.82259e-09	0.890784
Skeletal muscle	0.103077	0.252714	0.0493548	2.4517	0.478815	0.00185845	3.76434e-09	6.32486e-09	0.595167
