# Supplementary material for: Genome-wide association study of alcohol consumption and use disorder in 274,424 individuals from multiple populations
Source: Nat Commun. 2019 Apr 2;10:1499. doi: 10.1038/s41467-019-09480-8 (PMC6445072; doi:10.1038/s41467-019-09480-8)
Supplement: Supplementary file 25 — Supplementary Data 22 [file 41467_2019_9480_MOESM25_ESM.xlsx]

## Sheet: Sheet1
Supplementary Data 22. Cell type group partitioning heritability enrichment for AUD GWAS. Terms labeled in bold are FDR < 0.05.
Cell types	Prop._SNPs	Prop._h2	Prop._h2_std_error	Enrichment	Enrichment_std_error	Enrichment_p	Coefficient	Coefficient_std_error	Coefficient_z-score
Adrenal or pancreas	0.0928531	0.244849	0.065381	2.63695	0.704134	0.0172812	5.61237e-09	7.51074e-09	0.747246
Cardiovascular	0.110699	0.281199	0.0757017	2.54021	0.683851	0.0271347	1.47145e-09	7.38133e-09	0.199348
CNS	0.148408	0.391559	0.0684334	2.63839	0.461116	0.000606245	1.09779e-08	5.61787e-09	1.9541
Connective or bone	0.114068	0.253668	0.0615885	2.22383	0.539926	0.0199111	4.77981e-09	6.34813e-09	0.752948
Gastrointestinal	0.167287	0.302497	0.0826736	1.80825	0.494202	0.110654	-1.56461e-10	6.75764e-09	-0.0231532
Immune or hematopoietic	0.232526	0.327823	0.0782672	1.40984	0.336595	0.224947	-2.41175e-10	5.40268e-09	-0.04464
Kidney	0.042448	0.0972203	0.0417337	2.29034	0.983174	0.191355	-3.36828e-09	8.70253e-09	-0.387045
Liver	0.0718033	0.224526	0.0699945	3.12696	0.974809	0.0327682	1.15896e-08	1.03326e-08	1.12165
Other	0.20165	0.370621	0.0808856	1.83794	0.401119	0.0423296	-4.41533e-10	5.46576e-09	-0.0807817
Skeletal muscle	0.103077	0.250303	0.0636595	2.42831	0.617592	0.0221103	4.18271e-09	6.73401e-09	0.621132
