# Supplementary material for: Genome-wide association study of alcohol consumption and use disorder in 274,424 individuals from multiple populations
Source: Nat Commun. 2019 Apr 2;10:1499. doi: 10.1038/s41467-019-09480-8 (PMC6445072; doi:10.1038/s41467-019-09480-8)
Supplement: Supplementary file 26 — Supplementary Data 23 [file 41467_2019_9480_MOESM26_ESM.xlsx]

## Sheet: Sheet1
Supplementary Data 23. Mouse brain cell type partitioning heritability enrichment for AUDIT-C GWAS using Cahoy gene expression data. Terms labeled in bold are FDR < 0.05.
Name	Coefficient	Coefficient_std_error	Coefficient_P_value
Neuron	6.59811e-10	1.38748e-09	0.317198
Astrocyte	-6.29505e-10	1.66459e-09	0.64735
Oligodendrocyte	-9.47406e-10	1.43207e-09	0.745875
