# Supplementary material for: Genome-wide association study of alcohol consumption and use disorder in 274,424 individuals from multiple populations
Source: Nat Commun. 2019 Apr 2;10:1499. doi: 10.1038/s41467-019-09480-8 (PMC6445072; doi:10.1038/s41467-019-09480-8)
Supplement: Supplementary file 27 — Supplementary Data 24 [file 41467_2019_9480_MOESM27_ESM.xlsx]

## Sheet: Sheet1
Supplementary Table 24. Mouse brain cell type partitioning heritability enrichment for AUD GWAS using Cahoy gene expression data. Terms labeled in bold are FDR < 0.05.
Name	Coefficient	Coefficient_std_error	Coefficient_P_value
Neuron	2.81131e-10	1.3007e-09	0.41444
Astrocyte	-1.27225e-09	1.52855e-09	0.797387
Oligodendrocyte	-1.47511e-09	1.554e-09	0.828749
