# Supplementary material for: Genome-wide association study of alcohol consumption and use disorder in 274,424 individuals from multiple populations
Source: Nat Commun. 2019 Apr 2;10:1499. doi: 10.1038/s41467-019-09480-8 (PMC6445072; doi:10.1038/s41467-019-09480-8)
Supplement: Supplementary file 28 — Supplementary Data 25 [file 41467_2019_9480_MOESM28_ESM.xlsx]

## Sheet: Sheet1
Supplementary Data 25. Tissue or cell type partitioning heritability enrichment for AUDIT-C GWAS using Franke-lab gene expression data. Terms labeled in bold are FDR < 0.05.
Name	Coefficient	Coefficient_std_error	Coefficient_P_value
A08.186.211.730.885.287.500.670.Parietal.Lobe	3.06548e-09	1.40954e-09	0.0148223
A10.615.789.Serous.Membrane	3.44503e-09	1.88111e-09	0.0335222
A08.186.211.Brain	2.36771e-09	1.33548e-09	0.0381206
A08.186.211.132.Brain.Stem	2.27731e-09	1.29658e-09	0.0395099
A08.186.211.464.Limbic.System	2.01867e-09	1.33628e-09	0.0654371
A02.633.567.850.Quadriceps.Muscle	2.31997e-09	1.54916e-09	0.0671222
A10.690.Muscles	2.38492e-09	1.60694e-09	0.0688865
A10.165.114.830.750.Subcutaneous.Fat	2.47326e-09	1.68475e-09	0.0710489
A11.872.653.Neural.Stem.Cells	2.25995e-09	1.58549e-09	0.0770214
A08.186.211.865.428.Metencephalon	1.94778e-09	1.39552e-09	0.0813974
A08.186.211.730.317.357.Hypothalamus	2.34349e-09	1.6806e-09	0.0815931
A08.186.211.464.405.Hippocampus	1.75994e-09	1.29752e-09	0.0874886
A08.186.211.464.710.225.Entorhinal.Cortex	1.70041e-09	1.29318e-09	0.0942709
A11.436.348.Hepatocytes	2.96826e-09	2.28346e-09	0.0968176
A11.329.114.Adipocytes	2.25394e-09	1.74186e-09	0.097836
A10.165.114.830.500.750.Subcutaneous.Fat..Abdominal	2.1374e-09	1.67875e-09	0.101472
A05.360.319.679.490.Endometrium	2.54377e-09	2.00821e-09	0.102633
A05.360.319.Genitalia..Female	2.29385e-09	1.8519e-09	0.107738
A08.186.211.132.810.428.200.Cerebellum	1.73631e-09	1.41207e-09	0.10942
A06.407.071.Adrenal.Glands	2.14922e-09	1.74811e-09	0.109451
A08.186.211.730.885.287.500.Cerebral.Cortex	1.6293e-09	1.36204e-09	0.115805
A08.186.211.730.317.Diencephalon	1.96727e-09	1.66675e-09	0.11894
A03.556.124.Intestines	2.30384e-09	1.98799e-09	0.123253
A11.872.190.260.Embryoid.Bodies	1.76079e-09	1.52557e-09	0.124213
A05.360.319.679.690.Myometrium	2.03742e-09	1.76997e-09	0.124845
A03.620.Liver	2.09176e-09	1.84414e-09	0.12834
A07.231.908.Veins	1.80104e-09	1.60848e-09	0.131417
A06.407.312.782.Testis	1.82319e-09	1.67039e-09	0.137533
A05.360.490.Germ.Cells	2.18684e-09	2.02196e-09	0.139727
A06.407.071.140.Adrenal.Cortex	1.91069e-09	1.8218e-09	0.147137
A09.371.729.Retina	1.69266e-09	1.61623e-09	0.147484
A11.497.497.600.Oocytes	1.89649e-09	2.02179e-09	0.174117
A14.549.885.Tongue	1.50265e-09	1.63542e-09	0.179097
A03.556.249.249.356.Colon	1.73996e-09	1.93558e-09	0.184343
A08.186.211.730.885.287.500.270.Frontal.Lobe	1.19019e-09	1.37352e-09	0.193102
A05.360.319.114.630.Ovary	1.62934e-09	1.91155e-09	0.197007
A11.443.Erythroid.Cells	1.70905e-09	2.07314e-09	0.204862
A15.145.229.637.555.567.562.725.Plasma.Cells	1.4553e-09	1.81539e-09	0.211379
A07.541.560.Heart.Ventricles	1.27748e-09	1.65603e-09	0.22023
A15.378.316.580.Monocytes	1.40776e-09	1.967e-09	0.237091
A14.549.167.Dentition	1.24014e-09	1.7922e-09	0.244479
A11.436.329.Granulosa.Cells	1.02665e-09	1.5067e-09	0.247812
A08.186.211.730.317.357.352.435.Hypothalamo.Hypophyseal.System	1.00207e-09	1.53577e-09	0.257043
A14.724.557.Nasopharynx	1.19032e-09	1.90356e-09	0.265884
A15.382.490.555.567.Lymphocytes	1.06031e-09	1.73955e-09	0.271086
A06.407.312.Gonads	1.13966e-09	1.88891e-09	0.273139
A03.556.875.875.Stomach	1.25202e-09	2.07832e-09	0.273448
A07.541.Heart	9.00417e-10	1.57312e-09	0.283534
A06.407.Endocrine.Glands	1.03318e-09	1.85885e-09	0.289168
A05.360.Genitalia	8.82498e-10	1.77564e-09	0.309594
A11.118.637.555.567.562.B.Lymphocytes	1.06042e-09	2.15524e-09	0.311353
A10.690.467.Muscle..Smooth	7.37511e-10	1.64153e-09	0.326614
A08.186.211.730.885.287.500.571.735.Visual.Cortex	5.72927e-10	1.31077e-09	0.331023
A15.382.520.604.800.Palatine.Tonsil	9.21358e-10	2.19225e-09	0.337141
A14.724.Pharynx	7.86871e-10	1.88441e-09	0.338131
A07.231.114.Arteries	7.98172e-10	1.92555e-09	0.339248
A07.231.908.670.874.Umbilical.Veins	6.59311e-10	1.59771e-09	0.339928
A15.378.316.Bone.Marrow.Cells	7.09524e-10	1.73564e-09	0.341344
A11.118.637.555.567.569.200.700.T.Lymphocytes..Regulatory	8.06805e-10	1.9873e-09	0.342378
A14.549.167.646.Periodontium	7.63322e-10	2.00359e-09	0.35161
A03.556.124.684.Intestine..Small	5.74934e-10	1.64896e-09	0.36367
A15.145.846.Serum	5.05686e-10	1.4599e-09	0.364527
A11.620.520.Myocytes..Smooth.Muscle	6.21115e-10	1.79366e-09	0.364565
A10.615.Membranes	6.17329e-10	1.8955e-09	0.372333
A10.615.284.473.Chorion	4.95823e-10	1.54812e-09	0.37438
A11.118.637.Leukocytes	4.83476e-10	1.65938e-09	0.385388
A03.556.124.526.767.Rectum	5.04853e-10	1.91438e-09	0.396
A03.556.249.249.356.668.Colon..Sigmoid	4.7238e-10	1.81587e-09	0.397378
A03.556.Gastrointestinal.Tract	4.42613e-10	1.97235e-09	0.411219
A05.810.453.Kidney	3.09214e-10	1.39491e-09	0.412284
A03.556.249.124.Ileum	4.36784e-10	2.01902e-09	0.414363
A03.556.249.249.209.Cecum	3.70552e-10	1.75642e-09	0.416455
A03.734.414.Islets.of.Langerhans	3.12769e-10	1.83132e-09	0.432195
A11.329.830.Stromal.Cells	2.78244e-10	1.84937e-09	0.440203
A07.231.Blood.Vessels	1.52324e-10	1.542e-09	0.460655
A10.615.550.599.Mouth.Mucosa	1.45993e-10	2.08334e-09	0.472066
A07.541.358.Heart.Atria	7.34693e-11	1.48112e-09	0.480219
A15.145.229.188.Blood.Platelets	9.67163e-11	1.95104e-09	0.480232
A15.145.229.637.555.Leukocytes..Mononuclear	6.31788e-11	1.84517e-09	0.486343
A03.556.875.Upper.Gastrointestinal.Tract	5.4445e-11	1.86686e-09	0.488367
A11.436.Epithelial.Cells	4.39119e-11	2.28595e-09	0.492337
A11.382.Endocrine.Cells	9.54033e-12	1.7047e-09	0.497767
A07.541.358.100.Atrial.Appendage	-1.03453e-11	1.5372e-09	0.502685
A02.165.Cartilage	-3.8948e-11	1.65858e-09	0.509367
A03.556.500.760.Salivary.Glands	-1.07759e-10	2.03642e-09	0.521101
A10.272.497.Epidermis	-1.20579e-10	1.92839e-09	0.524929
A04.411.Lung	-2.30133e-10	1.91756e-09	0.547764
A15.382.812.Mononuclear.Phagocyte.System	-2.81774e-10	1.83058e-09	0.561166
A11.118.637.555.567.562.440.Precursor.Cells..B.Lymphoid	-2.50949e-10	1.60743e-09	0.56203
A15.145.229.637.555.567.569.200.CD4.Positive.T.Lymphocytes	-5.03227e-10	1.87776e-09	0.605648
A15.382.490.315.583.Neutrophils	-5.05671e-10	1.70747e-09	0.616443
A15.382.490.555.567.622.Lymphocytes..Null	-4.74925e-10	1.54724e-09	0.620559
A05.360.319.114.373.Fallopian.Tubes	-6.56595e-10	2.05473e-09	0.625346
A11.329.171.Chondrocytes	-5.41119e-10	1.59094e-09	0.633119
A15.382.812.522.Macrophages	-6.1108e-10	1.76912e-09	0.635108
A10.615.550.Mucous.Membrane	-6.75342e-10	1.9055e-09	0.638487
A03.556.875.500.Esophagus	-6.06126e-10	1.69108e-09	0.639987
A05.810.453.324.Kidney.Cortex	-6.10356e-10	1.61475e-09	0.64728
A14.549.Mouth	-7.40636e-10	1.94492e-09	0.648326
A08.186.211.653.Mesencephalon	-5.24973e-10	1.37118e-09	0.649089
A15.145.300.Fetal.Blood	-7.15629e-10	1.8368e-09	0.651586
A11.436.397.Keratinocytes	-6.71151e-10	1.58813e-09	0.663708
A03.556.124.369.Intestinal.Mucosa	-7.97842e-10	1.79063e-09	0.672044
A11.872.378.590.817.Megakaryocyte.Erythroid.Progenitor.Cells	-7.52342e-10	1.59356e-09	0.681578
A15.382.Immune.System	-9.47443e-10	1.83985e-09	0.696709
A04.531.520.Nasal.Mucosa	-1.03542e-09	1.95575e-09	0.701745
A11.872.580.Mesenchymal.Stem.Cells	-9.45919e-10	1.66081e-09	0.715509
A10.336.707.Prostate	-9.43285e-10	1.58348e-09	0.724314
A05.360.319.679.256.Cervix.Uteri	-9.473e-10	1.58948e-09	0.724407
A15.382.680.Phagocytes	-1.03806e-09	1.73157e-09	0.725577
A06.407.900.Thyroid.Gland	-9.37081e-10	1.46517e-09	0.738774
A11.436.275.Endothelial.Cells	-9.6196e-10	1.47238e-09	0.74323
A17.815.Skin	-1.15577e-09	1.75643e-09	0.744738
A07.541.510.110.Aortic.Valve	-1.20608e-09	1.59982e-09	0.774541
A02.835.583.443.800.Synovial.Membrane	-1.49223e-09	1.85098e-09	0.789933
A15.145.Blood	-1.41818e-09	1.72122e-09	0.795012
A03.556.500.760.464.Parotid.Gland	-1.65636e-09	1.98345e-09	0.798168
A08.186.211.730.885.287.249.Basal.Ganglia	-1.16308e-09	1.36614e-09	0.802716
A10.165.450.300.Cicatrix	-1.31715e-09	1.52928e-09	0.805459
A05.360.444.Genitalia..Male	-1.46295e-09	1.65432e-09	0.811739
A11.872.Stem.Cells	-1.79231e-09	2.02283e-09	0.812203
A05.360.444.492.362.Foreskin	-1.45029e-09	1.59007e-09	0.81914
A10.549.400.Lymph.Nodes	-1.52673e-09	1.60027e-09	0.82997
A10.549.Lymphoid.Tissue	-1.57405e-09	1.61882e-09	0.83456
A11.436.294.064.Glucagon.Secreting.Cells	-1.6056e-09	1.57388e-09	0.846172
A05.360.319.679.Uterus	-1.52793e-09	1.49643e-09	0.846385
A10.272.Epithelium	-2.0027e-09	1.93578e-09	0.849565
A09.371.Eye	-1.73765e-09	1.64237e-09	0.854975
A15.382.812.260.Dendritic.Cells	-1.79543e-09	1.66728e-09	0.85923
A10.165.450.300.425.Keloid	-1.71204e-09	1.55643e-09	0.864329
A05.810.890.Urinary.Bladder	-1.85063e-09	1.66935e-09	0.866197
A05.360.319.887.Vulva	-1.77165e-09	1.52448e-09	0.877409
A11.872.190.Embryonic.Stem.Cells	-2.00569e-09	1.71361e-09	0.879089
A15.145.229.Blood.Cells	-2.04396e-09	1.7056e-09	0.884615
A11.627.624.249.Monocyte.Macrophage.Precursor.Cells	-2.27181e-09	1.73427e-09	0.904895
A15.382.520.604.700.Spleen	-2.38496e-09	1.8058e-09	0.906703
A11.627.340.360.Granulocyte.Precursor.Cells	-2.24245e-09	1.62029e-09	0.916818
A03.734.Pancreas	-2.03565e-09	1.46387e-09	0.917825
A11.329.629.Osteoblasts	-2.40615e-09	1.5912e-09	0.934753
A08.186.211.730.885.287.249.487.Corpus.Striatum	-2.27923e-09	1.4315e-09	0.944329
A02.835.232.834.151.Cervical.Vertebrae	-2.7175e-09	1.65089e-09	0.950126
A02.835.583.443.800.800.Synovial.Fluid	-3.34963e-09	1.91619e-09	0.959774
A11.872.378.590.635.Granulocyte.Macrophage.Progenitor.Cells	-2.91356e-09	1.64558e-09	0.961681
A11.329.372.600.Macrophages..Alveolar	-2.98432e-09	1.54461e-09	0.973325
A11.627.635.Myeloid.Progenitor.Cells	-3.176e-09	1.64159e-09	0.973487
A11.329.Connective.Tissue.Cells	-2.95241e-09	1.43945e-09	0.97987
A15.382.490.555.567.537.Killer.Cells..Natural	-3.19173e-09	1.52928e-09	0.98156
A11.118.637.555.567.569.T.Lymphocytes	-3.50837e-09	1.65201e-09	0.983152
A11.872.378.Hematopoietic.Stem.Cells	-3.82049e-09	1.67881e-09	0.988569
A11.872.700.500.Induced.Pluripotent.Stem.Cells	-3.89217e-09	1.54729e-09	0.994056
A11.872.040.Adult.Stem.Cells	-4.08522e-09	1.57309e-09	0.995297
A11.329.228.Fibroblasts	-4.4258e-09	1.4843e-09	0.998567
