# Supplementary material for: Genome-wide association study of alcohol consumption and use disorder in 274,424 individuals from multiple populations
Source: Nat Commun. 2019 Apr 2;10:1499. doi: 10.1038/s41467-019-09480-8 (PMC6445072; doi:10.1038/s41467-019-09480-8)
Supplement: Supplementary file 29 — Supplementary Data 26 [file 41467_2019_9480_MOESM29_ESM.xlsx]

## Sheet: Sheet1
Supplementary Data 26. Tissue or cell type partitioning heritability enrichment for AUD GWAS using Franke-lab gene expression data. Terms labeled in bold are FDR < 0.05.
Name	Coefficient	Coefficient_std_error	Coefficient_P_value
A15.382.490.555.567.Lymphocytes	5.05862e-09	1.77944e-09	0.00223589
A15.145.229.188.Blood.Platelets	4.7965e-09	1.91224e-09	0.00606539
A11.436.348.Hepatocytes	5.11101e-09	2.28863e-09	0.0127672
A07.231.908.Veins	3.30198e-09	1.58224e-09	0.0184487
A11.497.497.600.Oocytes	3.51223e-09	1.81234e-09	0.0263143
A07.231.114.Arteries	3.14879e-09	1.67007e-09	0.0296864
A14.724.557.Nasopharynx	2.71471e-09	1.54179e-09	0.0391403
A08.186.211.730.317.357.352.435.Hypothalamo.Hypophyseal.System	2.64007e-09	1.50254e-09	0.0394529
A07.231.908.670.874.Umbilical.Veins	2.53173e-09	1.47382e-09	0.0429162
A08.186.211.730.317.Diencephalon	2.65541e-09	1.6489e-09	0.0536534
A05.360.490.Germ.Cells	2.8996e-09	1.81651e-09	0.0552164
A08.186.211.730.885.287.500.670.Parietal.Lobe	2.1896e-09	1.44766e-09	0.0652023
A05.360.319.679.490.Endometrium	2.72743e-09	1.82358e-09	0.0673726
A11.436.Epithelial.Cells	3.13503e-09	2.1705e-09	0.0743155
A15.145.229.637.555.567.569.200.CD4.Positive.T.Lymphocytes	2.82215e-09	2.05483e-09	0.0848111
A11.872.Stem.Cells	2.28787e-09	1.72657e-09	0.0925701
A07.541.358.Heart.Atria	1.94488e-09	1.47518e-09	0.0936835
A07.541.Heart	1.77262e-09	1.41656e-09	0.105403
A14.724.Pharynx	2.27599e-09	1.82743e-09	0.106482
A11.118.637.Leukocytes	2.06801e-09	1.66754e-09	0.107459
A08.186.211.464.710.225.Entorhinal.Cortex	1.50538e-09	1.22733e-09	0.109996
A06.407.071.140.Adrenal.Cortex	1.9355e-09	1.5986e-09	0.112996
A07.541.560.Heart.Ventricles	1.65419e-09	1.3849e-09	0.116152
A15.145.846.Serum	1.76409e-09	1.50518e-09	0.120597
A15.382.490.555.567.622.Lymphocytes..Null	1.72903e-09	1.50032e-09	0.124571
A11.118.637.555.567.569.200.700.T.Lymphocytes..Regulatory	2.47415e-09	2.25187e-09	0.135947
A15.145.300.Fetal.Blood	1.75729e-09	1.60135e-09	0.136239
A05.360.319.679.690.Myometrium	1.82244e-09	1.67058e-09	0.137658
A08.186.211.730.885.287.500.270.Frontal.Lobe	1.51847e-09	1.40012e-09	0.139065
A08.186.211.464.Limbic.System	1.31324e-09	1.25877e-09	0.14841
A08.186.211.132.Brain.Stem	1.25193e-09	1.20929e-09	0.150274
A11.329.830.Stromal.Cells	1.97376e-09	1.92343e-09	0.152408
A15.145.Blood	1.80226e-09	1.81003e-09	0.159696
A06.407.071.Adrenal.Glands	1.51281e-09	1.52168e-09	0.16007
A15.145.229.637.555.Leukocytes..Mononuclear	1.63628e-09	1.71477e-09	0.169984
A11.118.637.555.567.562.B.Lymphocytes	1.61676e-09	1.75468e-09	0.178421
A08.186.211.730.885.287.500.Cerebral.Cortex	1.16927e-09	1.31158e-09	0.186331
A02.165.Cartilage	1.29013e-09	1.50856e-09	0.196219
A07.541.358.100.Atrial.Appendage	1.19066e-09	1.39908e-09	0.197376
A08.186.211.730.317.357.Hypothalamus	1.39741e-09	1.69955e-09	0.205474
A08.186.211.653.Mesencephalon	1.18837e-09	1.45013e-09	0.206253
A15.145.229.Blood.Cells	1.52171e-09	1.85844e-09	0.206447
A10.690.467.Muscle..Smooth	1.3281e-09	1.63659e-09	0.208538
A08.186.211.132.810.428.200.Cerebellum	9.46337e-10	1.17311e-09	0.209922
A10.615.284.473.Chorion	1.1514e-09	1.42841e-09	0.2101
A08.186.211.Brain	1.08406e-09	1.34839e-09	0.210709
A11.118.637.555.567.562.440.Precursor.Cells..B.Lymphoid	1.33775e-09	1.67355e-09	0.212043
A03.620.Liver	1.49214e-09	1.87037e-09	0.2125
A11.329.171.Chondrocytes	1.1578e-09	1.4544e-09	0.212997
A07.231.Blood.Vessels	1.21087e-09	1.56078e-09	0.218932
A09.371.729.Retina	1.14227e-09	1.47503e-09	0.219345
A15.382.490.315.583.Neutrophils	1.15902e-09	1.51021e-09	0.221405
A14.549.885.Tongue	1.14326e-09	1.50544e-09	0.2238
A04.531.520.Nasal.Mucosa	1.19385e-09	1.69421e-09	0.24051
A11.118.637.555.567.569.T.Lymphocytes	1.08151e-09	1.68614e-09	0.260626
A08.186.211.865.428.Metencephalon	7.22618e-10	1.15394e-09	0.265586
A11.872.190.260.Embryoid.Bodies	8.75914e-10	1.40854e-09	0.267017
A11.620.520.Myocytes..Smooth.Muscle	1.05576e-09	1.70774e-09	0.268214
A08.186.211.730.885.287.500.571.735.Visual.Cortex	7.42734e-10	1.22194e-09	0.271649
A11.329.114.Adipocytes	1.1298e-09	1.90577e-09	0.276647
A03.556.500.760.Salivary.Glands	1.03003e-09	1.74486e-09	0.277487
A02.633.567.850.Quadriceps.Muscle	8.34122e-10	1.41671e-09	0.278006
A10.690.Muscles	8.20132e-10	1.42031e-09	0.281824
A10.272.Epithelium	9.77766e-10	1.77477e-09	0.290843
A10.165.114.830.750.Subcutaneous.Fat	8.66197e-10	1.64621e-09	0.299382
A04.411.Lung	8.29445e-10	1.64061e-09	0.306579
A15.382.520.604.700.Spleen	7.56601e-10	1.52216e-09	0.309574
A14.549.167.Dentition	9.22228e-10	2.0046e-09	0.322738
A03.556.500.760.464.Parotid.Gland	7.77849e-10	1.74634e-09	0.328009
A11.872.653.Neural.Stem.Cells	6.12692e-10	1.43846e-09	0.335077
A14.549.167.646.Periodontium	9.08149e-10	2.14178e-09	0.335777
A08.186.211.464.405.Hippocampus	5.17256e-10	1.3039e-09	0.345795
A03.734.414.Islets.of.Langerhans	5.96319e-10	1.59203e-09	0.353992
A15.382.520.604.800.Palatine.Tonsil	8.44149e-10	2.28928e-09	0.356161
A11.436.275.Endothelial.Cells	4.28171e-10	1.44867e-09	0.383783
A05.810.453.324.Kidney.Cortex	3.94565e-10	1.37666e-09	0.387205
A15.382.Immune.System	4.74162e-10	1.73197e-09	0.392131
A10.165.114.830.500.750.Subcutaneous.Fat..Abdominal	3.72305e-10	1.68746e-09	0.41269
A11.436.397.Keratinocytes	3.25975e-10	1.49268e-09	0.413565
A11.443.Erythroid.Cells	3.1482e-10	1.78945e-09	0.430174
A08.186.211.730.885.287.249.Basal.Ganglia	2.06428e-10	1.48891e-09	0.444866
A11.436.329.Granulosa.Cells	1.9579e-10	1.44472e-09	0.4461
A15.378.316.580.Monocytes	1.93691e-10	1.48703e-09	0.448183
A10.336.707.Prostate	1.65223e-10	1.64362e-09	0.459964
A10.165.450.300.Cicatrix	1.43951e-10	1.4447e-09	0.460315
A10.272.497.Epidermis	1.62573e-10	1.63751e-09	0.460458
A02.835.583.443.800.800.Synovial.Fluid	1.61922e-10	1.81286e-09	0.464414
A03.556.124.526.767.Rectum	8.31174e-11	1.93362e-09	0.482857
A02.835.232.834.151.Cervical.Vertebrae	5.25995e-11	1.53457e-09	0.486328
A14.549.Mouth	6.68145e-11	2.13732e-09	0.487531
A15.145.229.637.555.567.562.725.Plasma.Cells	-5.9324e-11	1.5195e-09	0.515571
A10.549.Lymphoid.Tissue	-5.88825e-11	1.40389e-09	0.516728
A06.407.312.782.Testis	-1.18073e-10	1.77649e-09	0.526496
A11.436.294.064.Glucagon.Secreting.Cells	-1.07731e-10	1.59795e-09	0.526876
A10.615.550.599.Mouth.Mucosa	-1.98657e-10	2.33076e-09	0.533962
A10.165.450.300.425.Keloid	-2.35162e-10	1.53575e-09	0.56085
A05.360.444.Genitalia..Male	-2.4373e-10	1.58392e-09	0.561147
A10.615.550.Mucous.Membrane	-3.57251e-10	1.90706e-09	0.5743
A11.627.340.360.Granulocyte.Precursor.Cells	-3.42651e-10	1.55177e-09	0.587381
A03.556.124.369.Intestinal.Mucosa	-4.31532e-10	1.94653e-09	0.587723
A02.835.583.443.800.Synovial.Membrane	-3.63936e-10	1.4605e-09	0.598391
A15.382.490.555.567.537.Killer.Cells..Natural	-4.92152e-10	1.53588e-09	0.625682
A11.872.378.590.635.Granulocyte.Macrophage.Progenitor.Cells	-5.79212e-10	1.53132e-09	0.647376
A11.382.Endocrine.Cells	-6.04603e-10	1.56691e-09	0.650199
A11.872.190.Embryonic.Stem.Cells	-6.15038e-10	1.49005e-09	0.66011
A03.556.249.124.Ileum	-8.89179e-10	2.11508e-09	0.662903
A03.556.124.Intestines	-7.91256e-10	1.76048e-09	0.673448
A11.329.228.Fibroblasts	-6.72201e-10	1.47495e-09	0.675713
A05.360.319.114.373.Fallopian.Tubes	-7.93847e-10	1.51452e-09	0.699915
A03.556.875.875.Stomach	-1.09573e-09	1.95046e-09	0.712866
A11.627.624.249.Monocyte.Macrophage.Precursor.Cells	-8.23086e-10	1.43901e-09	0.716333
A10.615.789.Serous.Membrane	-8.74006e-10	1.47764e-09	0.722904
A09.371.Eye	-8.0057e-10	1.34834e-09	0.723659
A03.556.249.249.356.Colon	-1.08516e-09	1.7978e-09	0.726946
A05.810.890.Urinary.Bladder	-9.41063e-10	1.54447e-09	0.728841
A03.556.Gastrointestinal.Tract	-1.17217e-09	1.91282e-09	0.729995
A11.329.372.600.Macrophages..Alveolar	-9.01481e-10	1.45712e-09	0.731934
A06.407.Endocrine.Glands	-1.01594e-09	1.62789e-09	0.733715
A15.378.316.Bone.Marrow.Cells	-1.01803e-09	1.61442e-09	0.735844
A11.329.629.Osteoblasts	-9.79124e-10	1.52963e-09	0.738948
A10.615.Membranes	-1.18033e-09	1.83816e-09	0.739604
A03.556.875.Upper.Gastrointestinal.Tract	-1.49081e-09	1.9338e-09	0.779624
A05.810.453.Kidney	-9.45174e-10	1.17902e-09	0.788626
A15.382.680.Phagocytes	-1.20549e-09	1.50011e-09	0.789185
A05.360.444.492.362.Foreskin	-1.48956e-09	1.81032e-09	0.794693
A05.360.319.679.Uterus	-1.19033e-09	1.39466e-09	0.803307
A03.734.Pancreas	-1.33291e-09	1.37774e-09	0.833343
A15.382.812.260.Dendritic.Cells	-1.55685e-09	1.59604e-09	0.83533
A03.556.875.500.Esophagus	-1.40936e-09	1.41268e-09	0.840775
A03.556.249.249.356.668.Colon..Sigmoid	-1.75159e-09	1.70458e-09	0.847926
A06.407.900.Thyroid.Gland	-1.27006e-09	1.22053e-09	0.850966
A11.329.Connective.Tissue.Cells	-1.53824e-09	1.47122e-09	0.852116
A11.627.635.Myeloid.Progenitor.Cells	-1.46446e-09	1.34863e-09	0.861237
A05.360.319.114.630.Ovary	-1.70766e-09	1.53189e-09	0.867519
A06.407.312.Gonads	-1.74807e-09	1.53795e-09	0.872153
A05.360.319.Genitalia..Female	-1.82691e-09	1.6012e-09	0.873056
A05.360.Genitalia	-1.73715e-09	1.50064e-09	0.876487
A08.186.211.730.885.287.249.487.Corpus.Striatum	-1.76476e-09	1.42805e-09	0.891731
A03.556.249.249.209.Cecum	-1.95525e-09	1.56546e-09	0.894167
A11.872.700.500.Induced.Pluripotent.Stem.Cells	-1.7288e-09	1.35899e-09	0.898335
A15.382.812.522.Macrophages	-1.94047e-09	1.51816e-09	0.899406
A07.541.510.110.Aortic.Valve	-1.8908e-09	1.39577e-09	0.912238
A11.872.580.Mesenchymal.Stem.Cells	-1.94983e-09	1.42655e-09	0.914158
A11.872.378.Hematopoietic.Stem.Cells	-1.91846e-09	1.38314e-09	0.917284
A15.382.812.Mononuclear.Phagocyte.System	-2.13144e-09	1.48232e-09	0.924769
A11.872.378.590.817.Megakaryocyte.Erythroid.Progenitor.Cells	-2.00409e-09	1.30367e-09	0.937887
A10.549.400.Lymph.Nodes	-2.32546e-09	1.40783e-09	0.950713
A03.556.124.684.Intestine..Small	-2.73564e-09	1.56461e-09	0.959807
A11.872.040.Adult.Stem.Cells	-2.5657e-09	1.42503e-09	0.964105
A17.815.Skin	-3.19706e-09	1.60028e-09	0.977131
A05.360.319.679.256.Cervix.Uteri	-2.93832e-09	1.45434e-09	0.978328
A05.360.319.887.Vulva	-3.02273e-09	1.48229e-09	0.979287
