# Supplementary material for: Genome-wide association study of alcohol consumption and use disorder in 274,424 individuals from multiple populations
Source: Nat Commun. 2019 Apr 2;10:1499. doi: 10.1038/s41467-019-09480-8 (PMC6445072; doi:10.1038/s41467-019-09480-8)
Supplement: Supplementary file 30 — Supplementary Data 27 [file 41467_2019_9480_MOESM30_ESM.xlsx]

## Sheet: Sheet1
Supplementary Data 27. Tissue or cell type partitioning heritability enrichment for AUDIT-C GWAS using GTEx gene expression data. Terms labeled in bold are FDR < 0.05.
Name	Coefficient	Coefficient_std_error	Coefficient_P_value
Brain_Cerebellum	1.93622e-09	1.32106e-09	0.0713711
Liver	2.40012e-09	1.79168e-09	0.0901894
Brain_Cerebellar_Hemisphere	1.48725e-09	1.24476e-09	0.116081
Brain_Frontal_Cortex_(BA9)	9.49196e-10	1.20796e-09	0.215997
Adrenal_Gland	1.28009e-09	1.75251e-09	0.232563
Adipose_Subcutaneous	9.82271e-10	1.47387e-09	0.25256
Brain_Cortex	7.55164e-10	1.29123e-09	0.279327
Adipose_Visceral_(Omentum)	7.56492e-10	1.5686e-09	0.314806
Brain_Nucleus_accumbens_(basal_ganglia)	5.71722e-10	1.18911e-09	0.315331
Brain_Putamen_(basal_ganglia)	5.29391e-10	1.12675e-09	0.319235
Brain_Anterior_cingulate_cortex_(BA24)	4.14124e-10	1.20189e-09	0.365212
Spleen	4.3691e-10	1.69548e-09	0.398323
Kidney_Cortex	3.50005e-10	1.39025e-09	0.400615
Cells_EBV-transformed_lymphocytes	3.10024e-10	1.55465e-09	0.420968
Lung	2.10049e-10	1.64854e-09	0.449306
Pituitary	1.15366e-10	1.57536e-09	0.470811
Heart_Atrial_Appendage	4.83386e-11	1.40636e-09	0.48629
Breast_Mammary_Tissue	3.3292e-11	1.45356e-09	0.490864
Brain_Caudate_(basal_ganglia)	-2.57336e-11	1.14064e-09	0.509
Heart_Left_Ventricle	-4.16788e-11	1.39078e-09	0.511954
Esophagus_Gastroesophageal_Junction	-8.5674e-11	1.46865e-09	0.523259
Brain_Amygdala	-1.60253e-10	1.0762e-09	0.559186
Esophagus_Muscularis	-2.24786e-10	1.35036e-09	0.566104
Brain_Hippocampus	-1.79558e-10	1.05412e-09	0.567628
Small_Intestine_Terminal_Ileum	-2.65923e-10	1.55252e-09	0.568
Testis	-3.41122e-10	1.39716e-09	0.596444
Whole_Blood	-4.62817e-10	1.49722e-09	0.621384
Pancreas	-7.1385e-10	1.52458e-09	0.680189
Skin_Sun_Exposed_(Lower_leg)	-9.64088e-10	1.71733e-09	0.712733
Thyroid	-7.87079e-10	1.33593e-09	0.722124
Muscle_Skeletal	-8.35867e-10	1.39279e-09	0.725793
Prostate	-8.83703e-10	1.44645e-09	0.729383
Skin_Not_Sun_Exposed_(Suprapubic)	-1.10612e-09	1.78419e-09	0.732357
Cervix_Endocervix	-1.19227e-09	1.72025e-09	0.755871
Cells_Transformed_fibroblasts	-1.18773e-09	1.59594e-09	0.771628
Brain_Hypothalamus	-9.32343e-10	1.1321e-09	0.794902
Nerve_Tibial	-1.16253e-09	1.35099e-09	0.805244
Artery_Tibial	-1.2571e-09	1.41142e-09	0.813446
Esophagus_Mucosa	-1.64458e-09	1.71086e-09	0.831789
Minor_Salivary_Gland	-1.60583e-09	1.59822e-09	0.842495
Uterus	-1.59847e-09	1.48836e-09	0.858584
Artery_Aorta	-1.95971e-09	1.60153e-09	0.889457
Brain_Substantia_nigra	-1.36749e-09	1.0832e-09	0.896608
Stomach	-1.78656e-09	1.37551e-09	0.902999
Artery_Coronary	-2.12178e-09	1.62481e-09	0.904201
Colon_Sigmoid	-1.92697e-09	1.37286e-09	0.919784
Ovary	-2.43647e-09	1.40735e-09	0.958296
Bladder	-2.31475e-09	1.28526e-09	0.964148
Fallopian_Tube	-3.01256e-09	1.64084e-09	0.96682
Colon_Transverse	-2.71956e-09	1.46215e-09	0.968555
Cervix_Ectocervix	-3.48195e-09	1.51444e-09	0.989252
Brain_Spinal_cord_(cervical_c-1)	-2.54209e-09	1.00146e-09	0.994432
Vagina	-4.23279e-09	1.49083e-09	0.997739
