# Supplementary material for: Genome-wide association study of alcohol consumption and use disorder in 274,424 individuals from multiple populations
Source: Nat Commun. 2019 Apr 2;10:1499. doi: 10.1038/s41467-019-09480-8 (PMC6445072; doi:10.1038/s41467-019-09480-8)
Supplement: Supplementary file 31 — Supplementary Data 28 [file 41467_2019_9480_MOESM31_ESM.xlsx]

## Sheet: Sheet1
Supplementary Data 28. Tissue or cell type partitioning heritability enrichment for AUD GWAS using GTEx gene expression data. Terms labeled in bold are FDR < 0.05.
Name	Coefficient	Coefficient_std_error	Coefficient_P_value
Heart_Left_Ventricle	2.6245e-09	1.19935e-09	0.0143252
Muscle_Skeletal	2.68111e-09	1.32885e-09	0.0218157
Prostate	2.16721e-09	1.38208e-09	0.0584312
Brain_Cortex	1.91136e-09	1.24698e-09	0.0626639
Brain_Frontal_Cortex_(BA9)	1.688e-09	1.16623e-09	0.0738939
Breast_Mammary_Tissue	1.51609e-09	1.22888e-09	0.108654
Colon_Sigmoid	1.5252e-09	1.25911e-09	0.112883
Liver	2.26409e-09	1.86964e-09	0.112953
Brain_Anterior_cingulate_cortex_(BA24)	1.20451e-09	1.14429e-09	0.146257
Brain_Substantia_nigra	1.18868e-09	1.14074e-09	0.148701
Cervix_Endocervix	1.26589e-09	1.54996e-09	0.207043
Adrenal_Gland	1.29536e-09	1.59699e-09	0.208645
Brain_Hypothalamus	9.03966e-10	1.21891e-09	0.229159
Brain_Amygdala	8.71189e-10	1.18777e-09	0.231636
Brain_Nucleus_accumbens_(basal_ganglia)	8.93202e-10	1.23709e-09	0.235141
Pituitary	1.06041e-09	1.51607e-09	0.242136
Brain_Putamen_(basal_ganglia)	7.76025e-10	1.19562e-09	0.25815
Pancreas	7.43543e-10	1.22536e-09	0.271994
Esophagus_Gastroesophageal_Junction	6.89916e-10	1.32238e-09	0.300932
Ovary	5.44602e-10	1.30336e-09	0.338031
Fallopian_Tube	6.17368e-10	1.48346e-09	0.338643
Esophagus_Muscularis	4.69204e-10	1.32432e-09	0.361558
Adipose_Subcutaneous	5.06809e-10	1.44039e-09	0.362473
Whole_Blood	4.49556e-10	1.4062e-09	0.3746
Brain_Spinal_cord_(cervical_c-1)	3.26971e-10	1.11518e-09	0.384684
Brain_Caudate_(basal_ganglia)	3.60752e-10	1.25625e-09	0.386993
Artery_Tibial	2.85963e-10	1.28846e-09	0.412179
Uterus	2.2451e-10	1.2108e-09	0.426449
Cervix_Ectocervix	1.89635e-10	1.41401e-09	0.446657
Adipose_Visceral_(Omentum)	1.08946e-10	1.3487e-09	0.467809
Brain_Hippocampus	-4.22027e-11	1.18904e-09	0.514157
Testis	-1.19523e-10	1.36311e-09	0.534936
Heart_Atrial_Appendage	-1.35896e-10	1.19344e-09	0.545329
Small_Intestine_Terminal_Ileum	-1.85208e-10	1.27848e-09	0.557591
Lung	-2.49007e-10	1.56075e-09	0.563379
Vagina	-2.16186e-10	1.14653e-09	0.57478
Cells_Transformed_fibroblasts	-4.56164e-10	1.50985e-09	0.618722
Brain_Cerebellar_Hemisphere	-3.44292e-10	1.04109e-09	0.629566
Bladder	-4.92328e-10	1.09947e-09	0.672847
Brain_Cerebellum	-5.25569e-10	1.05478e-09	0.690855
Nerve_Tibial	-6.65989e-10	1.2418e-09	0.704128
Esophagus_Mucosa	-1.24664e-09	1.74186e-09	0.76291
Artery_Aorta	-1.2036e-09	1.5834e-09	0.776414
Skin_Sun_Exposed_(Lower_leg)	-1.03057e-09	1.31256e-09	0.783819
Cells_EBV-transformed_lymphocytes	-1.10255e-09	1.39817e-09	0.784818
Artery_Coronary	-1.33706e-09	1.60881e-09	0.797038
Colon_Transverse	-1.10152e-09	1.28505e-09	0.804327
Kidney_Cortex	-1.19975e-09	1.24257e-09	0.832863
Thyroid	-1.51462e-09	1.3823e-09	0.863399
Stomach	-1.41291e-09	1.19622e-09	0.881229
Skin_Not_Sun_Exposed_(Suprapubic)	-1.76942e-09	1.33203e-09	0.907971
Spleen	-2.26591e-09	1.57413e-09	0.924991
Minor_Salivary_Gland	-2.18014e-09	1.4817e-09	0.929405
