# Supplementary material for: Genome-wide association study of alcohol consumption and use disorder in 274,424 individuals from multiple populations
Source: Nat Commun. 2019 Apr 2;10:1499. doi: 10.1038/s41467-019-09480-8 (PMC6445072; doi:10.1038/s41467-019-09480-8)
Supplement: Supplementary file 32 — Supplementary Data 29 [file 41467_2019_9480_MOESM32_ESM.xlsx]

## Sheet: Sheet1
Supplementary Data 29. Mouse immune cell type partitioning heritability enrichment for AUDIT-C GWAS using ImmGen gene expression data. Terms labeled in bold are FDR < 0.05.
Name	Coefficient	Coefficient_std_error	Coefficient_P_value
Ep.8wk.CEC.Sca1+.Th	3.01e-09	1.59e-09	0.0288021
SC.STSL.BM	3.36e-09	2.06e-09	0.0515511
preT.ETP.Th	3.27e-09	2.23e-09	0.0710471
preT.ETP-2A.Th	2.94e-09	2.02e-09	0.0727415
SC.STSL.FL	2.85e-09	1.99e-09	0.0764424
SC.MEP.BM	2.88e-09	2.18e-09	0.0935837
B.FrF.BM	2.42e-09	1.83e-09	0.0935989
SC.LT34F.BM	2.22e-09	1.71e-09	0.0966509
Tgd.vg5-.IEL	2.17e-09	1.75e-09	0.107173
DC.11b-.AT.v2	2.1e-09	1.69e-09	0.107489
MF.11cloSer.Salm3.SI	2e-09	1.82e-09	0.136203
preT.DN2-3.Th	2.63e-09	2.44e-09	0.140862
Ep.8wk.MEChi.Th	1.83e-09	1.71e-09	0.141828
DC.8-.Th	1.98e-09	1.88e-09	0.145409
Tgd.vg2+24ahi.Th	2.32e-09	2.27e-09	0.153131
NK.CD127-.Sp	1.59e-09	1.69e-09	0.172823
MF.RP.Sp	2.09e-09	2.22e-09	0.173214
FRC.SLN.CFA.d6.v2	1.41e-09	1.52e-09	0.177268
DC.pDC.8+.Sp	1.61e-09	1.75e-09	0.178098
MF.480int.LV.Naive	2.11e-09	2.3e-09	0.179276
DC.4+.Sp.ST	1.68e-09	1.84e-09	0.179548
Ep.5wk.MEChi.Th	1.47e-09	1.61e-09	0.180725
SC.LTSL.FL	1.76e-09	1.96e-09	0.184508
DC.8+.Sp.ST	1.67e-09	1.88e-09	0.187988
B.T3.Sp	1.67e-09	1.89e-09	0.18936
preT.DN2B.Th	2.27e-09	2.63e-09	0.19364
B.Fo.Sp	1.69e-09	1.96e-09	0.194494
preT.DN3A.Th	1.52e-09	1.79e-09	0.198171
MF.F480hi.ctrl.PC	1.31e-09	1.58e-09	0.203685
SC.CDP.BM	1.87e-09	2.37e-09	0.215218
B.MZ.Sp	1.5e-09	1.95e-09	0.221875
MF.Microglia.CNS	1.52e-09	1.99e-09	0.222995
SC.MDP.BM	1.33e-09	1.76e-09	0.225248
MF.480hi.LV.Naive	1.78e-09	2.4e-09	0.229521
FRC.SLN.v2	1.19e-09	1.61e-09	0.230228
proB.CLP.FL	1.84e-09	2.51e-09	0.232686
DC.pDC.8+.MLN	1.26e-09	1.77e-09	0.2391
Tgd.vg5-.act.IEL	1.32e-09	1.92e-09	0.245548
B.T2.Sp	1.27e-09	1.89e-09	0.250391
DC.8-4-11b-.Sp	1.08e-09	1.61e-09	0.251507
MLP.BM	1.47e-09	2.21e-09	0.253355
preT.DN2A.Th	1.51e-09	2.29e-09	0.253989
DC.pDC.8+.SLN	1.07e-09	1.63e-09	0.254676
Fi.Sk	1.09e-09	1.67e-09	0.256667
MF.F480hi.Gata6ko.PC	1.08e-09	1.66e-09	0.25884
Tgd.vg5+.IEL	1.27e-09	1.97e-09	0.260508
CD19Control	1.25e-09	1.95e-09	0.26064
MLP.FL	1.51e-09	2.37e-09	0.261659
MF.Medl.SLN	9.81e-10	1.54e-09	0.262086
MF.AT.v2	1.05e-09	1.67e-09	0.264225
FRC.MLN	9.98e-10	1.65e-09	0.272587
DC.11b+.AT.v2	1.1e-09	1.82e-09	0.273342
MF.103-11b+.Salm3.SI	1.11e-09	1.85e-09	0.274267
Tgd.Th	1.39e-09	2.34e-09	0.276332
B.Fo.PC	9.97e-10	1.7e-09	0.278576
Tgd.vg4+24ahi.e17.Th	1.45e-09	2.66e-09	0.292698
Mo.6+2+.SLN	9.59e-10	1.84e-09	0.30097
MC.Sk	8.86e-10	1.71e-09	0.301665
EO.AT.v2	7.65e-10	1.53e-09	0.309067
DC.8-4-11b+.Sp	8.21e-10	1.67e-09	0.311911
FRC.SLN.OT	7.79e-10	1.61e-09	0.314679
preT.DN2.Th	1.08e-09	2.29e-09	0.319339
MF.II-480hi.PC	7.81e-10	1.71e-09	0.324067
DC.8+.Th	7.85e-10	1.76e-09	0.328044
Tgd.vg2+.Sp.TCRbko	6.53e-10	1.57e-09	0.339091
Tgd.vg1+vd6-24alo.Th	7.1e-10	1.73e-09	0.341181
GN.Bl.v2	7.47e-10	1.89e-09	0.346552
MF.II+480lo.PC	6.31e-10	1.66e-09	0.351985
DC.8+.MLN	6.28e-10	1.74e-09	0.359135
Tgd.vg2-.Sp	6.06e-10	1.74e-09	0.363819
Mo.6C-II-.BM	7.51e-10	2.16e-09	0.363939
SC.MPP34F.BM	5.13e-10	1.56e-09	0.371317
B.Mem.Sp.v2	5.52e-10	1.71e-09	0.373626
GN.UrAc.PC	5.72e-10	1.98e-09	0.386552
NKT.4+.Sp	5.33e-10	2e-09	0.395011
BEC.SLN	4.79e-10	1.81e-09	0.395727
DN.SLN.CFA.d6.v2	3.95e-10	1.53e-09	0.397969
MF.BM	5.77e-10	2.46e-09	0.407193
CD4.48h.LN	4.91e-10	2.57e-09	0.42428
FRC.Cad11.WT.v2	2.82e-10	1.52e-09	0.426111
Mo.6+2+.BL	3.28e-10	1.91e-09	0.431762
Tgd.vg5+24ahi.Th	3.1e-10	1.81e-09	0.431764
DC.pDC.8-.Sp	2.5e-10	1.7e-09	0.441538
MC.Es	2.26e-10	1.69e-09	0.446982
BEC.MLN	2.41e-10	1.83e-09	0.447696
Tgd.vg5+.act.IEL	2.39e-10	1.87e-09	0.449237
T.4SP24int.Th	2.79e-10	2.25e-09	0.450557
Tgd.vg1+vd6+24ahi.Th	1.87e-10	1.91e-09	0.460955
T.8Eff.Sp.OT1.d15.LisOva	1.38e-10	1.74e-09	0.468267
BA.Bl	9.28e-11	1.73e-09	0.478625
T.8SP69+.Th	1.05e-10	2.06e-09	0.479682
B.Fo.MLN	8.04e-11	1.82e-09	0.482417
SC.GMP.BM	1.03e-10	2.43e-09	0.483117
MF.Thio5.II-480hi.PC	6.78e-11	1.92e-09	0.485951
MEChi.GFP+.Adult.KO	3.64e-11	1.39e-09	0.489588
Tgd.vg2+.Sp	3.76e-11	1.8e-09	0.491652
T.4Mem.LN	3.83e-11	1.95e-09	0.492152
DN.SLN.v2	2.11e-11	1.48e-09	0.494299
T.4.PLN.BDC	-6.82e-11	2.25e-09	0.512095
T.4FP3-.Sp	-8.28e-11	2.38e-09	0.513869
T.4Nve.MLN	-7.41e-11	2.03e-09	0.514582
Tgd.vg3+24alo.e17.Th	-7.34e-11	1.88e-09	0.515554
B.GC.Sp	-8.58e-11	1.87e-09	0.518295
T.4.Pa.BDC	-8.98e-11	1.95e-09	0.518383
preT.DN3B.Th	-1.03e-10	2.23e-09	0.518465
MEChi.GFP-.Adult	-1.09e-10	1.62e-09	0.526792
Mo.6C+II-.BM	-1.47e-10	2.16e-09	0.527154
T.4Nve.PP	-1.23e-10	1.73e-09	0.528423
BEC.SLN.OT	-1.39e-10	1.83e-09	0.530226
Mo.6C+II-.LN	-1.52e-10	1.91e-09	0.531776
T.8Eff.Sp.OT1.24hr.LisOva	-1.68e-10	1.97e-09	0.534074
B.T1.Sp	-1.58e-10	1.8e-09	0.534989
Tgd.Sp	-1.58e-10	1.64e-09	0.538441
NK.CD49b+.Lv	-1.63e-10	1.54e-09	0.542324
Fi.MTS15+.Th	-1.6e-10	1.47e-09	0.543343
DC.103-11b+24+.Lu	-1.93e-10	1.71e-09	0.545111
DC.LC.Sk	-2.53e-10	2.15e-09	0.546663
Mo.6C+II+.Bl	-2.13e-10	1.78e-09	0.547511
MF.11c-11b+.Lu	-1.99e-10	1.65e-09	0.547972
T.4SP69+.Th	-2.85e-10	2.22e-09	0.551155
Mo.6C-IIint.Bl	-2.4e-10	1.83e-09	0.552097
B.FrE.BM	-2.83e-10	1.91e-09	0.559059
Tgd.vg2+24ahi.e17.Th.v2	-3.37e-10	2.2e-09	0.560797
Mo.6+2-.BL	-2.8e-10	1.68e-09	0.566296
Ep.5wk.MEC.Sca1+.Th	-2.83e-10	1.67e-09	0.56717
St.31-38-44-.SLN	-2.75e-10	1.62e-09	0.567303
T.8Mem.Sp.OT1.d45.VSVOva	-3.34e-10	1.94e-09	0.56816
T.4int8+.Th	-3.7e-10	2.1e-09	0.56999
FRC.SLN	-2.79e-10	1.57e-09	0.570503
DC.8-4-11b-.MLN	-3.21e-10	1.77e-09	0.57168
DC.8+.SLN	-3.56e-10	1.79e-09	0.578861
NKT.44+NK1.1-.Th	-4.25e-10	2.11e-09	0.579989
CD8.5h.LN	-4.47e-10	2.17e-09	0.581638
Mo.6C-II+.Bl	-4.05e-10	1.81e-09	0.588587
Ep.5wk.MEClo.Th	-3.63e-10	1.58e-09	0.590587
Mo.6C+II-.Bl	-4.16e-10	1.8e-09	0.591105
Mo.6C-II-.Bl	-4.88e-10	1.91e-09	0.601094
T.DP69+.Th	-5.63e-10	2.19e-09	0.601674
B.Fo.LN	-4.44e-10	1.64e-09	0.606357
Tgd.vg2-.Sp.TCRbko	-4.99e-10	1.82e-09	0.607802
T.8Nve.PP	-4.61e-10	1.68e-09	0.607842
DC.IIhilang-103-11blo.SLN	-4.7e-10	1.7e-09	0.60885
CD4Control	-5.05e-10	1.8e-09	0.610532
LEC.SLN.v2	-4.33e-10	1.54e-09	0.610664
B1a.Sp	-5.53e-10	1.96e-09	0.611187
proB.FrBC.FL	-6.58e-10	2.17e-09	0.618951
Ep.MEChi.Th	-4.42e-10	1.44e-09	0.6203
preB.FrD.FL	-5.14e-10	1.62e-09	0.62435
proB.FrA.FL	-5.88e-10	1.81e-09	0.626983
Ep.8wk.MEClo.Th	-5.24e-10	1.58e-09	0.629855
Mo.Lu	-6.36e-10	1.88e-09	0.632218
Tgd.vg4+24alo.e17.Th	-6.99e-10	2.03e-09	0.634453
DC.103+11b-.Lv	-5.92e-10	1.65e-09	0.64024
T.4+8int.Th	-5.99e-10	1.65e-09	0.641513
DC.8-4-11b+.MLN	-5.92e-10	1.61e-09	0.643527
SC.ST34F.BM	-5.84e-10	1.58e-09	0.64402
T.8Mem.Sp	-6.78e-10	1.79e-09	0.647893
GN.Arth.SynF	-6.55e-10	1.7e-09	0.649822
Tgd.vg1+vd6+24alo.Th	-8.76e-10	2.22e-09	0.653607
B.FrE.FL	-6.98e-10	1.77e-09	0.653654
T.DP.Th	-7.17e-10	1.76e-09	0.657961
CD8.96h.LN	-6.92e-10	1.66e-09	0.661579
MEChi.GFP+.Adult	-5.99e-10	1.39e-09	0.667075
T.8Mem.Sp.OT1.d45.LisOva	-7.92e-10	1.83e-09	0.667477
MF.169+11chi.SLN	-7.09e-10	1.62e-09	0.669198
T.8Nve.MLN	-8.68e-10	1.95e-09	0.671952
MF.Sbcaps.SLN	-7.63e-10	1.7e-09	0.673553
MF.103-11b+.SI	-7.54e-10	1.67e-09	0.674366
Tgd.vg2+24ahi.e17.Th	-9.68e-10	2.06e-09	0.680704
GN.Thio.PC	-9.33e-10	1.87e-09	0.69134
CD8.CTR.LN	-7.67e-10	1.53e-09	0.691417
T.8Mem.Sp.OT1.d106.VSVOva	-8.28e-10	1.64e-09	0.693376
DC.103+11b-.Lu	-8.84e-10	1.71e-09	0.697305
T.4Nve.LN	-1.13e-09	2.17e-09	0.698525
MF.11cloSer.SI	-9.5e-10	1.71e-09	0.710414
T.8Nve.LN	-1.09e-09	1.95e-09	0.712846
T.DN4.Th	-1.21e-09	2.13e-09	0.714182
T.8Eff.Tbet-.Sp.OT1.d6LisOVA	-1.23e-09	2.18e-09	0.714248
NK.49H-.Sp	-9.94e-10	1.73e-09	0.717542
DC.103-11b+F4/80lo.Kd	-9.75e-10	1.68e-09	0.718657
T.8SP24int.Th	-1.12e-09	1.92e-09	0.720457
T.4.LN.BDC	-1.38e-09	2.35e-09	0.721399
T.8Mem.LN	-1.08e-09	1.79e-09	0.72748
CD4.5h.LN	-1.18e-09	1.92e-09	0.730696
NK.Sp	-1.03e-09	1.68e-09	0.730994
LEC.SLN	-1.04e-09	1.63e-09	0.737555
NKT.4-.Lv	-1.04e-09	1.6e-09	0.741681
DC.8-4-11b-.SLN	-1.07e-09	1.63e-09	0.743596
Mo.6+2+.MLN	-9.98e-10	1.49e-09	0.748331
Tgd.vg3+24ahi.e17.Th	-1.17e-09	1.68e-09	0.756687
T.8Eff.Sp.OT1.12hr.LisOva	-1.36e-09	1.93e-09	0.759489
DC.8-4-11b+.SLN	-1.14e-09	1.61e-09	0.760606
DC.4+.MLN	-1.29e-09	1.77e-09	0.767177
LEC.SLN.CFA.d6.v2	-1.2e-09	1.58e-09	0.775907
MC.Tr	-1.19e-09	1.56e-09	0.777124
T.8Nve.Sp.OT1	-1.53e-09	1.96e-09	0.782542
MF.Thio5.II+480lo.PC	-1.29e-09	1.61e-09	0.788044
T.DP.69-.e17.Th.v2	-1.72e-09	2.14e-09	0.789916
NK.CD127-.SI	-1.28e-09	1.59e-09	0.790719
ILC1.CD49b-.Lv	-1.31e-09	1.62e-09	0.790843
T.8Eff.Sp.OT1.d8.VSVOva	-1.57e-09	1.93e-09	0.792879
T.8Nve.Sp	-1.37e-09	1.67e-09	0.79381
MF.Thio5.II+480int.PC	-1.39e-09	1.65e-09	0.800499
LEC.SLN.OT	-1.36e-09	1.61e-09	0.800632
GN.Bl	-1.62e-09	1.9e-09	0.802917
Ep.8wk.CEChi.Th	-1.47e-09	1.7e-09	0.806793
T.8Eff.Sp.OT1.d8.LisOva	-1.52e-09	1.73e-09	0.809024
MC.digest.PC	-1.28e-09	1.47e-09	0.809186
SC.CMP.BM.DR	-1.52e-09	1.63e-09	0.825224
NK.49CI-.Sp	-1.41e-09	1.47e-09	0.830899
LEC.MLN	-1.62e-09	1.67e-09	0.833318
B1b.PC	-1.58e-09	1.62e-09	0.835969
T.4Nve.Sp	-1.96e-09	1.97e-09	0.839936
CD4.96h.LN	-1.81e-09	1.81e-09	0.840541
proB.CLP.BM	-1.66e-09	1.66e-09	0.841409
BA.Sp	-1.77e-09	1.75e-09	0.844296
Tgd.vg2+24alo.Th	-1.78e-09	1.76e-09	0.844793
NK.b2m-.Sp	-1.53e-09	1.48e-09	0.849182
DC.4+.SLN	-1.85e-09	1.78e-09	0.851214
T.8Eff.Sp.OT1.48hr.LisOva	-2.03e-09	1.95e-09	0.851723
T.8Eff.Sp.OT1.d10.LisOva	-1.93e-09	1.83e-09	0.85447
GN.Arth.BM	-1.91e-09	1.81e-09	0.854508
DC.IIhilang+103+11blo.SLN	-1.88e-09	1.75e-09	0.858672
DC.IIhilang+103-11b+.SLN	-1.85e-09	1.7e-09	0.861941
MF.103-11b+.Lu	-2.04e-09	1.86e-09	0.863436
proB.FrBC.BM	-1.75e-09	1.58e-09	0.865144
ILC3.NKp46+.Rorgthi.SI	-1.65e-09	1.46e-09	0.871422
T.4Mem44h62l.LN	-2.02e-09	1.76e-09	0.874691
DC.IIhilang-103-11b+.SLN	-2.04e-09	1.77e-09	0.875399
NK.H+.MCMV1.Sp	-1.92e-09	1.66e-09	0.875735
Tgd.vg1+vd6-24ahi.Th	-1.99e-09	1.71e-09	0.877953
T.DP.Th.v2	-2.39e-09	2.04e-09	0.87967
preB.FrD.BM	-1.98e-09	1.68e-09	0.881258
T.ISP.Th	-2.47e-09	2.09e-09	0.881493
T.DPbl.Th	-2.55e-09	2.12e-09	0.886113
MF.Thio5.II-480int.PC	-2.06e-09	1.7e-09	0.887282
MC.To	-1.95e-09	1.6e-09	0.889136
NK.49H+.Sp	-2.05e-09	1.66e-09	0.892198
T.8SP24-.Th	-2.38e-09	1.91e-09	0.89311
T.8MemKLRG1-CD127+.Sp.d8.LisOVA	-1.97e-09	1.57e-09	0.894904
T.DPsm.Th	-2.02e-09	1.61e-09	0.89538
preT.DN3-4.Th	-2.53e-09	1.94e-09	0.904635
T.8Mem.Sp.OT1.d100.LisOva	-2.23e-09	1.68e-09	0.907543
T.4SP24-.Th	-2.61e-09	1.91e-09	0.914002
NKT.4-.Sp	-2.31e-09	1.69e-09	0.914036
preB.FrC.BM	-2.33e-09	1.69e-09	0.91678
LN.TR.14w.B6	-2.35e-09	1.68e-09	0.91864
Eo.BL.v2	-2.09e-09	1.48e-09	0.920544
GN.BM	-2.62e-09	1.86e-09	0.921114
T.4Mem44h62l.Sp	-2.34e-09	1.66e-09	0.921257
NKT.44+NK1.1+.Th	-2.38e-09	1.67e-09	0.923445
T.4FP3+25+.Sp	-2.65e-09	1.85e-09	0.923799
ILC1.CD127+.Sp	-2.4e-09	1.67e-09	0.924855
NK.DAP10-.Sp	-2.21e-09	1.52e-09	0.927291
Tgd.vg2-.act.Sp	-2.19e-09	1.5e-09	0.928054
B1a.PC	-2.64e-09	1.8e-09	0.928761
T.8Eff.Tbet+.Sp.OT1.d6LisOVA	-2.96e-09	2.01e-09	0.929477
Tgd.vg2+.act.Sp	-2.45e-09	1.65e-09	0.931376
ILC3.NKp46-.4+.SI	-1.97e-09	1.3e-09	0.935896
ABD.TR.14w.B6	-2.58e-09	1.65e-09	0.941113
T.4Nve44-49d-11a-.Sp	-2.74e-09	1.74e-09	0.942354
NK.DAP12-.Sp	-2.41e-09	1.53e-09	0.942605
CD4.24h.LN	-2.74e-09	1.74e-09	0.942734
NK.49CI+.Sp	-2.12e-09	1.34e-09	0.943073
NK.H+.MCMV7.Sp	-2.54e-09	1.59e-09	0.945776
B1a.Sp.v2	-2.84e-09	1.71e-09	0.951416
CD8.24h.LN	-3.11e-09	1.87e-09	0.952244
MF.Alv.Lu	-2.56e-09	1.51e-09	0.954573
NKT.4+.Lv	-2.92e-09	1.71e-09	0.956409
NKT.44-NK1.1-.Th	-3.54e-09	2.01e-09	0.960709
NK.MCMV1.Sp	-2.67e-09	1.48e-09	0.964612
CD8.1h.LN	-3.11e-09	1.68e-09	0.968278
proB.FrA.BM	-3.18e-09	1.65e-09	0.9733
T.DP69+.Th.v2	-3.25e-09	1.68e-09	0.973487
MC.PC	-3.18e-09	1.62e-09	0.975183
ILC2.SI	-2.84e-09	1.44e-09	0.97587
CD8.48h.LN	-3.95e-09	1.98e-09	0.977133
MF.PPAR-.Lu	-3.23e-09	1.61e-09	0.977459
T.4Mem.Sp	-3.69e-09	1.83e-09	0.978307
ILC1.CD127+.SI	-3.53e-09	1.68e-09	0.982271
T.8Eff.Sp.OT1.d5.VSVOva	-4.37e-09	2.07e-09	0.98231
T.8Eff.Sp.OT1.d15.VSVOva	-3.65e-09	1.69e-09	0.984443
T.8Eff.Sp.OT1.d6.VSVOva	-3.82e-09	1.76e-09	0.984913
T.8Eff.Sp.OT1.d6.LisOva	-4.16e-09	1.8e-09	0.989714
CD4.1h.LN	-3.62e-09	1.43e-09	0.994363
T.8EffKLRG1+CD127-.Sp.d8.LisOVA	-4.38e-09	1.7e-09	0.995072
CD4.CTR.LN	-4.37e-09	1.63e-09	0.99626
NK.MCMV7.Sp	-4.24e-09	1.52e-09	0.997287
MF.Lu	-4.72e-09	1.6e-09	0.998421
T.4Mem49d+11a+.Sp.d30.LCMV	-5.29e-09	1.64e-09	0.999394
T.4Eff49d+11a+.Sp.d8.LCMV	-5.4e-09	1.64e-09	0.999495
ILC3.NKp46-.4-.SI	-4.92e-09	1.48e-09	0.999546
