# Supplementary material for: Genome-wide association study of alcohol consumption and use disorder in 274,424 individuals from multiple populations
Source: Nat Commun. 2019 Apr 2;10:1499. doi: 10.1038/s41467-019-09480-8 (PMC6445072; doi:10.1038/s41467-019-09480-8)
Supplement: Supplementary file 33 — Supplementary Data 30 [file 41467_2019_9480_MOESM33_ESM.xlsx]

## Sheet: Sheet1
Supplementary Data 30. Mouse immune cell type partitioning heritability enrichment for AUD GWAS using ImmGen gene expression data. Terms labeled in bold are FDR < 0.05.
Name	Coefficient	Coefficient_std_error	Coefficient_P_value
SC.CDP.BM	7.03519e-09	1.86129e-09	7.84955e-05
SC.MDP.BM	5.96109e-09	1.92276e-09	0.000966675
preT.DN3-4.Th	4.77824e-09	1.81738e-09	0.00427945
CD4.96h.LN	4.21383e-09	1.73862e-09	0.00768227
preT.DN2B.Th	5.10906e-09	2.11002e-09	0.00773186
T.8Eff.Sp.OT1.12hr.LisOva	4.90182e-09	2.02799e-09	0.00782266
T.8Eff.Sp.OT1.24hr.LisOva	4.54489e-09	1.9124e-09	0.00873786
proB.FrBC.FL	4.69548e-09	2.06331e-09	0.0114318
preT.DN3B.Th	4.28258e-09	1.97048e-09	0.0148761
T.8Eff.Sp.OT1.48hr.LisOva	4.35661e-09	2.03842e-09	0.0162888
preT.ETP.Th	4.5493e-09	2.23697e-09	0.0209913
CD4.5h.LN	3.20701e-09	1.5922e-09	0.0219945
NKT.44-NK1.1-.Th	4.49116e-09	2.36665e-09	0.0288687
preT.DN2.Th	4.09781e-09	2.1659e-09	0.029248
CD4.48h.LN	3.74618e-09	2.05411e-09	0.0340947
Tgd.vg2+24ahi.e17.Th	3.26129e-09	1.81602e-09	0.0362594
T.DN4.Th	3.28463e-09	1.84049e-09	0.0371594
CD4.24h.LN	3.12698e-09	1.81808e-09	0.0427222
Tgd.vg5+24ahi.Th	2.76661e-09	1.60956e-09	0.0428194
T.8Nve.Sp.OT1	2.5141e-09	1.55274e-09	0.0527084
LN.TR.14w.B6	2.30611e-09	1.45997e-09	0.0571033
CD8.5h.LN	3.04473e-09	1.93533e-09	0.0578322
NKT.4+.Sp	3.01896e-09	1.9473e-09	0.0605312
T.4Mem.LN	2.60042e-09	1.68507e-09	0.0613901
MF.480int.LV.Naive	2.85899e-09	1.98144e-09	0.0745264
preT.ETP-2A.Th	2.70166e-09	1.8927e-09	0.0767309
MF.BM	2.99801e-09	2.18192e-09	0.0847169
Tgd.vg1+vd6+24alo.Th	3.61555e-09	2.68007e-09	0.0886603
preT.DN2-3.Th	2.88258e-09	2.15628e-09	0.0906386
NKT.44+NK1.1-.Th	3.07353e-09	2.33421e-09	0.093964
proB.CLP.FL	2.754e-09	2.1093e-09	0.0958367
T.ISP.Th	2.16221e-09	1.68722e-09	0.100005
T.4Nve.Sp	2.05868e-09	1.61519e-09	0.101229
preT.DN2A.Th	2.75337e-09	2.254e-09	0.11094
T.4SP24-.Th	2.18059e-09	1.79269e-09	0.11192
T.4Mem44h62l.LN	1.79944e-09	1.4935e-09	0.114131
GN.Bl.v2	1.91337e-09	1.59617e-09	0.115318
T.8Mem.Sp.OT1.d45.LisOva	1.7155e-09	1.43599e-09	0.116114
Tgd.Th	2.41259e-09	2.02452e-09	0.116693
MLP.FL	2.44546e-09	2.06374e-09	0.118016
Tgd.vg1+vd6-24ahi.Th	1.98929e-09	1.68462e-09	0.11883
FRC.SLN.CFA.d6.v2	1.81343e-09	1.54099e-09	0.11964
MLP.BM	2.2878e-09	1.98983e-09	0.125123
T.8SP24-.Th	1.9073e-09	1.66138e-09	0.12548
T.4Nve.LN	2.25675e-09	1.96748e-09	0.125685
Tgd.vg4+24ahi.e17.Th	1.95303e-09	1.71025e-09	0.126736
preB.FrC.BM	1.73281e-09	1.54605e-09	0.131188
Ep.8wk.CEC.Sca1+.Th	1.56152e-09	1.40296e-09	0.132851
T.4SP69+.Th	2.04165e-09	1.84018e-09	0.133612
T.8Eff.Tbet-.Sp.OT1.d6LisOVA	2.21222e-09	2.05977e-09	0.141408
SC.LT34F.BM	1.58923e-09	1.48784e-09	0.142727
T.8Mem.LN	1.92015e-09	1.84265e-09	0.148692
Tgd.vg3+24alo.e17.Th	1.94692e-09	1.87142e-09	0.14909
B.Fo.LN	1.67995e-09	1.61905e-09	0.149724
T.8Eff.Sp.OT1.d15.LisOva	1.8249e-09	1.77597e-09	0.152081
B.GC.Sp	1.73709e-09	1.71185e-09	0.155114
T.8Eff.Sp.OT1.d8.LisOva	1.65073e-09	1.62776e-09	0.155264
Tgd.vg2-.Sp.TCRbko	1.49481e-09	1.49405e-09	0.158532
T.4.PLN.BDC	2.00252e-09	2.0985e-09	0.169975
proB.CLP.BM	1.44024e-09	1.5339e-09	0.173882
LEC.SLN.v2	1.44285e-09	1.54276e-09	0.174834
proB.FrA.FL	1.63526e-09	1.75406e-09	0.175598
T.8Eff.Sp.OT1.d6.VSVOva	1.59567e-09	1.72136e-09	0.176968
NK.CD127-.SI	1.46832e-09	1.61372e-09	0.181438
MF.480hi.LV.Naive	1.83393e-09	2.02412e-09	0.182458
SC.LTSL.FL	1.34979e-09	1.52001e-09	0.187267
FRC.SLN.v2	1.39829e-09	1.57497e-09	0.187319
BEC.SLN.OT	1.61744e-09	1.85059e-09	0.191056
Tgd.vg2+24ahi.e17.Th.v2	1.39831e-09	1.63308e-09	0.195931
T.8Mem.Sp.OT1.d106.VSVOva	1.20914e-09	1.41695e-09	0.196736
FRC.Cad11.WT.v2	1.21345e-09	1.4368e-09	0.199181
Mo.6C+II-.BM	1.4477e-09	1.76733e-09	0.206351
T.8SP69+.Th	1.27831e-09	1.6636e-09	0.221124
T.DP.69-.e17.Th.v2	1.27709e-09	1.72142e-09	0.229079
Tgd.vg3+24ahi.e17.Th	1.12484e-09	1.56583e-09	0.236266
BEC.MLN	1.31156e-09	1.83476e-09	0.237355
LEC.SLN.CFA.d6.v2	1.0443e-09	1.4712e-09	0.238905
T.4.LN.BDC	1.40079e-09	2.01374e-09	0.243334
T.8Eff.Sp.OT1.d6.LisOva	1.21427e-09	1.75168e-09	0.244091
Tgd.vg1+vd6+24ahi.Th	1.24961e-09	1.85175e-09	0.249893
T.4FP3-.Sp	1.36545e-09	2.05705e-09	0.253413
T.8Eff.Sp.OT1.d8.VSVOva	1.07999e-09	1.6439e-09	0.2556
DC.4+.Sp.ST	1.08761e-09	1.6773e-09	0.258354
DN.SLN.CFA.d6.v2	9.41135e-10	1.45747e-09	0.259226
SC.MEP.BM	1.09404e-09	1.699e-09	0.259811
BEC.SLN	1.11555e-09	1.76146e-09	0.263265
T.4Nve.PP	9.46471e-10	1.51385e-09	0.265918
Ep.5wk.MEChi.Th	9.99779e-10	1.6076e-09	0.267001
T.8Eff.Sp.OT1.d10.LisOva	9.8768e-10	1.59718e-09	0.268159
Ep.8wk.MEChi.Th	9.25315e-10	1.63144e-09	0.285297
MEChi.GFP-.Adult	8.63336e-10	1.58549e-09	0.29304
SC.GMP.BM	1.20432e-09	2.22934e-09	0.294525
Tgd.Sp	9.08773e-10	1.70695e-09	0.297226
SC.MPP34F.BM	8.59903e-10	1.62966e-09	0.298869
ILC1.CD127+.SI	8.80421e-10	1.6696e-09	0.298984
CD8.48h.LN	8.66369e-10	1.73705e-09	0.308974
NKT.4+.Lv	7.11873e-10	1.46154e-09	0.313105
GN.BM	6.67921e-10	1.48232e-09	0.326142
preT.DN3A.Th	6.55143e-10	1.58005e-09	0.339205
MF.11cloSer.Salm3.SI	7.269e-10	1.81308e-09	0.344239
DC.11b+.AT.v2	6.36699e-10	1.61831e-09	0.346999
GN.Arth.BM	6.02813e-10	1.54994e-09	0.348665
MEChi.GFP+.Adult	5.63672e-10	1.46181e-09	0.349897
NK.CD127-.Sp	6.20731e-10	1.61775e-09	0.350601
CD8.24h.LN	6.32762e-10	1.68714e-09	0.353812
B.FrE.BM	5.64617e-10	1.5304e-09	0.356088
ILC3.NKp46+.Rorgthi.SI	4.91663e-10	1.48218e-09	0.370052
Tgd.vg2+24alo.Th	3.98519e-10	1.29068e-09	0.378749
T.4SP24int.Th	5.72049e-10	1.87757e-09	0.380307
SC.CMP.BM.DR	4.05922e-10	1.43683e-09	0.388776
T.DPbl.Th	5.09146e-10	1.83416e-09	0.390663
ABD.TR.14w.B6	3.89692e-10	1.44214e-09	0.393496
St.31-38-44-.SLN	3.56314e-10	1.47073e-09	0.404285
CD8.CTR.LN	3.61461e-10	1.49314e-09	0.404359
GN.Bl	3.57406e-10	1.49481e-09	0.405515
DC.pDC.8+.MLN	3.45242e-10	1.50925e-09	0.409531
CD8.1h.LN	3.56383e-10	1.60334e-09	0.41205
DN.SLN.v2	3.12914e-10	1.47415e-09	0.415949
NK.49H+.Sp	3.66802e-10	1.76037e-09	0.417471
T.8Nve.LN	3.4755e-10	1.74988e-09	0.421282
FRC.MLN	2.89229e-10	1.50849e-09	0.423975
SC.STSL.FL	3.09275e-10	1.64944e-09	0.425633
T.8MemKLRG1-CD127+.Sp.d8.LisOVA	2.27817e-10	1.34877e-09	0.432935
Tgd.vg2+.Sp	2.5633e-10	1.53248e-09	0.433581
T.4Mem49d+11a+.Sp.d30.LCMV	2.64943e-10	1.64134e-09	0.435882
T.4Mem44h62l.Sp	2.19413e-10	1.36677e-09	0.43623
DC.8-4-11b+.Sp	2.45039e-10	1.72728e-09	0.443594
CD19Control	2.31343e-10	1.63929e-09	0.443886
T.4Eff49d+11a+.Sp.d8.LCMV	2.16557e-10	1.56128e-09	0.444842
Fi.Sk	2.26682e-10	1.67824e-09	0.446278
CD4.1h.LN	1.87868e-10	1.46421e-09	0.448953
SC.ST34F.BM	1.9363e-10	1.57916e-09	0.451206
T.DP69+.Th	2.20568e-10	1.81994e-09	0.451768
B.Fo.PC	1.78644e-10	1.56465e-09	0.454549
Ep.8wk.MEClo.Th	1.646e-10	1.45345e-09	0.454917
Tgd.vg2+.Sp.TCRbko	1.16639e-10	1.42666e-09	0.46742
proB.FrBC.BM	1.21565e-10	1.552e-09	0.468783
DC.8-.Th	1.10153e-10	1.55339e-09	0.471734
T.8Mem.Sp.OT1.d100.LisOva	9.52128e-11	1.45662e-09	0.473942
NK.MCMV7.Sp	7.28908e-11	1.51893e-09	0.480863
Tgd.vg2+24ahi.Th	8.45687e-11	1.84066e-09	0.481677
BA.Sp	5.59159e-11	1.58316e-09	0.485913
B.Mem.Sp.v2	3.57646e-11	1.33491e-09	0.489313
ILC1.CD127+.Sp	2.64013e-11	1.68151e-09	0.493736
proB.FrA.BM	1.92195e-11	1.72167e-09	0.495547
T.4Mem.Sp	1.56475e-11	1.51191e-09	0.495871
NKT.44+NK1.1+.Th	1.38273e-11	1.58172e-09	0.496513
T.4.Pa.BDC	-2.49007e-11	1.74686e-09	0.505687
Tgd.vg1+vd6-24alo.Th	-4.11545e-11	1.53553e-09	0.510691
T.8Mem.Sp.OT1.d45.VSVOva	-4.54222e-11	1.60895e-09	0.511261
ILC1.CD49b-.Lv	-6.64526e-11	1.48251e-09	0.517876
T.DPsm.Th	-9.80866e-11	1.65433e-09	0.52364
LEC.MLN	-1.50735e-10	1.52704e-09	0.539316
GN.Thio.PC	-1.66256e-10	1.61602e-09	0.540971
MF.Microglia.CNS	-1.86466e-10	1.69349e-09	0.543838
Tgd.vg5+.act.IEL	-2.27841e-10	1.88792e-09	0.548029
Ep.MEChi.Th	-1.70292e-10	1.34814e-09	0.550259
CD4Control	-1.90926e-10	1.47864e-09	0.55137
Tgd.vg5+.IEL	-2.73273e-10	2.05485e-09	0.552899
T.4Nve.MLN	-2.53708e-10	1.85754e-09	0.55432
B.T2.Sp	-2.19483e-10	1.57736e-09	0.555333
B.FrF.BM	-2.69074e-10	1.63582e-09	0.565327
DC.8+.Th	-2.66848e-10	1.57122e-09	0.56743
Mo.6+2-.BL	-2.64596e-10	1.53088e-09	0.568611
B.FrE.FL	-2.79009e-10	1.54558e-09	0.571628
T.4int8+.Th	-3.34171e-10	1.84016e-09	0.572051
Tgd.vg2-.act.Sp	-2.81385e-10	1.45499e-09	0.576675
B.Fo.MLN	-3.38508e-10	1.71877e-09	0.578066
NK.Sp	-3.28249e-10	1.52726e-09	0.585088
DC.pDC.8+.Sp	-3.13485e-10	1.43191e-09	0.586647
Tgd.vg5-.act.IEL	-4.2624e-10	1.92561e-09	0.587591
Ep.8wk.CEChi.Th	-3.49464e-10	1.5394e-09	0.589793
Mo.6C-II-.Bl	-4.35825e-10	1.80339e-09	0.595482
NK.49CI+.Sp	-3.73609e-10	1.53978e-09	0.595857
Ep.5wk.MEClo.Th	-3.50524e-10	1.42077e-09	0.597436
T.8SP24int.Th	-4.15283e-10	1.65326e-09	0.599167
T.8Eff.Sp.OT1.d5.VSVOva	-4.58905e-10	1.75582e-09	0.603094
DC.8-4-11b+.MLN	-3.85695e-10	1.46197e-09	0.60404
T.4FP3+25+.Sp	-4.63075e-10	1.60937e-09	0.613226
MF.AT.v2	-4.53796e-10	1.57441e-09	0.613416
NK.CD49b+.Lv	-4.56167e-10	1.51833e-09	0.618079
SC.STSL.BM	-4.88301e-10	1.59252e-09	0.620434
DC.pDC.8+.SLN	-4.80314e-10	1.48192e-09	0.627075
Mo.6+2+.SLN	-5.41298e-10	1.59595e-09	0.632759
MF.F480hi.ctrl.PC	-5.61845e-10	1.49395e-09	0.646571
T.DP.Th.v2	-6.48883e-10	1.6622e-09	0.651871
T.DP69+.Th.v2	-6.45492e-10	1.65157e-09	0.652041
DC.4+.MLN	-6.85219e-10	1.62583e-09	0.66329
NK.H+.MCMV1.Sp	-5.88271e-10	1.37373e-09	0.665758
B.T3.Sp	-7.11877e-10	1.64417e-09	0.667482
Mo.6C-II-.BM	-8.15768e-10	1.85414e-09	0.670021
MF.103-11b+.Salm3.SI	-7.5042e-10	1.68543e-09	0.671926
MC.Sk	-6.744e-10	1.49128e-09	0.674448
preB.FrD.FL	-7.22567e-10	1.58628e-09	0.675629
FRC.SLN	-6.72188e-10	1.43243e-09	0.68056
B.MZ.Sp	-7.70336e-10	1.58709e-09	0.686295
B1a.Sp	-8.11017e-10	1.67039e-09	0.686349
GN.Arth.SynF	-6.97227e-10	1.43053e-09	0.687009
preB.FrD.BM	-8.09915e-10	1.63822e-09	0.689484
LEC.SLN.OT	-8.74875e-10	1.60358e-09	0.707321
T.8Mem.Sp	-9.12665e-10	1.65648e-09	0.709172
T.4Nve44-49d-11a-.Sp	-9.53265e-10	1.71069e-09	0.711319
NK.DAP10-.Sp	-9.38431e-10	1.6075e-09	0.720317
NK.49H-.Sp	-1.0028e-09	1.66024e-09	0.727082
T.DP.Th	-9.57245e-10	1.57864e-09	0.727867
B.Fo.Sp	-9.68455e-10	1.57627e-09	0.730523
Ep.5wk.MEC.Sca1+.Th	-9.11449e-10	1.47391e-09	0.731841
FRC.SLN.OT	-9.43438e-10	1.51511e-09	0.733255
NKT.4-.Sp	-9.10334e-10	1.45447e-09	0.734305
T.8Eff.Tbet+.Sp.OT1.d6LisOVA	-1.13045e-09	1.79986e-09	0.735023
NK.b2m-.Sp	-9.74496e-10	1.54813e-09	0.735478
DC.8+.Sp.ST	-9.43317e-10	1.48322e-09	0.737609
CD4.CTR.LN	-1.12188e-09	1.65933e-09	0.750512
Mo.6C+II+.Bl	-1.12709e-09	1.59494e-09	0.760112
MF.II-480hi.PC	-1.16119e-09	1.5807e-09	0.768709
ILC2.SI	-1.04766e-09	1.41849e-09	0.769916
MF.103-11b+.SI	-1.12108e-09	1.49576e-09	0.773224
T.8Nve.MLN	-1.2467e-09	1.65743e-09	0.774032
DC.LC.Sk	-1.48748e-09	1.97586e-09	0.774224
DC.IIhilang+103+11blo.SLN	-1.16883e-09	1.5346e-09	0.776866
B1a.Sp.v2	-1.24566e-09	1.57545e-09	0.785432
MC.digest.PC	-1.0758e-09	1.35494e-09	0.786398
Mo.6C+II-.Bl	-1.16294e-09	1.4518e-09	0.788445
B.T1.Sp	-1.19536e-09	1.49221e-09	0.788455
Tgd.vg5-.IEL	-1.48079e-09	1.79521e-09	0.795274
MC.Es	-1.27222e-09	1.5268e-09	0.797652
Tgd.vg2+.act.Sp	-1.25214e-09	1.49607e-09	0.798689
DC.8+.SLN	-1.33683e-09	1.5162e-09	0.81103
MC.To	-1.31381e-09	1.48801e-09	0.811363
Mo.Lu	-1.4292e-09	1.61163e-09	0.812407
DC.IIhilang+103-11b+.SLN	-1.32143e-09	1.48075e-09	0.813912
Mo.6C+II-.LN	-1.53084e-09	1.67774e-09	0.819233
Tgd.vg4+24alo.e17.Th	-1.49157e-09	1.57301e-09	0.828493
DC.8-4-11b-.Sp	-1.41686e-09	1.49026e-09	0.829133
Mo.6C-IIint.Bl	-1.49711e-09	1.53696e-09	0.83499
Mo.6+2+.MLN	-1.47769e-09	1.50503e-09	0.83691
DC.103-11b+24+.Lu	-1.58473e-09	1.60297e-09	0.838574
NK.49CI-.Sp	-1.46623e-09	1.46891e-09	0.840904
MF.II+480lo.PC	-1.54706e-09	1.54431e-09	0.841775
CD8.96h.LN	-1.51697e-09	1.48926e-09	0.845804
MF.F480hi.Gata6ko.PC	-1.58767e-09	1.54849e-09	0.84739
NKT.4-.Lv	-1.53007e-09	1.46038e-09	0.852616
MC.Tr	-1.61182e-09	1.51761e-09	0.8559
T.8Nve.PP	-1.69604e-09	1.59063e-09	0.856849
Fi.MTS15+.Th	-1.55725e-09	1.42967e-09	0.861975
EO.AT.v2	-1.66589e-09	1.50618e-09	0.865644
DC.IIhilang-103-11blo.SLN	-1.70768e-09	1.53943e-09	0.866348
DC.pDC.8-.Sp	-1.58459e-09	1.42573e-09	0.866808
MC.PC	-1.67275e-09	1.49005e-09	0.869199
T.8Nve.Sp	-1.76192e-09	1.56605e-09	0.869721
ILC3.NKp46-.4-.SI	-1.8038e-09	1.55423e-09	0.877092
MEChi.GFP+.Adult.KO	-1.7341e-09	1.45627e-09	0.883131
GN.UrAc.PC	-1.95054e-09	1.62388e-09	0.885156
DC.8-4-11b-.MLN	-1.77628e-09	1.47665e-09	0.885494
MF.Lu	-1.85703e-09	1.52342e-09	0.888576
MF.PPAR-.Lu	-1.90185e-09	1.54848e-09	0.890316
Tgd.vg2-.Sp	-1.77938e-09	1.44217e-09	0.891364
LEC.SLN	-1.95155e-09	1.57582e-09	0.892223
DC.8-4-11b-.SLN	-1.87343e-09	1.49552e-09	0.894842
DC.4+.SLN	-1.96297e-09	1.56326e-09	0.895386
MF.Thio5.II-480hi.PC	-2.13758e-09	1.62414e-09	0.905934
Mo.6+2+.BL	-2.19015e-09	1.64222e-09	0.908842
BA.Bl	-1.90882e-09	1.38011e-09	0.916681
NK.MCMV1.Sp	-2.12434e-09	1.53593e-09	0.916682
DC.8-4-11b+.SLN	-2.17688e-09	1.54521e-09	0.920551
MF.RP.Sp	-2.18927e-09	1.55193e-09	0.92083
MF.11cloSer.SI	-2.10002e-09	1.48139e-09	0.921846
DC.IIhilang-103-11b+.SLN	-2.1615e-09	1.49639e-09	0.925697
DC.11b-.AT.v2	-2.12125e-09	1.45908e-09	0.927002
MF.Medl.SLN	-2.40555e-09	1.64791e-09	0.927821
DC.103+11b-.Lv	-2.13357e-09	1.44984e-09	0.929434
DC.103-11b+F4/80lo.Kd	-2.24234e-09	1.4937e-09	0.933348
Eo.BL.v2	-2.31075e-09	1.4886e-09	0.939704
MF.169+11chi.SLN	-2.32455e-09	1.41143e-09	0.950215
T.8EffKLRG1+CD127-.Sp.d8.LisOVA	-2.32808e-09	1.41139e-09	0.950476
T.4+8int.Th	-2.54229e-09	1.52827e-09	0.951894
ILC3.NKp46-.4+.SI	-2.38074e-09	1.4256e-09	0.95254
MF.Thio5.II+480lo.PC	-2.48281e-09	1.48452e-09	0.952783
NK.DAP12-.Sp	-2.51366e-09	1.50154e-09	0.95294
DC.103+11b-.Lu	-2.50265e-09	1.48155e-09	0.95441
MF.Thio5.II-480int.PC	-2.80665e-09	1.60541e-09	0.95979
MF.Alv.Lu	-2.59233e-09	1.44369e-09	0.963723
MF.Sbcaps.SLN	-3.13293e-09	1.69015e-09	0.968105
T.8Eff.Sp.OT1.d15.VSVOva	-3.1833e-09	1.69492e-09	0.969819
DC.8+.MLN	-2.72091e-09	1.41473e-09	0.972777
NK.H+.MCMV7.Sp	-2.88095e-09	1.41393e-09	0.979202
MF.103-11b+.Lu	-3.26482e-09	1.58065e-09	0.980562
MF.11c-11b+.Lu	-2.93504e-09	1.41111e-09	0.981235
B1b.PC	-3.2133e-09	1.51622e-09	0.982966
B1a.PC	-3.72117e-09	1.59263e-09	0.990267
MF.Thio5.II+480int.PC	-3.88802e-09	1.49476e-09	0.995354
Mo.6C-II+.Bl	-4.19569e-09	1.602e-09	0.995591
