# Supplementary material for: Genome-wide association study of alcohol consumption and use disorder in 274,424 individuals from multiple populations
Source: Nat Commun. 2019 Apr 2;10:1499. doi: 10.1038/s41467-019-09480-8 (PMC6445072; doi:10.1038/s41467-019-09480-8)
Supplement: Supplementary file 34 — Supplementary Data 31 [file 41467_2019_9480_MOESM34_ESM.xlsx]

## Sheet: Sheet1
Supplementary Data 31. Epigenetic partitioning heritability enrichment for AUDIT-C GWAS using Roadmap data. Terms labeled in bold are FDR < 0.05.
Name	Coefficient	Coefficient_std_error	Coefficient_P_value
Fetal_Brain_Male__DNase	1.10725e-07	2.85503e-08	5.26054e-05
Brain_Dorsolateral_Prefrontal_Cortex__H3K4me1	7.64692e-08	2.16498e-08	0.000206138
Brain_Dorsolateral_Prefrontal_Cortex__H3K9ac	1.33808e-07	4.17684e-08	0.000678692
Brain_Dorsolateral_Prefrontal_Cortex__H3K27ac	4.87982e-08	1.73095e-08	0.00240755
Fetal_Brain_Female__DNase	8.12888e-08	3.03652e-08	0.00371384
Fetal_Brain_Female__H3K4me3	1.24474e-07	4.75849e-08	0.00445052
Foreskin_Fibroblast_Primary_Cells_skin01__DNase	7.11197e-08	2.73069e-08	0.00460092
Fetal_Brain_Male__H3K4me1	3.04493e-08	1.20861e-08	0.00587822
Ganglion_Eminence_derived_primary_cultured_neurospheres__H3K4me1	5.82059e-08	2.31079e-08	0.00588655
Cortex_derived_primary_cultured_neurospheres__H3K4me3	1.42853e-07	6.12135e-08	0.00980605
Brain_Anterior_Caudate__H3K9ac	6.59183e-08	2.83855e-08	0.0101098
Fetal_Brain_Female__H3K4me1	5.06825e-08	2.25539e-08	0.0123145
Brain_Inferior_Temporal_Lobe__H3K4me3	8.69335e-08	3.91532e-08	0.0131978
Ganglion_Eminence_derived_primary_cultured_neurospheres__H3K4me3	1.089e-07	4.90975e-08	0.0132758
Brain_Angular_Gyrus__H3K4me1	3.6576e-08	1.66699e-08	0.0141131
Foreskin_Melanocyte_Primary_Cells_skin01__H3K27ac	8.10429e-08	3.69602e-08	0.0141643
Foreskin_Fibroblast_Primary_Cells_skin02__DNase	6.26504e-08	2.89567e-08	0.0152479
Brain_Cingulate_Gyrus__H3K4me3	9.32956e-08	4.32869e-08	0.0155698
Brain_Cingulate_Gyrus__H3K4me1	3.05012e-08	1.42731e-08	0.0163001
Brain_Inferior_Temporal_Lobe__H3K4me1	3.89937e-08	1.84464e-08	0.017262
Brain_Anterior_Caudate__H3K4me1	3.73323e-08	1.80495e-08	0.0193045
Brain_Germinal_Matrix__H3K4me3	1.19892e-07	5.87026e-08	0.0205577
Brain_Cingulate_Gyrus__H3K9ac	7.47763e-08	3.69923e-08	0.0216191
Brain_Inferior_Temporal_Lobe__H3K9ac	6.03866e-08	3.05012e-08	0.0238622
Thymus__H3K36me3	4.29072e-08	2.20654e-08	0.0259147
Brain_Dorsolateral_Prefrontal_Cortex__H3K4me3	8.47803e-08	4.38213e-08	0.0265147
Fetal_Adrenal_Gland__H3K4me3	1.37047e-07	7.20053e-08	0.0285009
Foreskin_Fibroblast_Primary_Cells_skin01__H3K4me3	4.83607e-08	2.62864e-08	0.0329016
Right_Atrium__H3K4me1	4.97062e-08	2.72101e-08	0.0338685
Brain_Angular_Gyrus__H3K9ac	6.44029e-08	3.56872e-08	0.0355648
Brain_Germinal_Matrix__H3K4me1	5.87277e-08	3.29971e-08	0.0375556
Spleen__H3K36me3	2.8914e-08	1.63052e-08	0.0380902
Brain_Anterior_Caudate__H3K27ac	2.26896e-08	1.28291e-08	0.0384804
Foreskin_Fibroblast_Primary_Cells_skin02__H3K4me3	3.62081e-08	2.09267e-08	0.0417947
Small_Intestine__H3K36me3	6.80916e-08	3.96982e-08	0.0431513
Brain_Hippocampus_Middle__H3K4me3	6.16031e-08	3.59563e-08	0.0433309
Foreskin_Melanocyte_Primary_Cells_skin01__DNase	3.49308e-08	2.05002e-08	0.0441975
Brain_Angular_Gyrus__H3K4me3	8.1966e-08	4.82316e-08	0.0446194
Cortex_derived_primary_cultured_neurospheres__H3K36me3	2.5584e-08	1.52501e-08	0.04671
Brain_Dorsolateral_Prefrontal_Cortex__H3K36me3	3.358e-08	2.01564e-08	0.0478596
Foreskin_Melanocyte_Primary_Cells_skin01__H3K4me3	8.3286e-08	5.01847e-08	0.0484985
Cortex_derived_primary_cultured_neurospheres__H3K4me1	2.51088e-08	1.53117e-08	0.0505191
Stomach_Mucosa__H3K36me3	6.7227e-08	4.14808e-08	0.0525434
Foreskin_Melanocyte_Primary_Cells_skin03__H3K4me1	1.62029e-08	1.0227e-08	0.0565597
Brain_Substantia_Nigra__H3K36me3	4.7186e-08	3.00866e-08	0.0584008
Liver__H3K36me3	2.8682e-08	1.85274e-08	0.060801
Right_Ventricle__H3K4me1	3.16588e-08	2.06493e-08	0.0626175
Brain_Hippocampus_Middle__H3K4me1	1.68821e-08	1.11208e-08	0.0644995
Brain_Angular_Gyrus__H3K27ac	2.39742e-08	1.58249e-08	0.0648901
Adipose_Nuclei__H3K4me1	1.98269e-08	1.31049e-08	0.065147
Foreskin_Melanocyte_Primary_Cells_skin03__H3K4me3	8.15342e-08	5.40423e-08	0.0656863
Primary_hematopoietic_stem_cells__H3K4me3	9.39432e-08	6.43495e-08	0.0721601
Sigmoid_Colon__H3K36me3	3.40527e-08	2.38071e-08	0.0763069
Brain_Inferior_Temporal_Lobe__H3K27ac	1.77874e-08	1.24624e-08	0.0767495
Primary_B_cells_from_peripheral_blood__H3K27ac	4.00311e-08	2.87674e-08	0.0820306
Brain_Substantia_Nigra__H3K9ac	4.55337e-08	3.29079e-08	0.0832296
Brain_Cingulate_Gyrus__H3K27ac	1.70713e-08	1.29317e-08	0.0933993
Psoas_Muscle__H3K4me1	2.75043e-08	2.08692e-08	0.0937619
Duodenum_Smooth_Muscle__H3K4me1	3.48565e-08	2.67546e-08	0.0963182
Brain_Substantia_Nigra__H3K4me1	1.61761e-08	1.2643e-08	0.100369
Brain_Anterior_Caudate__H3K36me3	2.09738e-08	1.64996e-08	0.101834
Left_Ventricle__H3K4me1	2.6349e-08	2.10111e-08	0.104912
Brain_Germinal_Matrix__H3K36me3	2.5982e-08	2.11008e-08	0.1091
Liver__H3K9ac	6.11598e-08	5.08553e-08	0.114561
NHLF_Lung_Fibroblast_Primary_Cells__DNase	3.62786e-08	3.05064e-08	0.117178
Foreskin_Melanocyte_Primary_Cells_skin03__H3K27ac	2.12109e-08	1.79768e-08	0.11902
Lung__H3K27ac	2.36915e-08	2.01648e-08	0.120019
Brain_Inferior_Temporal_Lobe__H3K36me3	2.10766e-08	1.81141e-08	0.122304
Brain_Anterior_Caudate__H3K4me3	4.6359e-08	4.01439e-08	0.124082
Fetal_Heart__DNase	2.22319e-08	1.94209e-08	0.126158
Fetal_Adrenal_Gland__DNase	3.45556e-08	3.0624e-08	0.129579
Primary_hematopoietic_stem_cells_short_term_culture__H3K4me3	5.33203e-08	4.82876e-08	0.134748
Primary_hematopoietic_stem_cells_G-CSF-mobilized_Female__H3K36me3	1.2968e-08	1.25052e-08	0.149865
Ovary__H3K4me3	5.03315e-08	4.89677e-08	0.15201
Primary_B_cells_from_peripheral_blood__DNase	2.81857e-08	2.76699e-08	0.154187
Primary_B_cells_from_cord_blood__H3K4me1	1.51935e-08	1.51795e-08	0.158433
Spleen__H3K4me3	3.41714e-08	3.41519e-08	0.158517
Primary_B_cells_from_peripheral_blood__H3K36me3	1.52799e-08	1.53875e-08	0.160354
Fetal_Kidney__DNase	2.70049e-08	2.73686e-08	0.161893
Brain_Angular_Gyrus__H3K36me3	2.34324e-08	2.39206e-08	0.163644
Aorta__H3K4me1	4.42961e-08	4.60236e-08	0.167908
Brain_Cingulate_Gyrus__H3K36me3	1.81191e-08	1.89107e-08	0.168996
Fetal_Brain_Female__H3K36me3	1.42251e-08	1.51258e-08	0.173493
Right_Atrium__H3K27ac	1.78983e-08	1.95807e-08	0.180338
Fetal_Kidney__H3K36me3	3.82982e-08	4.23741e-08	0.183048
Right_Ventricle__H3K27ac	1.66163e-08	1.849e-08	0.184416
Fetal_Adrenal_Gland__H3K4me1	1.12741e-08	1.29381e-08	0.191772
Brain_Hippocampus_Middle__H3K27ac	1.10357e-08	1.27813e-08	0.19395
Ovary__DNase	2.55117e-08	2.96687e-08	0.194927
Brain_Substantia_Nigra__H3K4me3	3.75288e-08	4.45951e-08	0.200021
Colon_Smooth_Muscle__H3K9ac	2.9202e-08	3.62259e-08	0.21009
Liver__H3K27ac	1.28659e-08	1.60015e-08	0.210685
Primary_B_cells_from_peripheral_blood__H3K4me3	4.92358e-08	6.23298e-08	0.214786
Stomach_Smooth_Muscle__H3K9ac	3.40875e-08	4.37811e-08	0.218111
Fetal_Muscle_Leg__H3K4me3	4.22158e-08	5.66433e-08	0.228048
Fetal_Stomach__H3K27ac	1.19398e-08	1.66726e-08	0.236955
Fetal_Adrenal_Gland__H3K27ac	8.79377e-09	1.22855e-08	0.237062
Right_Ventricle__H3K4me3	3.09895e-08	4.54979e-08	0.247898
Ganglion_Eminence_derived_primary_cultured_neurospheres__H3K36me3	1.13152e-08	1.67064e-08	0.249108
Fetal_Thymus__H3K36me3	6.5819e-09	1.01577e-08	0.258502
Primary_hematopoietic_stem_cells_G-CSF-mobilized_Female__H3K27ac	1.09658e-08	1.70337e-08	0.259862
Primary_T_cells_from_cord_blood__H3K36me3	1.41802e-08	2.22074e-08	0.261563
Adipose_Nuclei__H3K9ac	2.01006e-08	3.16634e-08	0.262772
Primary_B_cells_from_peripheral_blood__H3K4me1	7.24324e-09	1.15577e-08	0.265427
Aorta__H3K27ac	1.2343e-08	2.00347e-08	0.268921
Fetal_Heart__H3K4me1	6.04182e-09	9.82568e-09	0.26931
Ovary__H3K4me1	1.28581e-08	2.09401e-08	0.269593
Liver__H3K4me1	6.45655e-09	1.05909e-08	0.271053
Rectal_Smooth_Muscle__H3K4me1	1.07024e-08	1.78977e-08	0.274929
Brain_Hippocampus_Middle__H3K36me3	8.20934e-09	1.43549e-08	0.2837
Pancreatic_Islets__H3K4me1	9.14708e-09	1.77477e-08	0.303139
Osteoblast_Primary_Cells__H3K4me3	1.94814e-08	3.7872e-08	0.303486
Adipose_Nuclei__H3K27ac	5.34333e-09	1.04599e-08	0.304732
Psoas_Muscle__H3K27ac	1.19465e-08	2.34366e-08	0.305118
Left_Ventricle__H3K4me3	3.1968e-08	6.39591e-08	0.308601
Foreskin_Fibroblast_Primary_Cells_skin02__H3K36me3	5.81512e-09	1.16494e-08	0.308827
Duodenum_Smooth_Muscle__H3K27ac	1.31394e-08	2.64996e-08	0.310005
Lung__H3K4me1	1.04316e-08	2.15533e-08	0.314197
Stomach_Smooth_Muscle__H3K4me1	7.63555e-09	1.63549e-08	0.320297
Psoas_Muscle__H3K4me3	2.80833e-08	6.0275e-08	0.320637
Left_Ventricle__H3K27ac	6.43603e-09	1.39182e-08	0.321891
Colonic_Mucosa__H3K36me3	1.19257e-08	2.63649e-08	0.325514
Pancreatic_Islets__H3K9ac	2.57818e-08	5.70238e-08	0.32559
Primary_hematopoietic_stem_cells_G-CSF-mobilized_Male__H3K36me3	4.86769e-09	1.08287e-08	0.326529
Liver__H3K4me3	1.25318e-08	2.79883e-08	0.327166
Spleen__H3K27ac	7.43769e-09	1.67403e-08	0.328414
Primary_B_cells_from_cord_blood__H3K36me3	1.94619e-08	4.38648e-08	0.328637
Stomach_Smooth_Muscle__H3K4me3	1.47629e-08	3.33449e-08	0.32898
Primary_hematopoietic_stem_cells_short_term_culture__H3K36me3	4.96178e-09	1.13113e-08	0.330455
Pancreatic_Islets__H3K27ac	1.58402e-08	3.62581e-08	0.331101
Stomach_Smooth_Muscle__H3K27ac	5.54831e-09	1.30483e-08	0.335341
Primary_T_killer_memory_cells_from_peripheral_blood__H3K27ac	1.05255e-08	2.56419e-08	0.340727
Primary_mononuclear_cells_from_peripheral_blood__H3K36me3	5.07747e-09	1.23766e-08	0.340813
Thymus__H3K27ac	9.26363e-09	2.33763e-08	0.345948
NHDF-Ad_Adult_Dermal_Fibroblast_Primary_Cells__DNase	9.38135e-09	2.38677e-08	0.347139
Foreskin_Melanocyte_Primary_Cells_skin01__H3K4me1	1.21625e-08	3.11683e-08	0.348187
Fetal_Adrenal_Gland__H3K36me3	4.67425e-09	1.22119e-08	0.350948
Fetal_Lung__H3K4me1	4.56464e-09	1.21298e-08	0.353341
Primary_T_helper_naive_cells_from_peripheral_blood__H3K27ac	5.89128e-09	1.57287e-08	0.353995
Fetal_Brain_Male__H3K4me3	3.65732e-08	9.87904e-08	0.355613
Fetal_Stomach__H3K4me3	2.13638e-08	6.01291e-08	0.361183
Rectal_Mucosa_Donor_29__H3K36me3	7.06514e-09	2.0264e-08	0.363674
Breast_Myoepithelial_Primary_Cells__H3K4me1	5.42895e-09	1.62701e-08	0.369312
Primary_mononuclear_cells_from_peripheral_blood__H3K27ac	1.28377e-08	3.8518e-08	0.369457
Fetal_Lung__DNase	7.16073e-09	2.29813e-08	0.377676
Skeletal_Muscle_Male__H3K4me3	1.1507e-08	3.93343e-08	0.384936
Fetal_Heart__H3K9ac	5.59996e-09	1.94669e-08	0.386801
Right_Atrium__H3K36me3	2.12298e-08	7.74786e-08	0.392039
Colon_Smooth_Muscle__H3K27ac	3.68414e-09	1.39592e-08	0.39592
Primary_hematopoietic_stem_cells_G-CSF-mobilized_Male__H3K4me3	7.2245e-09	2.90998e-08	0.401964
NHLF_Lung_Fibroblast_Primary_Cells__H3K4me3	1.47696e-08	6.08885e-08	0.40417
Primary_hematopoietic_stem_cells__H3K36me3	5.64825e-09	2.62061e-08	0.414676
Osteoblast_Primary_Cells__H3K4me1	3.36254e-09	1.60897e-08	0.417229
Fetal_Muscle_Leg__H3K4me1	2.75606e-09	1.35853e-08	0.419618
Duodenum_Mucosa__H3K36me3	5.03091e-09	2.55648e-08	0.421996
Placenta_Amnion__H3K36me3	2.86162e-09	1.4856e-08	0.423626
Foreskin_Melanocyte_Primary_Cells_skin01__H3K36me3	4.60984e-09	2.58741e-08	0.429297
Esophagus__H3K36me3	2.89749e-09	1.88444e-08	0.4389
NHEK-Epidermal_Keratinocyte_Primary_Cells__H3K36me3	1.90766e-09	1.28773e-08	0.441115
Foreskin_Fibroblast_Primary_Cells_skin01__H3K36me3	1.43435e-09	9.85649e-09	0.442149
NHLF_Lung_Fibroblast_Primary_Cells__H3K27ac	2.8083e-09	2.01493e-08	0.444577
Fetal_Muscle_Trunk__H3K4me3	8.09229e-09	5.92696e-08	0.4457
Primary_B_cells_from_cord_blood__H3K4me3	1.00288e-08	7.63312e-08	0.447735
Sigmoid_Colon__H3K4me1	6.51003e-09	5.03858e-08	0.448598
Lung__H3K36me3	2.89093e-09	2.27799e-08	0.449507
Spleen__H3K4me1	1.71935e-09	1.81638e-08	0.462293
Brain_Substantia_Nigra__H3K27ac	9.59335e-10	1.11634e-08	0.465759
Fetal_Brain_Male__H3K36me3	4.06846e-09	5.95653e-08	0.472772
Primary_monocytes_from_peripheral_blood__H3K4me3	4.37754e-09	6.58245e-08	0.473489
Primary_T_killer_naive_cells_from_peripheral_blood__H3K36me3	1.21999e-09	1.97603e-08	0.475385
Gastric__H3K36me3	1.122e-09	2.0163e-08	0.477812
Ovary__H3K27ac	1.26632e-09	2.33656e-08	0.47839
NHDF-Ad_Adult_Dermal_Fibroblast_Primary_Cells__H3K27ac	1.07837e-09	2.41534e-08	0.482194
Primary_monocytes_from_peripheral_blood__H3K36me3	2.76596e-10	8.88273e-09	0.48758
Stomach_Smooth_Muscle__H3K36me3	4.87283e-10	1.9147e-08	0.489848
Fetal_Muscle_Trunk__DNase	2.89467e-10	2.32132e-08	0.495025
Skeletal_Muscle_Female__H3K9ac	-2.39449e-10	2.86641e-08	0.503333
Primary_hematopoietic_stem_cells_G-CSF-mobilized_Female__H3K4me3	-7.38904e-10	4.27306e-08	0.506898
Fetal_Intestine_Small__H3K36me3	-2.3681e-10	9.66543e-09	0.509773
Pancreas__H3K36me3	-6.94535e-10	2.20381e-08	0.512571
Primary_T_helper_memory_cells_from_peripheral_blood_1__H3K27ac	-7.28387e-10	2.10836e-08	0.51378
Breast_Myoepithelial_Primary_Cells__H3K9ac	-2.29059e-09	3.8987e-08	0.523425
HMEC_Mammary_Epithelial_Primary_Cells__DNase	-3.41458e-09	4.68394e-08	0.529057
NHLF_Lung_Fibroblast_Primary_Cells__H3K9ac	-5.28333e-09	6.74193e-08	0.531231
Fetal_Intestine_Large__H3K36me3	-1.13098e-09	1.38855e-08	0.532458
Primary_T_cells_effector/memory_enriched_from_peripheral_blood__H3K36me3	-1.14351e-09	1.36804e-08	0.533308
Thymus__H3K4me1	-1.54678e-09	1.85008e-08	0.533315
NHDF-Ad_Adult_Dermal_Fibroblast_Primary_Cells__H3K4me3	-4.51405e-09	5.1864e-08	0.534679
Rectal_Smooth_Muscle__H3K4me3	-4.27646e-09	4.66265e-08	0.536539
Right_Atrium__H3K4me3	-4.79707e-09	5.14271e-08	0.537159
Colonic_Mucosa__H3K4me1	-2.08824e-09	2.18949e-08	0.537992
Breast_Myoepithelial_Primary_Cells__H3K4me3	-3.75483e-09	3.77134e-08	0.539654
Gastric__H3K27ac	-2.56712e-09	2.44279e-08	0.541848
Rectal_Mucosa_Donor_31__H3K36me3	-2.51964e-09	2.37755e-08	0.542199
Primary_T_cells_from_cord_blood__DNase	-3.6861e-09	3.45941e-08	0.542428
Foreskin_Fibroblast_Primary_Cells_skin02__H3K27ac	-1.84195e-09	1.72181e-08	0.542597
Fetal_Stomach__H3K4me1	-1.47126e-09	1.36286e-08	0.542984
Fetal_Intestine_Small__H3K4me3	-6.05018e-09	5.12854e-08	0.546955
Rectal_Smooth_Muscle__H3K27ac	-1.78801e-09	1.28137e-08	0.555488
Primary_mononuclear_cells_from_peripheral_blood__H3K4me1	-6.0383e-09	4.09273e-08	0.558646
Esophagus__H3K4me3	-8.41079e-09	5.52628e-08	0.560484
Primary_mononuclear_cells_from_peripheral_blood__H3K4me3	-1.09906e-08	6.47783e-08	0.567363
Primary_neutrophils_from_peripheral_blood__H3K36me3	-1.44787e-09	8.2737e-09	0.569459
Fetal_Muscle_Leg__DNase	-3.89242e-09	2.19738e-08	0.570301
Right_Ventricle__H3K36me3	-3.59984e-09	1.94846e-08	0.573289
Pancreatic_Islets__H3K36me3	-5.98102e-09	3.05565e-08	0.577592
HMEC_Mammary_Epithelial_Primary_Cells__H3K4me3	-1.2439e-08	5.83845e-08	0.584357
Primary_T_helper_17_cells_PMA-I_stimulated__H3K36me3	-2.99753e-09	1.33543e-08	0.588801
Foreskin_Fibroblast_Primary_Cells_skin01__H3K4me1	-2.60426e-09	1.15489e-08	0.589204
Primary_monocytes_from_peripheral_blood__H3K27ac	-4.1068e-09	1.78844e-08	0.590811
Foreskin_Keratinocyte_Primary_Cells_skin02__H3K36me3	-3.04068e-09	1.30823e-08	0.591897
Foreskin_Fibroblast_Primary_Cells_skin02__H3K4me1	-3.21727e-09	1.31595e-08	0.596572
Primary_neutrophils_from_peripheral_blood__H3K4me3	-5.24116e-09	2.08237e-08	0.59936
Primary_monocytes_from_peripheral_blood__H3K4me1	-2.55323e-09	1.00357e-08	0.600413
Foreskin_Melanocyte_Primary_Cells_skin03__H3K36me3	-2.74079e-09	1.00185e-08	0.607793
Primary_T_helper_naive_cells_from_peripheral_blood__H3K27ac	-8.82732e-09	3.16526e-08	0.609832
Psoas_Muscle__DNase	-7.27311e-09	2.57887e-08	0.611039
Gastric__H3K4me1	-7.25429e-09	2.45513e-08	0.616184
NHDF-Ad_Adult_Dermal_Fibroblast_Primary_Cells__H3K9ac	-1.24331e-08	4.2033e-08	0.616306
Primary_Natural_Killer_cells_from_peripheral_blood__H3K27ac	-5.76891e-09	1.83847e-08	0.623159
HMEC_Mammary_Epithelial_Primary_Cells__H3K9ac	-1.68641e-08	5.34722e-08	0.623764
Primary_T_regulatory_cells_from_peripheral_blood__H3K27ac	-4.67997e-09	1.46931e-08	0.624953
Primary_T_killer_naive_cells_from_peripheral_blood__H3K27ac	-9.15736e-09	2.81715e-08	0.627431
Pancreatic_Islets__H3K4me3	-1.82554e-08	5.43547e-08	0.63151
NHEK-Epidermal_Keratinocyte_Primary_Cells__H3K4me3	-1.16226e-08	3.38793e-08	0.634223
Skeletal_Muscle_Female__H3K4me3	-1.16117e-08	3.32695e-08	0.636463
NHLF_Lung_Fibroblast_Primary_Cells__H3K4me1	-8.05536e-09	2.27434e-08	0.6384
Small_Intestine__H3K4me1	-1.16431e-08	3.20669e-08	0.64173
Placenta_Amnion__H3K4me3	-2.55787e-08	6.85476e-08	0.645483
NHLF_Lung_Fibroblast_Primary_Cells__H3K36me3	-9.73147e-09	2.60551e-08	0.64561
Primary_T_helper_cells_from_peripheral_blood__H3K27ac	-7.61034e-09	1.9934e-08	0.648687
Fetal_Intestine_Large__H3K27ac	-5.04816e-09	1.29143e-08	0.652064
Aorta__H3K4me3	-2.23954e-08	5.7015e-08	0.652766
Fetal_Stomach__H3K36me3	-4.28347e-09	1.05042e-08	0.658285
NHDF-Ad_Adult_Dermal_Fibroblast_Primary_Cells__H3K36me3	-1.3179e-08	3.18521e-08	0.660474
Primary_T_helper_cells_PMA-I_stimulated__H3K36me3	-4.63385e-09	1.10209e-08	0.662926
Colonic_Mucosa__H3K4me3	-2.05982e-08	4.79966e-08	0.666097
Fetal_Muscle_Trunk__H3K4me1	-5.22093e-09	1.19946e-08	0.668318
NHEK-Epidermal_Keratinocyte_Primary_Cells__H3K9ac	-1.85174e-08	4.10767e-08	0.673933
Colon_Smooth_Muscle__H3K36me3	-9.61264e-09	2.01583e-08	0.683268
Fetal_Stomach__DNase	-1.69656e-08	3.54604e-08	0.683831
Primary_T_helper_cells_from_peripheral_blood__H3K36me3	-4.76252e-09	9.81386e-09	0.686263
Lung__H3K4me3	-2.67646e-08	5.47726e-08	0.687455
Primary_T_cells_effector/memory_enriched_from_peripheral_blood__H3K4me1	-1.02556e-08	2.08302e-08	0.688761
Fetal_Thymus__H3K4me3	-1.8962e-08	3.78604e-08	0.691758
Primary_T_killer_naive_cells_from_peripheral_blood__H3K4me3	-2.38509e-08	4.75464e-08	0.692037
Foreskin_Fibroblast_Primary_Cells_skin01__H3K27ac	-8.12897e-09	1.59476e-08	0.694879
Primary_T_helper_memory_cells_from_peripheral_blood_2__H3K27ac	-1.12775e-08	2.14604e-08	0.700383
Skeletal_Muscle_Female__H3K4me1	-6.02641e-09	1.14365e-08	0.700884
Colon_Smooth_Muscle__H3K4me1	-6.56764e-09	1.24585e-08	0.70096
Placenta_Amnion__H3K4me1	-7.49891e-09	1.41522e-08	0.701901
Foreskin_Keratinocyte_Primary_Cells_skin03__H3K4me3	-1.76355e-08	3.28548e-08	0.704287
Fetal_Lung__H3K9ac	-2.22823e-08	4.14784e-08	0.704436
Fetal_Kidney__H3K4me1	-1.95349e-08	3.58587e-08	0.707046
Placenta__H3K36me3	-7.3012e-09	1.33692e-08	0.707509
Primary_T_helper_memory_cells_from_peripheral_blood_2__H3K36me3	-1.17517e-08	2.1318e-08	0.709271
Primary_T_helper_naive_cells_from_peripheral_blood__H3K36me3	-8.10081e-09	1.45243e-08	0.71149
Primary_T_cells_from_peripheral_blood__DNase	-1.42128e-08	2.54045e-08	0.712076
Primary_hematopoietic_stem_cells_G-CSF-mobilized_Male__DNase	-2.02913e-08	3.60835e-08	0.713059
Breast_variant_Human_Mammary_Epithelial_Cells_(vHMEC)__H3K4me1	-1.2371e-08	2.16831e-08	0.715843
Fetal_Muscle_Trunk__H3K36me3	-7.90712e-09	1.37827e-08	0.716914
Primary_Natural_Killer_cells_from_peripheral_blood__H3K36me3	-6.60495e-09	1.145e-08	0.71798
Primary_T_helper_cells_PMA-I_stimulated__H3K27ac	-6.57024e-09	1.11761e-08	0.721695
Fetal_Thymus__DNase	-1.37335e-08	2.32248e-08	0.722849
NHEK-Epidermal_Keratinocyte_Primary_Cells__H3K27ac	-1.49922e-08	2.53268e-08	0.723058
Fetal_Intestine_Small__H3K4me1	-6.81004e-09	1.14923e-08	0.723267
Rectal_Smooth_Muscle__H3K36me3	-1.83588e-08	3.04052e-08	0.727013
Primary_monocytes_from_peripheral_blood__DNase	-1.89725e-08	3.09888e-08	0.729809
Stomach_Mucosa__H3K4me3	-3.12234e-08	5.00837e-08	0.733497
Fetal_Intestine_Large__H3K4me1	-7.31191e-09	1.16322e-08	0.735191
Thymus__H3K4me3	-2.44813e-08	3.88821e-08	0.735532
Osteoblast_Primary_Cells__H3K27ac	-8.02474e-09	1.27344e-08	0.735706
Foreskin_Keratinocyte_Primary_Cells_skin03__H3K4me1	-9.63174e-09	1.5165e-08	0.737328
NHDF-Ad_Adult_Dermal_Fibroblast_Primary_Cells__H3K4me1	-1.07067e-08	1.6853e-08	0.737383
Foreskin_Keratinocyte_Primary_Cells_skin02__H3K4me3	-2.86072e-08	4.47922e-08	0.73848
Fetal_Thymus__H3K27ac	-8.57939e-09	1.34158e-08	0.738751
Ovary__H3K36me3	-1.38079e-08	2.15162e-08	0.739482
HMEC_Mammary_Epithelial_Primary_Cells__H3K27ac	-2.1981e-08	3.30777e-08	0.746824
Pancreas__H3K4me3	-3.61013e-08	5.3895e-08	0.748522
Skeletal_Muscle_Male__H3K4me1	-1.06198e-08	1.58377e-08	0.748743
Primary_T_cells_effector/memory_enriched_from_peripheral_blood__H3K27ac	-1.33799e-08	1.95114e-08	0.753564
Primary_Natural_Killer_cells_from_peripheral_blood__H3K4me3	-3.83772e-08	5.51137e-08	0.756888
Primary_mononuclear_cells_from_peripheral_blood__H3K9ac	-2.40031e-08	3.40949e-08	0.759286
Primary_Natural_Killer_cells_from_peripheral_blood__H3K4me1	-8.85172e-09	1.25434e-08	0.759809
Primary_T_killer_memory_cells_from_peripheral_blood__H3K36me3	-1.39189e-08	1.97207e-08	0.759844
Primary_T_cells_from_peripheral_blood__H3K36me3	-7.74422e-09	1.09523e-08	0.760244
NHEK-Epidermal_Keratinocyte_Primary_Cells__H3K4me1	-1.10987e-08	1.56472e-08	0.760933
Osteoblast_Primary_Cells__H3K36me3	-6.53788e-09	9.1547e-09	0.762434
Adipose_Nuclei__H3K4me3	-1.55354e-08	2.16918e-08	0.763062
Primary_T_cells_from_cord_blood__H3K4me1	-1.64409e-08	2.27341e-08	0.765216
Primary_T_regulatory_cells_from_peripheral_blood__H3K36me3	-7.88209e-09	1.06071e-08	0.771287
Primary_T_helper_memory_cells_from_peripheral_blood_1__H3K4me3	-2.81043e-08	3.76933e-08	0.772047
Primary_hematopoietic_stem_cells__H3K4me1	-1.63025e-08	2.18027e-08	0.772688
Primary_T_cells_from_peripheral_blood__H3K27ac	-1.17381e-08	1.56433e-08	0.773481
Placenta__H3K4me3	-4.61259e-08	5.97445e-08	0.779958
Fetal_Intestine_Small__H3K27ac	-1.03334e-08	1.30376e-08	0.78599
Pancreas__H3K4me1	-1.26294e-08	1.57056e-08	0.78934
HMEC_Mammary_Epithelial_Primary_Cells__H3K36me3	-1.74264e-08	2.12769e-08	0.793616
Fetal_Intestine_Large__H3K4me3	-4.05296e-08	4.88077e-08	0.796842
HMEC_Mammary_Epithelial_Primary_Cells__H3K4me1	-1.59039e-08	1.88988e-08	0.799975
Aorta__H3K36me3	-3.85159e-08	4.55655e-08	0.801024
Foreskin_Keratinocyte_Primary_Cells_skin03__H3K36me3	-7.21368e-09	8.34884e-09	0.806215
Primary_T_regulatory_cells_from_peripheral_blood__H3K4me1	-1.21917e-08	1.39742e-08	0.808516
Fetal_Thymus__H3K4me1	-8.99001e-09	1.02399e-08	0.810011
Pancreas__H3K27ac	-3.10637e-08	3.49834e-08	0.812717
Adipose_Nuclei__H3K36me3	-1.2664e-08	1.39377e-08	0.818223
Foreskin_Keratinocyte_Primary_Cells_skin02__H3K4me1	-1.97422e-08	2.15338e-08	0.820376
Left_Ventricle__H3K36me3	-2.13401e-08	2.31246e-08	0.821952
Breast_Myoepithelial_Primary_Cells__H3K36me3	-1.05657e-08	1.14349e-08	0.822253
Small_Intestine__H3K27ac	-1.92076e-08	2.00734e-08	0.830683
Primary_T_helper_naive_cells_from_peripheral_blood__H3K4me1	-1.33983e-08	1.3996e-08	0.830791
Primary_T_cells_from_peripheral_blood__H3K4me1	-1.22819e-08	1.27584e-08	0.832139
Psoas_Muscle__H3K36me3	-3.18002e-08	3.29875e-08	0.832479
Primary_hematopoietic_stem_cells_G-CSF-mobilized_Female__DNase	-2.99589e-08	3.06578e-08	0.835766
Skeletal_Muscle_Female__H3K36me3	-1.59505e-08	1.61294e-08	0.838646
Fetal_Muscle_Trunk__H3K27ac	-1.77028e-08	1.76296e-08	0.842347
Primary_T_helper_memory_cells_from_peripheral_blood_1__H3K36me3	-1.63587e-08	1.61491e-08	0.844465
Primary_T_helper_naive_cells_from_peripheral_blood__H3K4me3	-3.69377e-08	3.56335e-08	0.850039
Sigmoid_Colon__H3K4me3	-6.02914e-08	5.80956e-08	0.850317
Primary_T_helper_memory_cells_from_peripheral_blood_1__H3K4me1	-1.22707e-08	1.18066e-08	0.850669
Primary_T_helper_naive_cells_from_peripheral_blood__H3K4me1	-1.30711e-08	1.24149e-08	0.853796
Placenta__DNase	-2.62751e-08	2.4939e-08	0.853961
Primary_hematopoietic_stem_cells_G-CSF-mobilized_Female__H3K4me1	-1.06165e-08	1.00689e-08	0.854147
Primary_neutrophils_from_peripheral_blood__H3K4me1	-9.57375e-09	8.96002e-09	0.857352
Primary_T_helper_naive_cells_from_peripheral_blood__H3K9ac	-4.24152e-08	3.92802e-08	0.859887
Primary_T_cells_from_peripheral_blood__H3K4me3	-3.96972e-08	3.62115e-08	0.863517
Gastric__H3K4me3	-4.71019e-08	4.2807e-08	0.864406
Esophagus__H3K27ac	-2.08215e-08	1.87965e-08	0.866011
Foreskin_Keratinocyte_Primary_Cells_skin02__DNase	-2.67389e-08	2.37195e-08	0.870192
Primary_T_helper_cells_PMA-I_stimulated__H3K4me1	-1.18594e-08	1.05171e-08	0.870262
Fetal_Lung__H3K4me3	-6.4122e-08	5.67064e-08	0.870924
Primary_T_helper_naive_cells_from_peripheral_blood__H3K36me3	-1.52026e-08	1.31777e-08	0.87568
Primary_T_helper_17_cells_PMA-I_stimulated__H3K27ac	-2.1717e-08	1.85382e-08	0.879295
Colon_Smooth_Muscle__H3K4me3	-4.09502e-08	3.46528e-08	0.881344
Foreskin_Keratinocyte_Primary_Cells_skin03__H3K27ac	-2.73647e-08	2.31112e-08	0.881802
Primary_T_helper_cells_from_peripheral_blood__H3K4me1	-1.52843e-08	1.28796e-08	0.882328
Primary_hematopoietic_stem_cells_short_term_culture__H3K4me1	-1.44015e-08	1.20496e-08	0.883993
Fetal_Muscle_Leg__H3K36me3	-1.71423e-08	1.42144e-08	0.886088
Primary_T_cells_from_cord_blood__H3K4me3	-5.91105e-08	4.75313e-08	0.893179
Primary_T_helper_cells_from_peripheral_blood__H3K4me3	-4.60227e-08	3.69685e-08	0.893419
Rectal_Mucosa_Donor_29__H3K4me1	-3.07638e-08	2.46394e-08	0.894087
Skeletal_Muscle_Male__H3K36me3	-2.30615e-08	1.83829e-08	0.895171
Small_Intestine__DNase	-3.39188e-08	2.67804e-08	0.897343
Skeletal_Muscle_Male__H3K9ac	-2.8648e-08	2.2551e-08	0.898022
Rectal_Mucosa_Donor_29__H3K4me3	-4.34669e-08	3.37e-08	0.901444
Primary_T_helper_memory_cells_from_peripheral_blood_2__H3K4me3	-5.26958e-08	4.00195e-08	0.906039
Small_Intestine__H3K4me3	-8.62687e-08	6.54877e-08	0.906135
Primary_T_killer_memory_cells_from_peripheral_blood__H3K4me1	-2.09727e-08	1.55353e-08	0.911492
Primary_T_regulatory_cells_from_peripheral_blood__H3K4me3	-3.87979e-08	2.86974e-08	0.911807
Primary_T_helper_naive_cells_from_peripheral_blood__H3K4me3	-4.33381e-08	3.18119e-08	0.913452
Primary_T_killer_memory_cells_from_peripheral_blood__H3K4me3	-5.26477e-08	3.74831e-08	0.919925
Primary_hematopoietic_stem_cells_G-CSF-mobilized_Male__H3K4me1	-1.57505e-08	1.09496e-08	0.924848
Placenta__H3K4me1	-2.10188e-08	1.45165e-08	0.926181
Fetal_Heart__H3K4me3	-3.8047e-08	2.55364e-08	0.931876
Duodenum_Mucosa__H3K9ac	-5.5021e-08	3.65937e-08	0.933654
Fetal_Lung__H3K36me3	-2.17935e-08	1.43065e-08	0.936162
Primary_T_helper_memory_cells_from_peripheral_blood_2__H3K4me1	-1.80538e-08	1.1595e-08	0.940268
Primary_T_helper_cells_PMA-I_stimulated__H3K4me3	-3.45694e-08	2.20574e-08	0.941471
Duodenum_Smooth_Muscle__H3K4me3	-3.16243e-08	1.99001e-08	0.943987
Duodenum_Mucosa__H3K4me1	-2.88392e-08	1.78855e-08	0.946566
Primary_T_killer_naive_cells_from_peripheral_blood__H3K4me1	-2.14047e-08	1.25954e-08	0.955379
Breast_variant_Human_Mammary_Epithelial_Cells_(vHMEC)__H3K4me3	-8.79772e-08	5.15998e-08	0.955902
Fetal_Muscle_Leg__H3K27ac	-2.51085e-08	1.46275e-08	0.956967
Placenta__H3K27ac	-2.01835e-08	1.13984e-08	0.961697
Duodenum_Smooth_Muscle__H3K36me3	-3.4094e-08	1.92249e-08	0.961921
Primary_T_cells_effector/memory_enriched_from_peripheral_blood__H3K4me3	-7.58523e-08	4.2389e-08	0.963228
Skeletal_Muscle_Female__H3K27ac	-2.29622e-08	1.28251e-08	0.963307
Breast_variant_Human_Mammary_Epithelial_Cells_(vHMEC)__DNase	-5.17396e-08	2.85991e-08	0.964785
Esophagus__H3K4me1	-4.25972e-08	2.29777e-08	0.96812
Primary_Natural_Killer_cells_from_peripheral_blood__DNase	-5.55865e-08	2.89274e-08	0.972671
Rectal_Smooth_Muscle__H3K9ac	-1.02572e-07	5.28444e-08	0.973872
Gastric__DNase	-8.72061e-08	4.47157e-08	0.974426
Stomach_Mucosa__H3K4me1	-2.2291e-08	1.14283e-08	0.974442
Placenta_Amnion__H3K27ac	-6.48704e-08	3.31844e-08	0.974699
Rectal_Mucosa_Donor_31__H3K4me3	-7.69498e-08	3.88606e-08	0.976157
Breast_variant_Human_Mammary_Epithelial_Cells_(vHMEC)__H3K36me3	-2.00057e-08	1.00923e-08	0.976276
Stomach_Mucosa__H3K9ac	-5.58818e-08	2.80231e-08	0.976931
Duodenum_Mucosa__H3K4me3	-6.34383e-08	3.17132e-08	0.97727
Primary_T_helper_17_cells_PMA-I_stimulated__H3K4me3	-6.02777e-08	3.00568e-08	0.977543
Primary_T_helper_17_cells_PMA-I_stimulated__H3K4me1	-2.83324e-08	1.35078e-08	0.982025
Rectal_Mucosa_Donor_31__H3K4me1	-3.12487e-08	1.48057e-08	0.982596
Fetal_Kidney__H3K4me3	-1.25627e-07	5.79585e-08	0.984903
Primary_T_killer_naive_cells_from_peripheral_blood__H3K9ac	-8.86164e-08	4.01004e-08	0.986443
Colonic_Mucosa__H3K27ac	-4.33223e-08	1.9596e-08	0.986474
Sigmoid_Colon__H3K27ac	-4.53961e-08	1.7081e-08	0.996066
Pancreas__DNase	-8.2642e-08	3.08333e-08	0.996322
Fetal_Heart__H3K36me3	-1.06013e-07	3.86488e-08	0.996956
Fetal_Intestine_Small__DNase	-1.02755e-07	3.74406e-08	0.99697
Colonic_Mucosa__H3K9ac	-1.07859e-07	3.86282e-08	0.997383
Fetal_Kidney__H3K9ac	-1.58037e-07	5.56888e-08	0.997729
NHEK-Epidermal_Keratinocyte_Primary_Cells__DNase	-6.32782e-08	2.1563e-08	0.99833
Fetal_Intestine_Large__DNase	-8.08315e-08	2.75323e-08	0.998337
Rectal_Mucosa_Donor_31__H3K27ac	-4.26823e-08	1.44227e-08	0.998459
Rectal_Mucosa_Donor_29__H3K27ac	-4.92308e-08	1.5283e-08	0.999362
Rectal_Mucosa_Donor_31__H3K9ac	-8.60106e-08	2.29231e-08	0.999912
Rectal_Mucosa_Donor_29__H3K9ac	-1.54489e-07	3.51553e-08	0.999994
