# Supplementary material for: Genome-wide association study of alcohol consumption and use disorder in 274,424 individuals from multiple populations
Source: Nat Commun. 2019 Apr 2;10:1499. doi: 10.1038/s41467-019-09480-8 (PMC6445072; doi:10.1038/s41467-019-09480-8)
Supplement: Supplementary file 35 — Supplementary Data 32 [file 41467_2019_9480_MOESM35_ESM.xlsx]

## Sheet: Sheet1
Supplementary Data 32. Epigenetic partitioning heritability enrichment for AUD GWAS using Roadmap data. Terms labeled in bold are FDR < 0.05.
Name	Coefficient	Coefficient_std_error	Coefficient_P_value
Fetal_Brain_Male__H3K4me1	4.49297e-08	1.10708e-08	2.47039e-05
Fetal_Brain_Male__DNase	1.09257e-07	2.70897e-08	2.7517e-05
Fetal_Brain_Female__DNase	1.0806e-07	2.74596e-08	4.15565e-05
Foreskin_Fibroblast_Primary_Cells_skin01__H3K4me3	8.82833e-08	2.39788e-08	0.000115834
Fetal_Brain_Female__H3K4me3	1.58668e-07	4.64773e-08	0.000320213
Brain_Germinal_Matrix__H3K4me3	1.72387e-07	5.1796e-08	0.000437054
Brain_Germinal_Matrix__H3K4me1	1.19035e-07	3.57958e-08	0.000441478
Foreskin_Fibroblast_Primary_Cells_skin02__H3K4me3	6.67244e-08	2.01432e-08	0.000462333
Fetal_Brain_Female__H3K4me1	5.79841e-08	1.96665e-08	0.00159727
Right_Ventricle__H3K36me3	4.78759e-08	2.10231e-08	0.0113842
Ganglion_Eminence_derived_primary_cultured_neurospheres__H3K4me3	8.99099e-08	3.97654e-08	0.0118793
Lung__H3K36me3	4.32531e-08	1.95593e-08	0.0135047
NHLF_Lung_Fibroblast_Primary_Cells__H3K4me3	1.22146e-07	5.57e-08	0.0141566
Osteoblast_Primary_Cells__H3K4me3	7.50481e-08	3.43175e-08	0.0143758
NHLF_Lung_Fibroblast_Primary_Cells__H3K4me1	4.31638e-08	2.02779e-08	0.0166434
Foreskin_Melanocyte_Primary_Cells_skin01__H3K4me3	7.17385e-08	3.52445e-08	0.0209027
Spleen__H3K36me3	3.34723e-08	1.6674e-08	0.0223505
Psoas_Muscle__H3K4me1	4.19091e-08	2.1058e-08	0.0232862
Foreskin_Fibroblast_Primary_Cells_skin02__H3K27ac	3.10677e-08	1.6249e-08	0.0279398
NHLF_Lung_Fibroblast_Primary_Cells__H3K27ac	3.40148e-08	1.88174e-08	0.0353328
Gastric__H3K36me3	3.24665e-08	1.86062e-08	0.0404984
NHLF_Lung_Fibroblast_Primary_Cells__H3K9ac	8.13237e-08	4.7126e-08	0.0422038
Primary_B_cells_from_peripheral_blood__DNase	4.37892e-08	2.56963e-08	0.044181
Ovary__DNase	4.62623e-08	2.72159e-08	0.0445819
Sigmoid_Colon__H3K4me1	7.24703e-08	4.30471e-08	0.046138
Ganglion_Eminence_derived_primary_cultured_neurospheres__H3K4me1	3.54802e-08	2.20374e-08	0.0536992
Left_Ventricle__H3K36me3	3.34054e-08	2.12892e-08	0.0583092
Brain_Dorsolateral_Prefrontal_Cortex__H3K4me1	3.30847e-08	2.17956e-08	0.0645124
NHLF_Lung_Fibroblast_Primary_Cells__H3K36me3	3.72372e-08	2.46272e-08	0.0652625
Primary_B_cells_from_peripheral_blood__H3K27ac	3.09422e-08	2.05064e-08	0.0656616
Fetal_Muscle_Leg__H3K36me3	2.46733e-08	1.64755e-08	0.0671209
Foreskin_Fibroblast_Primary_Cells_skin01__H3K27ac	2.26919e-08	1.52828e-08	0.0687985
Fetal_Adrenal_Gland__DNase	4.39366e-08	2.96413e-08	0.0691334
Duodenum_Smooth_Muscle__H3K4me1	3.25585e-08	2.23377e-08	0.0724809
Foreskin_Fibroblast_Primary_Cells_skin02__H3K4me1	1.46933e-08	1.06729e-08	0.0843037
Fetal_Muscle_Trunk__H3K36me3	2.26091e-08	1.70677e-08	0.0926408
Skeletal_Muscle_Female__H3K9ac	3.55706e-08	2.71099e-08	0.094745
Osteoblast_Primary_Cells__H3K4me1	1.79312e-08	1.41912e-08	0.103196
Brain_Dorsolateral_Prefrontal_Cortex__H3K4me3	6.74279e-08	5.35635e-08	0.104044
Fetal_Adrenal_Gland__H3K27ac	1.56524e-08	1.24877e-08	0.105026
Foreskin_Fibroblast_Primary_Cells_skin01__H3K4me1	1.18472e-08	9.48533e-09	0.105831
Brain_Dorsolateral_Prefrontal_Cortex__H3K27ac	2.15719e-08	1.76065e-08	0.110245
Pancreatic_Islets__H3K27ac	4.54479e-08	3.73148e-08	0.11162
Primary_B_cells_from_peripheral_blood__H3K4me1	1.166e-08	9.7761e-09	0.116493
Foreskin_Melanocyte_Primary_Cells_skin01__H3K36me3	2.57895e-08	2.20161e-08	0.120721
Colon_Smooth_Muscle__H3K4me1	1.32402e-08	1.13933e-08	0.122597
Right_Atrium__H3K27ac	1.96328e-08	1.75691e-08	0.1319
Pancreatic_Islets__H3K9ac	6.48238e-08	5.82239e-08	0.132778
Brain_Dorsolateral_Prefrontal_Cortex__H3K9ac	4.14825e-08	3.76845e-08	0.135495
Psoas_Muscle__H3K27ac	2.57972e-08	2.39021e-08	0.14023
Foreskin_Fibroblast_Primary_Cells_skin02__H3K36me3	1.15403e-08	1.07096e-08	0.140614
Osteoblast_Primary_Cells__H3K27ac	1.34042e-08	1.24641e-08	0.141093
Liver__H3K36me3	2.18243e-08	2.03416e-08	0.14166
Fetal_Brain_Male__H3K4me3	1.0235e-07	9.69987e-08	0.145675
Brain_Cingulate_Gyrus__H3K4me3	5.16999e-08	5.06428e-08	0.153657
Right_Ventricle__H3K4me1	1.95406e-08	1.93496e-08	0.156279
Fetal_Adrenal_Gland__H3K4me1	1.29769e-08	1.28506e-08	0.15629
Sigmoid_Colon__H3K36me3	2.25148e-08	2.23932e-08	0.157345
Esophagus__H3K36me3	1.6571e-08	1.72696e-08	0.168642
Ovary__H3K4me1	1.61371e-08	1.68675e-08	0.16936
Colonic_Mucosa__H3K9ac	3.67789e-08	3.85815e-08	0.170225
Rectal_Mucosa_Donor_29__H3K4me1	2.34014e-08	2.55346e-08	0.179713
Breast_Myoepithelial_Primary_Cells__H3K4me3	3.35281e-08	3.70577e-08	0.182798
Brain_Anterior_Caudate__H3K4me3	3.79942e-08	4.20002e-08	0.182834
Fetal_Lung__H3K9ac	3.58827e-08	4.13509e-08	0.192763
Colonic_Mucosa__H3K4me1	2.1134e-08	2.51356e-08	0.200231
Primary_B_cells_from_peripheral_blood__H3K36me3	8.93586e-09	1.07407e-08	0.202715
Fetal_Stomach__H3K36me3	8.3739e-09	1.01998e-08	0.205827
Colon_Smooth_Muscle__H3K36me3	1.394e-08	1.70593e-08	0.206922
Skeletal_Muscle_Male__H3K36me3	1.66649e-08	2.05083e-08	0.208226
Cortex_derived_primary_cultured_neurospheres__H3K4me3	4.64254e-08	5.75761e-08	0.210026
Brain_Inferior_Temporal_Lobe__H3K27ac	1.05934e-08	1.3183e-08	0.210825
Aorta__H3K4me1	2.82825e-08	3.5952e-08	0.215736
Right_Ventricle__H3K4me3	3.80756e-08	4.9774e-08	0.222144
Primary_hematopoietic_stem_cells__H3K4me3	3.84486e-08	5.09109e-08	0.225061
Brain_Germinal_Matrix__H3K36me3	1.34773e-08	1.8335e-08	0.231151
Liver__H3K27ac	1.43193e-08	1.96356e-08	0.232923
Fetal_Kidney__DNase	2.15581e-08	2.9767e-08	0.234463
Cortex_derived_primary_cultured_neurospheres__H3K4me1	1.04525e-08	1.45476e-08	0.236223
Small_Intestine__H3K27ac	1.45932e-08	2.03957e-08	0.23715
Brain_Inferior_Temporal_Lobe__H3K9ac	1.90392e-08	2.68466e-08	0.239105
Foreskin_Keratinocyte_Primary_Cells_skin03__H3K4me1	8.58153e-09	1.21963e-08	0.240836
Liver__H3K9ac	4.55106e-08	6.46898e-08	0.240866
Brain_Cingulate_Gyrus__H3K9ac	2.29225e-08	3.29763e-08	0.24349
Colonic_Mucosa__H3K36me3	1.41639e-08	2.09009e-08	0.24899
Foreskin_Keratinocyte_Primary_Cells_skin02__H3K4me3	2.59988e-08	3.89605e-08	0.252286
Primary_B_cells_from_cord_blood__H3K4me1	8.46751e-09	1.27151e-08	0.252725
Fetal_Adrenal_Gland__H3K4me3	4.44486e-08	6.79695e-08	0.256573
Foreskin_Keratinocyte_Primary_Cells_skin03__H3K4me3	2.15367e-08	3.34417e-08	0.259785
Primary_hematopoietic_stem_cells_G-CSF-mobilized_Male__DNase	2.05778e-08	3.20574e-08	0.260467
Adipose_Nuclei__H3K36me3	9.83669e-09	1.54107e-08	0.261639
Brain_Angular_Gyrus__H3K9ac	1.99915e-08	3.14574e-08	0.262548
Left_Ventricle__H3K4me1	1.17996e-08	1.86234e-08	0.263175
Stomach_Mucosa__H3K4me3	3.05523e-08	4.85271e-08	0.264481
Fetal_Intestine_Small__H3K36me3	5.34315e-09	8.50393e-09	0.264899
Brain_Anterior_Caudate__H3K4me1	1.2674e-08	2.02311e-08	0.265506
Foreskin_Fibroblast_Primary_Cells_skin01__H3K36me3	5.70608e-09	9.15156e-09	0.266475
Foreskin_Keratinocyte_Primary_Cells_skin02__H3K36me3	7.51665e-09	1.23139e-08	0.270792
Placenta_Amnion__H3K36me3	8.05862e-09	1.32351e-08	0.271301
Right_Atrium__H3K4me1	1.35073e-08	2.23505e-08	0.272808
Fetal_Intestine_Small__H3K4me1	6.76708e-09	1.13448e-08	0.275424
Primary_hematopoietic_stem_cells_G-CSF-mobilized_Male__H3K4me3	1.38602e-08	2.34286e-08	0.277062
Breast_Myoepithelial_Primary_Cells__H3K4me1	7.21263e-09	1.26906e-08	0.284901
NHEK-Epidermal_Keratinocyte_Primary_Cells__H3K4me3	1.70001e-08	2.99873e-08	0.285387
Primary_T_helper_naive_cells_from_peripheral_blood__H3K27ac	1.75468e-08	3.12794e-08	0.287409
Primary_Natural_Killer_cells_from_peripheral_blood__H3K27ac	8.54102e-09	1.60479e-08	0.297287
HMEC_Mammary_Epithelial_Primary_Cells__H3K4me3	2.44499e-08	4.62008e-08	0.29833
Breast_Myoepithelial_Primary_Cells__H3K36me3	6.27138e-09	1.20893e-08	0.301966
Primary_T_killer_naive_cells_from_peripheral_blood__H3K27ac	1.52824e-08	2.96103e-08	0.302887
Right_Ventricle__H3K27ac	9.38037e-09	1.8713e-08	0.308089
Breast_variant_Human_Mammary_Epithelial_Cells_(vHMEC)__H3K4me1	8.36323e-09	1.68409e-08	0.309734
Thymus__H3K36me3	1.06777e-08	2.18179e-08	0.312278
Primary_hematopoietic_stem_cells_G-CSF-mobilized_Female__DNase	1.29346e-08	2.73183e-08	0.317936
Liver__H3K4me1	5.91606e-09	1.25734e-08	0.318991
Gastric__H3K4me1	1.06651e-08	2.30575e-08	0.321845
Skeletal_Muscle_Male__H3K4me3	1.6096e-08	3.59415e-08	0.327135
Duodenum_Mucosa__H3K4me1	8.11709e-09	1.83096e-08	0.328766
Primary_mononuclear_cells_from_peripheral_blood__H3K4me3	2.398e-08	5.45799e-08	0.330202
Brain_Angular_Gyrus__H3K27ac	7.08473e-09	1.61458e-08	0.330404
Small_Intestine__H3K4me1	1.31028e-08	3.04555e-08	0.333516
Brain_Hippocampus_Middle__H3K4me3	1.87333e-08	4.38355e-08	0.33456
Small_Intestine__H3K36me3	1.4927e-08	3.50489e-08	0.335094
NHEK-Epidermal_Keratinocyte_Primary_Cells__H3K36me3	5.34228e-09	1.33444e-08	0.344453
Brain_Angular_Gyrus__H3K4me3	1.83265e-08	4.59473e-08	0.344999
Spleen__H3K4me3	1.28501e-08	3.2884e-08	0.347984
Brain_Inferior_Temporal_Lobe__H3K4me3	1.64562e-08	4.40466e-08	0.354347
Spleen__H3K4me1	6.02301e-09	1.61887e-08	0.354928
Adipose_Nuclei__H3K27ac	3.68903e-09	1.00222e-08	0.356405
Stomach_Smooth_Muscle__H3K4me3	1.16881e-08	3.18881e-08	0.356983
Primary_T_cells_from_cord_blood__DNase	1.21181e-08	3.48627e-08	0.364072
Foreskin_Keratinocyte_Primary_Cells_skin02__H3K4me1	6.43469e-09	1.87947e-08	0.366037
Fetal_Stomach__DNase	1.09808e-08	3.37159e-08	0.372331
Foreskin_Melanocyte_Primary_Cells_skin01__H3K27ac	9.58377e-09	2.97824e-08	0.373805
Lung__H3K27ac	4.5331e-09	1.52058e-08	0.382807
Right_Atrium__H3K36me3	1.26862e-08	4.32116e-08	0.384538
Brain_Anterior_Caudate__H3K9ac	1.03827e-08	3.57848e-08	0.385854
Placenta__H3K4me1	3.53488e-09	1.21972e-08	0.38598
Adipose_Nuclei__H3K4me1	3.48899e-09	1.21803e-08	0.387269
Primary_T_killer_naive_cells_from_peripheral_blood__H3K4me3	1.35243e-08	4.7687e-08	0.388356
NHDF-Ad_Adult_Dermal_Fibroblast_Primary_Cells__H3K4me1	4.70918e-09	1.68374e-08	0.389859
Brain_Anterior_Caudate__H3K27ac	3.80838e-09	1.37698e-08	0.391054
HMEC_Mammary_Epithelial_Primary_Cells__H3K27ac	5.98159e-09	2.2307e-08	0.394292
Fetal_Intestine_Large__H3K27ac	3.01467e-09	1.13942e-08	0.395667
Primary_T_helper_17_cells_PMA-I_stimulated__H3K36me3	3.17127e-09	1.24422e-08	0.399408
Primary_hematopoietic_stem_cells_short_term_culture__H3K36me3	2.46258e-09	9.68853e-09	0.39968
Primary_T_killer_memory_cells_from_peripheral_blood__H3K27ac	6.75294e-09	2.71724e-08	0.401865
Rectal_Mucosa_Donor_29__H3K4me3	9.05698e-09	3.75898e-08	0.4048
Fetal_Stomach__H3K4me1	3.06819e-09	1.46343e-08	0.416968
Primary_hematopoietic_stem_cells_G-CSF-mobilized_Female__H3K36me3	1.90239e-09	9.59002e-09	0.421377
Fetal_Intestine_Large__DNase	4.72685e-09	2.53611e-08	0.426073
Left_Ventricle__H3K27ac	2.55236e-09	1.39072e-08	0.427192
Pancreas__H3K36me3	3.19081e-09	1.99531e-08	0.436474
NHDF-Ad_Adult_Dermal_Fibroblast_Primary_Cells__H3K4me3	8.29363e-09	5.34169e-08	0.438307
Fetal_Intestine_Small__H3K4me3	6.59964e-09	4.36602e-08	0.439925
Brain_Angular_Gyrus__H3K4me1	2.89991e-09	1.94359e-08	0.440696
Duodenum_Smooth_Muscle__H3K36me3	2.79478e-09	1.87778e-08	0.440842
Fetal_Intestine_Small__H3K27ac	1.80685e-09	1.24831e-08	0.442457
Brain_Inferior_Temporal_Lobe__H3K4me1	2.92986e-09	2.15277e-08	0.445872
Brain_Cingulate_Gyrus__H3K4me1	2.17887e-09	1.6607e-08	0.447808
Fetal_Lung__H3K36me3	1.70947e-09	1.5058e-08	0.454807
Skeletal_Muscle_Female__H3K36me3	1.4324e-09	1.58056e-08	0.463895
Primary_hematopoietic_stem_cells_G-CSF-mobilized_Female__H3K27ac	1.02117e-09	1.34043e-08	0.469637
Placenta__H3K36me3	9.59379e-10	1.3356e-08	0.471368
Primary_T_helper_memory_cells_from_peripheral_blood_2__H3K27ac	1.50995e-09	2.21785e-08	0.47286
HMEC_Mammary_Epithelial_Primary_Cells__H3K36me3	1.37095e-09	2.04077e-08	0.47322
Primary_monocytes_from_peripheral_blood__H3K36me3	5.36143e-10	8.03648e-09	0.473405
Rectal_Smooth_Muscle__H3K36me3	2.01188e-09	3.16589e-08	0.474665
Skeletal_Muscle_Female__H3K4me3	1.80296e-09	3.24721e-08	0.477861
Brain_Cingulate_Gyrus__H3K27ac	7.0932e-10	1.35897e-08	0.479186
Primary_mononuclear_cells_from_peripheral_blood__H3K36me3	3.86371e-10	1.24066e-08	0.487578
Foreskin_Melanocyte_Primary_Cells_skin03__H3K4me3	1.08484e-09	3.76765e-08	0.488515
Small_Intestine__DNase	6.56033e-10	2.43531e-08	0.489254
Primary_B_cells_from_cord_blood__H3K4me3	1.59574e-09	6.22481e-08	0.489774
Stomach_Smooth_Muscle__H3K36me3	3.84628e-10	1.74316e-08	0.491198
HMEC_Mammary_Epithelial_Primary_Cells__H3K9ac	7.91332e-10	3.67644e-08	0.491414
Primary_T_cells_from_peripheral_blood__DNase	5.58466e-10	2.8592e-08	0.492208
Primary_T_helper_naive_cells_from_peripheral_blood__H3K36me3	1.27554e-10	1.19728e-08	0.49575
Ganglion_Eminence_derived_primary_cultured_neurospheres__H3K36me3	1.09858e-10	1.50344e-08	0.497085
Brain_Hippocampus_Middle__H3K4me1	-3.21832e-12	1.35872e-08	0.500094
Brain_Substantia_Nigra__H3K4me1	-3.7547e-11	1.57195e-08	0.500953
NHDF-Ad_Adult_Dermal_Fibroblast_Primary_Cells__H3K9ac	-1.78902e-10	3.64353e-08	0.501959
Liver__H3K4me3	-2.61648e-10	3.68827e-08	0.50283
Duodenum_Mucosa__H3K36me3	-3.49421e-10	2.75253e-08	0.505064
Primary_mononuclear_cells_from_peripheral_blood__H3K27ac	-5.68264e-10	3.95022e-08	0.505739
Foreskin_Fibroblast_Primary_Cells_skin01__DNase	-5.7262e-10	2.57773e-08	0.508861
Colonic_Mucosa__H3K27ac	-6.90294e-10	2.30269e-08	0.511958
HMEC_Mammary_Epithelial_Primary_Cells__H3K4me1	-4.83952e-10	1.56264e-08	0.512353
Aorta__H3K27ac	-6.06731e-10	1.94411e-08	0.512448
Fetal_Lung__H3K4me1	-5.10987e-10	1.40905e-08	0.514464
Primary_T_killer_naive_cells_from_peripheral_blood__H3K9ac	-1.98012e-09	4.52145e-08	0.517466
Primary_Natural_Killer_cells_from_peripheral_blood__DNase	-1.62322e-09	2.63332e-08	0.524576
NHEK-Epidermal_Keratinocyte_Primary_Cells__H3K4me1	-8.35857e-10	1.25798e-08	0.526488
Primary_T_regulatory_cells_from_peripheral_blood__H3K36me3	-7.65037e-10	9.72121e-09	0.531363
Primary_T_helper_memory_cells_from_peripheral_blood_2__H3K4me3	-3.20246e-09	3.94535e-08	0.532347
Fetal_Intestine_Large__H3K36me3	-1.07076e-09	1.19612e-08	0.535665
Adipose_Nuclei__H3K9ac	-2.79011e-09	2.81717e-08	0.539447
Fetal_Muscle_Leg__H3K4me3	-5.53966e-09	5.46653e-08	0.540359
Spleen__H3K27ac	-1.79694e-09	1.74784e-08	0.540943
Psoas_Muscle__DNase	-2.48477e-09	2.39361e-08	0.541339
Placenta__DNase	-2.50896e-09	2.30569e-08	0.543326
Primary_T_cells_effector/memory_enriched_from_peripheral_blood__H3K4me3	-4.51862e-09	4.04638e-08	0.544458
Colon_Smooth_Muscle__H3K9ac	-3.45057e-09	2.87072e-08	0.547837
Osteoblast_Primary_Cells__H3K36me3	-1.37134e-09	1.0385e-08	0.552527
Foreskin_Fibroblast_Primary_Cells_skin02__DNase	-3.52549e-09	2.65078e-08	0.552903
Primary_hematopoietic_stem_cells_G-CSF-mobilized_Male__H3K36me3	-1.36699e-09	9.87306e-09	0.55506
Rectal_Smooth_Muscle__H3K4me1	-2.25449e-09	1.60486e-08	0.555859
Pancreatic_Islets__H3K4me1	-2.28608e-09	1.59124e-08	0.557118
Foreskin_Melanocyte_Primary_Cells_skin01__DNase	-2.95606e-09	1.90773e-08	0.56157
Primary_hematopoietic_stem_cells_G-CSF-mobilized_Female__H3K4me1	-1.29358e-09	8.06752e-09	0.563695
Skeletal_Muscle_Male__H3K9ac	-3.46145e-09	2.11428e-08	0.565023
Ovary__H3K27ac	-3.3386e-09	1.91142e-08	0.569329
Fetal_Intestine_Large__H3K4me1	-2.07862e-09	1.11514e-08	0.573934
Brain_Substantia_Nigra__H3K9ac	-6.70305e-09	3.4035e-08	0.578065
Fetal_Heart__H3K9ac	-3.84492e-09	1.89957e-08	0.580202
Primary_Natural_Killer_cells_from_peripheral_blood__H3K4me3	-9.14966e-09	4.3139e-08	0.583984
Pancreatic_Islets__H3K4me3	-1.32908e-08	5.99899e-08	0.587668
Foreskin_Keratinocyte_Primary_Cells_skin03__H3K36me3	-1.84206e-09	7.55264e-09	0.596344
Stomach_Mucosa__H3K36me3	-8.95555e-09	3.5893e-08	0.598516
Rectal_Smooth_Muscle__H3K4me3	-1.36397e-08	5.37209e-08	0.600214
Skeletal_Muscle_Male__H3K4me1	-3.72448e-09	1.45877e-08	0.600761
Duodenum_Smooth_Muscle__H3K27ac	-6.67562e-09	2.6111e-08	0.600894
Fetal_Brain_Female__H3K36me3	-3.64067e-09	1.38909e-08	0.603374
NHDF-Ad_Adult_Dermal_Fibroblast_Primary_Cells__H3K27ac	-5.79921e-09	2.19504e-08	0.604186
Fetal_Lung__H3K4me3	-1.57982e-08	5.95117e-08	0.604674
Lung__H3K4me1	-5.20858e-09	1.95936e-08	0.604815
Cortex_derived_primary_cultured_neurospheres__H3K36me3	-4.37266e-09	1.56803e-08	0.609825
Brain_Hippocampus_Middle__H3K27ac	-3.90145e-09	1.39158e-08	0.6104
Primary_T_helper_naive_cells_from_peripheral_blood__H3K4me3	-9.80192e-09	3.45838e-08	0.611574
Primary_T_killer_memory_cells_from_peripheral_blood__H3K4me3	-1.07517e-08	3.72164e-08	0.61367
Ovary__H3K36me3	-5.42432e-09	1.87738e-08	0.613682
Fetal_Adrenal_Gland__H3K36me3	-4.14942e-09	1.43469e-08	0.613793
Fetal_Intestine_Small__DNase	-9.43405e-09	3.25392e-08	0.614065
Foreskin_Melanocyte_Primary_Cells_skin01__H3K4me1	-8.70736e-09	2.95503e-08	0.615874
Primary_T_helper_memory_cells_from_peripheral_blood_1__H3K4me3	-1.10032e-08	3.67592e-08	0.617657
Rectal_Mucosa_Donor_31__H3K4me1	-4.58114e-09	1.47946e-08	0.621586
Gastric__DNase	-1.22896e-08	3.94992e-08	0.622151
Fetal_Muscle_Trunk__H3K4me3	-2.19343e-08	6.91716e-08	0.624416
NHLF_Lung_Fibroblast_Primary_Cells__DNase	-9.38353e-09	2.9406e-08	0.625176
Primary_B_cells_from_peripheral_blood__H3K4me3	-1.51049e-08	4.69285e-08	0.626225
NHEK-Epidermal_Keratinocyte_Primary_Cells__H3K9ac	-9.28165e-09	2.86938e-08	0.626831
Duodenum_Mucosa__H3K9ac	-1.18329e-08	3.60084e-08	0.628777
NHEK-Epidermal_Keratinocyte_Primary_Cells__H3K27ac	-6.00057e-09	1.82592e-08	0.628783
Lung__H3K4me3	-1.76107e-08	5.22754e-08	0.631898
Primary_monocytes_from_peripheral_blood__H3K4me3	-1.77933e-08	5.24537e-08	0.632777
Gastric__H3K27ac	-7.46473e-09	2.18045e-08	0.633956
Primary_T_helper_memory_cells_from_peripheral_blood_2__H3K36me3	-7.10773e-09	2.0666e-08	0.634551
Fetal_Intestine_Large__H3K4me3	-1.62506e-08	4.57269e-08	0.638849
Placenta__H3K27ac	-3.95358e-09	1.09756e-08	0.640657
Primary_mononuclear_cells_from_peripheral_blood__H3K4me1	-1.55014e-08	4.14834e-08	0.645678
Primary_T_cells_from_cord_blood__H3K4me1	-9.19039e-09	2.27585e-08	0.656829
Rectal_Mucosa_Donor_29__H3K27ac	-6.95895e-09	1.70324e-08	0.658573
Primary_T_helper_cells_from_peripheral_blood__H3K27ac	-8.60017e-09	1.96472e-08	0.669209
Aorta__H3K4me3	-2.62532e-08	5.94322e-08	0.670659
Brain_Substantia_Nigra__H3K27ac	-5.94003e-09	1.29083e-08	0.677303
Stomach_Smooth_Muscle__H3K9ac	-1.66197e-08	3.60957e-08	0.677398
Brain_Substantia_Nigra__H3K4me3	-2.57022e-08	5.40829e-08	0.682691
Rectal_Smooth_Muscle__H3K27ac	-6.3198e-09	1.32772e-08	0.682958
Primary_T_helper_memory_cells_from_peripheral_blood_1__H3K27ac	-1.07692e-08	2.20596e-08	0.687292
Fetal_Stomach__H3K27ac	-7.75798e-09	1.5646e-08	0.689998
Primary_T_helper_naive_cells_from_peripheral_blood__H3K4me3	-1.6398e-08	3.30636e-08	0.690036
Rectal_Mucosa_Donor_31__H3K36me3	-1.13115e-08	2.27852e-08	0.690209
Ovary__H3K4me3	-2.1952e-08	4.33878e-08	0.693554
Left_Ventricle__H3K4me3	-3.29117e-08	6.28932e-08	0.699615
Primary_T_regulatory_cells_from_peripheral_blood__H3K27ac	-7.72354e-09	1.40053e-08	0.709345
Fetal_Muscle_Trunk__H3K27ac	-8.4118e-09	1.50527e-08	0.711859
Stomach_Smooth_Muscle__H3K4me1	-8.28293e-09	1.46291e-08	0.71437
Foreskin_Keratinocyte_Primary_Cells_skin03__H3K27ac	-9.35815e-09	1.64812e-08	0.714917
Thymus__H3K4me1	-1.10276e-08	1.938e-08	0.715328
Primary_hematopoietic_stem_cells_G-CSF-mobilized_Female__H3K4me3	-2.0509e-08	3.60406e-08	0.71534
Primary_T_cells_from_peripheral_blood__H3K4me3	-2.3229e-08	3.91585e-08	0.723478
Primary_hematopoietic_stem_cells__H3K36me3	-1.44768e-08	2.41963e-08	0.725183
Foreskin_Keratinocyte_Primary_Cells_skin02__DNase	-1.25664e-08	2.09059e-08	0.726112
Brain_Cingulate_Gyrus__H3K36me3	-1.20579e-08	1.98788e-08	0.727932
Skeletal_Muscle_Female__H3K4me1	-6.90718e-09	1.13785e-08	0.728087
Foreskin_Melanocyte_Primary_Cells_skin03__H3K4me1	-5.93004e-09	9.4782e-09	0.734228
Fetal_Thymus__H3K36me3	-5.40123e-09	8.58449e-09	0.735386
Thymus__H3K27ac	-1.66336e-08	2.59682e-08	0.739089
Primary_T_helper_naive_cells_from_peripheral_blood__H3K27ac	-1.00201e-08	1.54814e-08	0.741261
Skeletal_Muscle_Female__H3K27ac	-8.0842e-09	1.22352e-08	0.745609
Fetal_Kidney__H3K36me3	-2.88778e-08	4.32859e-08	0.747659
Primary_T_cells_from_peripheral_blood__H3K27ac	-1.07628e-08	1.60826e-08	0.748324
Primary_T_regulatory_cells_from_peripheral_blood__H3K4me1	-1.01102e-08	1.50947e-08	0.748501
Primary_T_helper_17_cells_PMA-I_stimulated__H3K4me3	-2.17591e-08	3.23809e-08	0.7492
Primary_T_helper_naive_cells_from_peripheral_blood__H3K4me1	-8.54792e-09	1.22178e-08	0.75792
Primary_hematopoietic_stem_cells_G-CSF-mobilized_Male__H3K4me1	-6.09511e-09	8.65591e-09	0.759332
Breast_variant_Human_Mammary_Epithelial_Cells_(vHMEC)__DNase	-2.01278e-08	2.79217e-08	0.764504
Fetal_Muscle_Leg__DNase	-1.42352e-08	1.92694e-08	0.769969
Colon_Smooth_Muscle__H3K27ac	-9.73525e-09	1.3161e-08	0.770261
Pancreas__H3K4me1	-1.0702e-08	1.43451e-08	0.772177
Primary_T_cells_effector/memory_enriched_from_peripheral_blood__H3K27ac	-1.46897e-08	1.96415e-08	0.772737
Primary_T_killer_memory_cells_from_peripheral_blood__H3K36me3	-1.49868e-08	1.9867e-08	0.774682
Fetal_Muscle_Trunk__DNase	-1.67236e-08	2.17352e-08	0.779179
Psoas_Muscle__H3K4me3	-4.75563e-08	6.09007e-08	0.782564
Colonic_Mucosa__H3K4me3	-4.10632e-08	5.23981e-08	0.783385
Primary_mononuclear_cells_from_peripheral_blood__H3K9ac	-2.5522e-08	3.25479e-08	0.783519
Primary_T_helper_naive_cells_from_peripheral_blood__H3K9ac	-2.99755e-08	3.80803e-08	0.784407
Primary_hematopoietic_stem_cells_short_term_culture__H3K4me3	-3.50118e-08	4.42195e-08	0.785754
Primary_T_killer_naive_cells_from_peripheral_blood__H3K36me3	-1.50844e-08	1.87696e-08	0.789203
Duodenum_Mucosa__H3K4me3	-2.95871e-08	3.65361e-08	0.790974
Primary_T_helper_cells_PMA-I_stimulated__H3K4me1	-9.92159e-09	1.18444e-08	0.798889
HMEC_Mammary_Epithelial_Primary_Cells__DNase	-2.72911e-08	3.24516e-08	0.79982
Primary_B_cells_from_cord_blood__H3K36me3	-2.88549e-08	3.42504e-08	0.800238
Fetal_Muscle_Trunk__H3K4me1	-8.52885e-09	1.01144e-08	0.800451
Stomach_Smooth_Muscle__H3K27ac	-1.04327e-08	1.22838e-08	0.802145
Foreskin_Melanocyte_Primary_Cells_skin03__H3K27ac	-1.26268e-08	1.4784e-08	0.80347
Primary_T_helper_memory_cells_from_peripheral_blood_1__H3K4me1	-1.18589e-08	1.38293e-08	0.804421
Primary_T_cells_from_cord_blood__H3K4me3	-3.55341e-08	4.09778e-08	0.807072
Primary_T_helper_naive_cells_from_peripheral_blood__H3K4me1	-1.26964e-08	1.461e-08	0.807582
Fetal_Thymus__DNase	-1.97864e-08	2.26203e-08	0.809136
Fetal_Muscle_Leg__H3K27ac	-1.1567e-08	1.32158e-08	0.809278
Primary_T_helper_memory_cells_from_peripheral_blood_2__H3K4me1	-1.13887e-08	1.29177e-08	0.811013
Primary_T_cells_effector/memory_enriched_from_peripheral_blood__H3K4me1	-1.82671e-08	2.02675e-08	0.816285
Rectal_Mucosa_Donor_29__H3K36me3	-1.6557e-08	1.83081e-08	0.817095
Pancreatic_Islets__H3K36me3	-2.71003e-08	2.99518e-08	0.817213
Primary_T_cells_from_peripheral_blood__H3K36me3	-9.75931e-09	1.07039e-08	0.81905
Primary_T_helper_17_cells_PMA-I_stimulated__H3K27ac	-1.87877e-08	2.01597e-08	0.824317
Sigmoid_Colon__H3K27ac	-1.76969e-08	1.88534e-08	0.826047
Primary_Natural_Killer_cells_from_peripheral_blood__H3K36me3	-1.07766e-08	1.14448e-08	0.826805
Placenta_Amnion__H3K4me1	-1.18299e-08	1.25589e-08	0.826891
Fetal_Muscle_Leg__H3K4me1	-9.58186e-09	1.00944e-08	0.828746
NHDF-Ad_Adult_Dermal_Fibroblast_Primary_Cells__H3K36me3	-3.57583e-08	3.74282e-08	0.830308
Fetal_Heart__H3K4me1	-8.75162e-09	9.00957e-09	0.834318
Esophagus__H3K27ac	-1.53347e-08	1.55488e-08	0.83799
Fetal_Stomach__H3K4me3	-5.98035e-08	5.94004e-08	0.842981
Fetal_Kidney__H3K4me1	-3.01342e-08	2.98984e-08	0.843245
Primary_T_helper_cells_from_peripheral_blood__H3K4me1	-1.34391e-08	1.32899e-08	0.844048
Primary_T_cells_effector/memory_enriched_from_peripheral_blood__H3K36me3	-1.26857e-08	1.22858e-08	0.849093
Fetal_Brain_Male__H3K36me3	-6.71692e-08	6.44859e-08	0.851204
Small_Intestine__H3K4me3	-6.86278e-08	6.46013e-08	0.855957
Placenta__H3K4me3	-5.91694e-08	5.56937e-08	0.855975
Primary_T_helper_cells_from_peripheral_blood__H3K4me3	-4.35201e-08	4.0344e-08	0.859645
Rectal_Mucosa_Donor_31__H3K27ac	-1.75464e-08	1.62588e-08	0.859749
Fetal_Heart__DNase	-2.02853e-08	1.87367e-08	0.860517
Primary_neutrophils_from_peripheral_blood__H3K4me3	-2.13616e-08	1.97122e-08	0.860745
Psoas_Muscle__H3K36me3	-3.10887e-08	2.85698e-08	0.861739
Sigmoid_Colon__H3K4me3	-6.31562e-08	5.76884e-08	0.863194
Primary_T_helper_cells_from_peripheral_blood__H3K36me3	-1.07406e-08	9.75251e-09	0.864621
Brain_Substantia_Nigra__H3K36me3	-3.10986e-08	2.81637e-08	0.865249
Brain_Dorsolateral_Prefrontal_Cortex__H3K36me3	-2.31754e-08	2.07497e-08	0.867982
Primary_T_helper_cells_PMA-I_stimulated__H3K36me3	-1.07042e-08	9.54155e-09	0.869038
Esophagus__H3K4me3	-6.15571e-08	5.42843e-08	0.871598
Primary_T_helper_cells_PMA-I_stimulated__H3K27ac	-1.32822e-08	1.14956e-08	0.87604
Gastric__H3K4me3	-4.75876e-08	4.11774e-08	0.876093
Brain_Inferior_Temporal_Lobe__H3K36me3	-2.10017e-08	1.80732e-08	0.877389
Stomach_Mucosa__H3K4me1	-1.35406e-08	1.13458e-08	0.883652
Aorta__H3K36me3	-5.06208e-08	4.22077e-08	0.8848
NHDF-Ad_Adult_Dermal_Fibroblast_Primary_Cells__DNase	-2.96544e-08	2.45191e-08	0.886753
Fetal_Heart__H3K36me3	-4.69844e-08	3.87732e-08	0.887201
Primary_T_cells_from_cord_blood__H3K36me3	-2.51401e-08	2.06243e-08	0.888569
Rectal_Smooth_Muscle__H3K9ac	-6.70179e-08	5.45318e-08	0.890458
Primary_T_helper_memory_cells_from_peripheral_blood_1__H3K36me3	-1.7789e-08	1.44e-08	0.891649
Primary_T_regulatory_cells_from_peripheral_blood__H3K4me3	-3.95381e-08	3.17404e-08	0.893557
Colon_Smooth_Muscle__H3K4me3	-4.50871e-08	3.5798e-08	0.896073
Primary_T_killer_naive_cells_from_peripheral_blood__H3K4me1	-1.68213e-08	1.3301e-08	0.897004
Brain_Angular_Gyrus__H3K36me3	-2.76023e-08	2.17331e-08	0.897968
Foreskin_Melanocyte_Primary_Cells_skin03__H3K36me3	-1.12577e-08	8.80528e-09	0.899466
Breast_Myoepithelial_Primary_Cells__H3K9ac	-4.26273e-08	3.2557e-08	0.904786
Primary_T_helper_naive_cells_from_peripheral_blood__H3K36me3	-1.93547e-08	1.46964e-08	0.906075
Fetal_Thymus__H3K27ac	-1.81233e-08	1.35568e-08	0.909362
Breast_variant_Human_Mammary_Epithelial_Cells_(vHMEC)__H3K36me3	-1.27605e-08	9.53969e-09	0.909491
Fetal_Lung__DNase	-3.2463e-08	2.42654e-08	0.909524
Thymus__H3K4me3	-5.65886e-08	4.2283e-08	0.909606
Primary_T_helper_cells_PMA-I_stimulated__H3K4me3	-3.25259e-08	2.41398e-08	0.911074
Primary_T_killer_memory_cells_from_peripheral_blood__H3K4me1	-2.08808e-08	1.53232e-08	0.91351
Primary_neutrophils_from_peripheral_blood__H3K36me3	-8.92465e-09	6.46865e-09	0.916157
Fetal_Kidney__H3K4me3	-7.77203e-08	5.58683e-08	0.917908
Duodenum_Smooth_Muscle__H3K4me3	-3.78868e-08	2.71807e-08	0.918324
Primary_hematopoietic_stem_cells__H3K4me1	-2.73037e-08	1.91519e-08	0.923014
Primary_monocytes_from_peripheral_blood__DNase	-3.99515e-08	2.6941e-08	0.930953
Fetal_Heart__H3K4me3	-3.71297e-08	2.4976e-08	0.931442
Primary_Natural_Killer_cells_from_peripheral_blood__H3K4me1	-1.72283e-08	1.12293e-08	0.937512
Right_Atrium__H3K4me3	-7.81289e-08	5.07422e-08	0.938186
Esophagus__H3K4me1	-3.10525e-08	1.99419e-08	0.940282
Primary_neutrophils_from_peripheral_blood__H3K4me1	-1.18647e-08	7.38873e-09	0.945839
Placenta_Amnion__H3K4me3	-8.74734e-08	5.44148e-08	0.946031
Primary_T_cells_from_peripheral_blood__H3K4me1	-2.05163e-08	1.27169e-08	0.946662
Pancreas__H3K27ac	-4.27013e-08	2.62959e-08	0.947799
Brain_Hippocampus_Middle__H3K36me3	-2.73592e-08	1.66395e-08	0.949935
Rectal_Mucosa_Donor_31__H3K9ac	-3.77034e-08	2.26154e-08	0.952258
Brain_Anterior_Caudate__H3K36me3	-3.20847e-08	1.92419e-08	0.952287
Breast_variant_Human_Mammary_Epithelial_Cells_(vHMEC)__H3K4me3	-7.78192e-08	4.65144e-08	0.952838
Stomach_Mucosa__H3K9ac	-4.432e-08	2.61943e-08	0.954674
Primary_monocytes_from_peripheral_blood__H3K4me1	-1.60399e-08	9.46598e-09	0.954913
Rectal_Mucosa_Donor_31__H3K4me3	-6.6084e-08	3.82944e-08	0.957798
Fetal_Thymus__H3K4me1	-1.7934e-08	1.02862e-08	0.959377
Primary_hematopoietic_stem_cells_short_term_culture__H3K4me1	-2.05533e-08	1.15101e-08	0.962924
Placenta_Amnion__H3K27ac	-5.06018e-08	2.83276e-08	0.962975
Primary_monocytes_from_peripheral_blood__H3K27ac	-3.1337e-08	1.73302e-08	0.964715
Primary_T_helper_17_cells_PMA-I_stimulated__H3K4me1	-2.57498e-08	1.42042e-08	0.965071
Pancreas__DNase	-5.50414e-08	2.96514e-08	0.968293
Fetal_Thymus__H3K4me3	-6.74064e-08	3.58775e-08	0.969864
Fetal_Kidney__H3K9ac	-1.07033e-07	5.20714e-08	0.980085
Rectal_Mucosa_Donor_29__H3K9ac	-8.13217e-08	3.74976e-08	0.984948
NHEK-Epidermal_Keratinocyte_Primary_Cells__DNase	-3.92135e-08	1.7695e-08	0.986657
Pancreas__H3K4me3	-1.14741e-07	5.10557e-08	0.987691
Adipose_Nuclei__H3K4me3	-5.84413e-08	2.39423e-08	0.992675
