# Supplementary material for: Genome-wide association study of alcohol consumption and use disorder in 274,424 individuals from multiple populations
Source: Nat Commun. 2019 Apr 2;10:1499. doi: 10.1038/s41467-019-09480-8 (PMC6445072; doi:10.1038/s41467-019-09480-8)
Supplement: Supplementary file 36 — Supplementary Data 33 [file 41467_2019_9480_MOESM36_ESM.xlsx]

## Sheet: Sheet1
Supplementary Data 33. Genetic correlations between different samples in different populations. Only the samples with N >= 10,000 were analyzed.
Sample 1	Sample 2	rg	se	z	p
EA
AUDIT-C all	AUD all	0.522	0.0383	13.6374	2.4001e-42
AUDIT-C male	AUDIT-C female	0.8154	0.1559	5.2307	1.689e-07
AUD male	AUDI female	0.8326	0.1417	5.8778	4.1585e-09
AA
AUDIT-C all	AUD all	0.9304	0.1215	7.6606	1.8514e-14
LA
AUDIT-C all	AUD all	NA. h2 is not significantly different from 0.
