# Supplementary material for: Genome-wide association study of alcohol consumption and use disorder in 274,424 individuals from multiple populations
Source: Nat Commun. 2019 Apr 2;10:1499. doi: 10.1038/s41467-019-09480-8 (PMC6445072; doi:10.1038/s41467-019-09480-8)
Supplement: Supplementary file 37 — Supplementary Data 34 [file 41467_2019_9480_MOESM37_ESM.xlsx]

## Sheet: Sheet1
Supplementary Data 34. Genetic correlations between AUDIT-C and other traits. Traits labeled in bold are significant after Bonferroni correction for all the tested traits (N=714). SNPs from the MHC (chr6 26M~34M) region were removed for these traits.
Traits	PMID	Category	Ethnicity	Note	rg	se	z	p
Alcohol intake frequency - lower frequency	0	ukbb	European	The phenotype codes were reversed in UKBB	-0.8036	0.032	-25.0765	8.9809e-139
Overall health rating - poorer rating	0	ukbb	European	The phenotype codes were reversed in UKBB	-0.4256	0.0292	-14.5897	3.2644e-48
Leg fat percentage (left)	0	ukbb	European		-0.392	0.0283	-13.8693	9.7211e-44
Leg fat percentage (right)	0	ukbb	European		-0.3853	0.0283	-13.5936	4.3707e-42
Arm fat percentage (left)	0	ukbb	European		-0.3846	0.0286	-13.4507	3.0517e-41
Arm fat percentage (right)	0	ukbb	European		-0.3809	0.0288	-13.2157	7.1197e-40
Leg fat mass (left)	0	ukbb	European		-0.3754	0.03	-12.52	5.8056e-36
Leg fat mass (right)	0	ukbb	European		-0.3732	0.03	-12.4197	2.0429e-35
Arm fat mass (left)	0	ukbb	European		-0.3695	0.0298	-12.4031	2.5137e-35
Arm fat mass (right)	0	ukbb	European		-0.3666	0.03	-12.2022	3.0248e-34
Whole body fat mass	0	ukbb	European		-0.3623	0.0301	-12.0451	2.0575e-33
Alcohol intake versus 10 years previously - less nowadays	0	ukbb	European	The phenotype codes were reversed in UKBB	-0.4898	0.0412	-11.8819	1.4701e-32
Trunk fat percentage	0	ukbb	European		-0.3565	0.03	-11.8722	1.6501e-32
Long-standing illness_ disability or infirmity	0	ukbb	European		-0.4462	0.0377	-11.8348	2.5811e-32
Trunk fat mass	0	ukbb	European		-0.3447	0.0304	-11.3307	9.2416e-30
Obesity class 1	23563607	anthropometric	European		-0.4179	0.0407	-10.2689	9.7314e-25
Usual walking pace	0	ukbb	European		0.3501	0.0343	10.2185	1.6383e-24
Number of self-reported non-cancer illnesses	0	ukbb	European		-0.3648	0.0359	-10.1492	3.3418e-24
Frequency of tiredness / lethargy in last 2 weeks	0	ukbb	European		-0.3632	0.0369	-9.8431	7.3426e-23
Average weekly red wine intake	0	ukbb	European		0.406	0.0414	9.7959	1.1725e-22
Weight	0	ukbb	European		-0.2946	0.0313	-9.424	4.3413e-21
Health satisfaction - unhappy	0	ukbb	European	The phenotype codes were reversed in UKBB	-0.4273	0.0456	-9.3784	6.6987e-21
Number of treatments/medications taken	0	ukbb	European		-0.3482	0.0374	-9.3056	1.3327e-20
Taking other prescription medications	0	ukbb	European		-0.3516	0.0383	-9.1704	4.7138e-20
Types of transport used (excluding work): Cycle	0	ukbb	European		0.445	0.0492	9.0389	1.5827e-19
Body mass index	20935630	anthropometric	European		-0.3501	0.0391	-8.9598	3.253e-19
Overweight	23563607	anthropometric	European		-0.3767	0.0423	-8.9018	5.4936e-19
Current employment status: Unable to work because of sickness or disability	0	ukbb	European		-0.4371	0.0492	-8.8925	5.9754e-19
Types of physical activity in last 4 weeks: Other exercises (eg: swimming_ cycling_ keep fit_ bowling)	0	ukbb	European		0.3565	0.0401	8.8902	6.1011e-19
Waist circumference	25673412	anthropometric	European		-0.3222	0.0363	-8.8755	6.962e-19
Diabetes diagnosed by doctor	0	ukbb	European		-0.3846	0.0436	-8.814	1.2073e-18
Medication for pain relief_ constipation_ heartburn: None of the above	0	ukbb	European		0.3312	0.0376	8.7983	1.3891e-18
Age at first live birth	0	ukbb	European		0.3124	0.0356	8.7705	1.7792e-18
Non-cancer illness code_ self-reported: diabetes	0	ukbb	European		-0.3947	0.045	-8.7642	1.8812e-18
Alcohol drinker status: Never	0	ukbb	European		-0.5956	0.0684	-8.7058	3.1539e-18
Pain type(s) experienced in last month: None of the above	0	ukbb	European		0.3321	0.0385	8.6325	6.0032e-18
Alcohol drinker status: Previous	0	ukbb	European		-0.5379	0.0626	-8.5956	8.2795e-18
Time spent watching television (TV)	0	ukbb	European		-0.2616	0.0305	-8.5707	1.0287e-17
Years of schooling 2016	27225129	education	European		0.2477	0.03	8.2651	1.3959e-16
Illnesses of siblings: None of the above (group 1)	0	ukbb	European		0.3474	0.0423	8.218	2.0686e-16
Obesity class 2	23563607	anthropometric	European		-0.3756	0.0466	-8.0568	7.8342e-16
Qualifications: College or University degree	0	ukbb	European		0.2221	0.0289	7.6951	1.4134e-14
Average weekly champagne plus white wine intake	0	ukbb	European		0.4173	0.0544	7.6719	1.6953e-14
Body fat	26833246	anthropometric	Mixed	Caution: using this data may yield less robust results due to minor departure of the LD structure	-0.3602	0.0479	-7.5215	5.4164e-14
Age completed full time education	0	ukbb	European		0.2658	0.0355	7.4952	6.6197e-14
Pain type(s) experienced in last month: Back pain	0	ukbb	European		-0.2965	0.0396	-7.4844	7.1884e-14
Qualifications: None of the above	0	ukbb	European		-0.2312	0.031	-7.4622	8.5081e-14
Sodium in urine	0	ukbb	European		-0.264	0.0354	-7.4574	8.822e-14
Waist-to-hip ratio	25673412	anthropometric	European		-0.2819	0.0381	-7.4023	1.3387e-13
Shortness of breath walking on level ground	0	ukbb	European		-0.3963	0.0545	-7.2698	3.6014e-13
Illnesses of siblings: Diabetes	0	ukbb	European		-0.4644	0.0645	-7.2034	5.8733e-13
Hip circumference	25673412	anthropometric	European		-0.2695	0.0381	-7.0701	1.5483e-12
Types of physical activity in last 4 weeks: None of the above	0	ukbb	European		-0.3717	0.0532	-6.9859	2.8309e-12
Diagnoses - main ICD10: R10 Abdominal and pelvic pain	0	ukbb	European		-0.3879	0.0557	-6.9611	3.3753e-12
Forced vital capacity (FVC)_ Best measure	0	ukbb	European		0.2102	0.0305	6.8917	5.5131e-12
Falls in the last year	0	ukbb	European		-0.311	0.0457	-6.8001	1.0452e-11
Drive faster than motorway speed limit	0	ukbb	European		0.2546	0.0382	6.6644	2.6575e-11
Age of first birth	27798627	reproductive	European		0.285	0.0433	6.5825	4.6266e-11
Obesity class 3	23563607	anthropometric	European		-0.4286	0.0652	-6.5689	5.0705e-11
Pain type(s) experienced in last month: Knee pain	0	ukbb	European		-0.2811	0.0428	-6.5672	5.1254e-11
Vascular/heart problems diagnosed by doctor: None of the above	0	ukbb	European		0.2107	0.0326	6.4542	1.0882e-10
Number of cigarettes previously smoked daily	0	ukbb	European		-0.3251	0.0504	-6.4447	1.1581e-10
Triglycerides	20686565	lipids	European		-0.3252	0.0506	-6.4285	1.2887e-10
Qualifications: A levels/AS levels or equivalent	0	ukbb	European		0.2378	0.0371	6.4144	1.4137e-10
Medication for cholesterol_ blood pressure_ diabetes_ or take exogenous hormones: None of the above	0	ukbb	European		0.275	0.043	6.3947	1.6082e-10
Illness_ injury_ bereavement_ stress in last 2 years: None of the above	0	ukbb	European		0.3516	0.0551	6.3785	1.7882e-10
Job involves mainly walking or standing	0	ukbb	European		-0.224	0.0352	-6.3646	1.9582e-10
Other serious medical condition/disability diagnosed by doctor	0	ukbb	European		-0.2925	0.0461	-6.3521	2.1234e-10
Types of physical activity in last 4 weeks: Walking for pleasure (not as a means of transport)	0	ukbb	European		0.2554	0.0402	6.3502	2.1504e-10
Job involves heavy manual or physical work	0	ukbb	European		-0.2334	0.0368	-6.3472	2.1933e-10
Medication for cholesterol_ blood pressure_ diabetes_ or take exogenous hormones: Cholesterol lowering medication	0	ukbb	European		-0.3077	0.0491	-6.2654	3.7189e-10
Leg pain on walking	0	ukbb	European		-0.3668	0.0586	-6.2556	3.9598e-10
Creatinine (enzymatic) in urine	0	ukbb	European		-0.2139	0.0343	-6.2378	4.4382e-10
Reason for reducing amount of alcohol drunk: Health precaution	0	ukbb	European		0.3378	0.0545	6.202	5.5759e-10
Illness_ injury_ bereavement_ stress in last 2 years: Serious illness_ injury or assault to yourself	0	ukbb	European		-0.4764	0.077	-6.1896	6.0334e-10
Average weekly beer plus cider intake	0	ukbb	European		0.2479	0.0402	6.162	7.1854e-10
Illnesses of mother: Diabetes	0	ukbb	European		-0.3538	0.0579	-6.1067	1.0172e-09
Pain type(s) experienced in last month: Headache	0	ukbb	European		-0.2393	0.0393	-6.0941	1.1005e-09
Impedance of arm (right)	0	ukbb	European		0.1904	0.0313	6.0858	1.1589e-09
Medication for pain relief_ constipation_ heartburn: Paracetamol	0	ukbb	European		-0.2685	0.0442	-6.0703	1.2771e-09
Noisy workplace	0	ukbb	European		-0.3516	0.0579	-6.0701	1.278e-09
Age at last live birth	0	ukbb	European		0.2628	0.0433	6.0642	1.3258e-09
Medication for pain relief_ constipation_ heartburn: Omeprazole (e.g. Zanprol)	0	ukbb	European		-0.3359	0.0554	-6.063	1.336e-09
Qualifications: O levels/GCSEs or equivalent	0	ukbb	European		0.2324	0.0386	6.0248	1.6934e-09
Medication for cholesterol_ blood pressure_ diabetes_ or take exogenous hormones: Blood pressure medication	0	ukbb	European		-0.2255	0.0375	-6.0222	1.721e-09
Non-cancer illness code_ self-reported: hypertension	0	ukbb	European		-0.1879	0.0312	-6.0196	1.7481e-09
Why stopped smoking: Health precaution	0	ukbb	European		0.3529	0.0587	6.0141	1.8085e-09
Illnesses of siblings: High blood pressure	0	ukbb	European		-0.2983	0.0497	-5.999	1.9853e-09
Pain type(s) experienced in last month: Stomach or abdominal pain	0	ukbb	European		-0.2885	0.0482	-5.9873	2.134e-09
Pain type(s) experienced in last month: Neck or shoulder pain	0	ukbb	European		-0.2532	0.0424	-5.9665	2.4238e-09
Exposure to tobacco smoke outside home	0	ukbb	European		-0.2826	0.0475	-5.9515	2.6577e-09
Types of physical activity in last 4 weeks: Strenuous sports	0	ukbb	European		0.3131	0.0531	5.8949	3.7495e-09
Impedance of whole body	0	ukbb	European		0.1824	0.031	5.8914	3.8288e-09
Vascular/heart problems diagnosed by doctor: High blood pressure	0	ukbb	European		-0.1865	0.0318	-5.8651	4.4898e-09
Leg fat-free mass (left)	0	ukbb	European		-0.1894	0.0323	-5.8635	4.5311e-09
Wheeze or whistling in the chest in last year	0	ukbb	European		-0.2143	0.0366	-5.8568	4.72e-09
Leg predicted mass (left)	0	ukbb	European		-0.1884	0.0323	-5.8355	5.3615e-09
Illnesses of father: Diabetes	0	ukbb	European		-0.3805	0.0655	-5.8089	6.2889e-09
Impedance of arm (left)	0	ukbb	European		0.1869	0.0322	5.8058	6.4054e-09
Chest pain or discomfort	0	ukbb	European		-0.2675	0.0463	-5.772	7.833e-09
Frequency of unenthusiasm / disinterest in last 2 weeks	0	ukbb	European		-0.2271	0.0394	-5.7642	8.2062e-09
Impedance of leg (right)	0	ukbb	European		0.1656	0.0289	5.7275	1.019e-08
Transport type for commuting to job workplace: Cycle	0	ukbb	European		0.328	0.0574	5.7153	1.0948e-08
Qualifications: CSEs or equivalent	0	ukbb	European		-0.3166	0.0555	-5.7036	1.1734e-08
Medication for cholesterol_ blood pressure or diabetes: None of the above	0	ukbb	European		0.2477	0.0437	5.6731	1.402e-08
Impedance of leg (left)	0	ukbb	European		0.1632	0.0288	5.6562	1.548e-08
Extreme bmi	23563607	anthropometric	European		-0.2949	0.0528	-5.5879	2.2984e-08
Basal metabolic rate	0	ukbb	European		-0.1817	0.0329	-5.5284	3.2317e-08
HDL cholesterol	20686565	lipids	European		0.3611	0.0654	5.52	3.3906e-08
Age at Menarche	25231870	reproductive	European		0.189	0.0345	5.4823	4.1986e-08
Frequency of depressed mood in last 2 weeks	0	ukbb	European		-0.2215	0.0405	-5.4726	4.4345e-08
Forced expiratory volume in 1-second (FEV1)_ Best measure	0	ukbb	European		0.1742	0.0319	5.4582	4.8109e-08
Arm fat-free mass (left)	0	ukbb	European		-0.18	0.0334	-5.388	7.1238e-08
Pain type(s) experienced in last month: Hip pain	0	ukbb	European		-0.2722	0.0506	-5.3768	7.5838e-08
Major depressive disorder	29700475	psychiatric	European		-0.2156	0.0401	-5.3737	7.7151e-08
Age when periods started (menarche)	0	ukbb	European		0.1709	0.0319	5.3619	8.2366e-08
Coronary artery disease	26343387	cardiometabolic	Mixed	Caution: using this data may yield less robust results due to minor departure of the LD structure	-0.2124	0.0396	-5.361	8.2754e-08
Leg fat-free mass (right)	0	ukbb	European		-0.1734	0.0324	-5.3565	8.485e-08
Leg predicted mass (right)	0	ukbb	European		-0.1731	0.0324	-5.3474	8.9211e-08
Illnesses of mother: None of the above (group 1)	0	ukbb	European		0.3202	0.06	5.3349	9.559e-08
Arm predicted mass (left)	0	ukbb	European		-0.1781	0.0334	-5.3258	1.0053e-07
Number of operations_ self-reported	0	ukbb	European		-0.2215	0.0421	-5.2595	1.4448e-07
Medication for cholesterol_ blood pressure or diabetes: Blood pressure medication	0	ukbb	European		-0.2109	0.0407	-5.1776	2.2479e-07
Type 2 Diabetes	22885922	glycemic	European		-0.2728	0.0528	-5.1701	2.3395e-07
Loneliness_ isolation	0	ukbb	European		-0.2033	0.0394	-5.1634	2.4255e-07
Mood swings	0	ukbb	European		-0.182	0.0356	-5.1073	3.2678e-07
Arm predicted mass (right)	0	ukbb	European		-0.1671	0.0331	-5.0432	4.5784e-07
Illness_ injury_ bereavement_ stress in last 2 years: Financial difficulties	0	ukbb	European		-0.2106	0.042	-5.0205	5.1525e-07
Fed-up feelings	0	ukbb	European		-0.1836	0.0367	-4.9959	5.856e-07
Arm fat-free mass (right)	0	ukbb	European		-0.1652	0.0331	-4.9914	5.9935e-07
Diagnoses - main ICD10: R07 Pain in throat and chest	0	ukbb	European		-0.2922	0.0586	-4.986	6.1634e-07
Breastfed as a baby	0	ukbb	European		0.2613	0.0527	4.9615	6.9952e-07
Hand grip strength (left)	0	ukbb	European		0.1732	0.0349	4.9615	6.9968e-07
Mouth/teeth dental problems: Dentures	0	ukbb	European		-0.2063	0.0418	-4.9379	7.8989e-07
Non-cancer illness code_ self-reported: osteoarthritis	0	ukbb	European		-0.3023	0.0616	-4.9059	9.3012e-07
Pulse rate_ automated reading	0	ukbb	European		-0.149	0.0305	-4.8837	1.0411e-06
Fasting insulin main effect	22581228	glycemic	European		-0.3546	0.0727	-4.8787	1.0676e-06
Fluid intelligence score	0	ukbb	European		0.1759	0.0361	4.8779	1.0724e-06
Non-cancer illness code_ self-reported: asthma	0	ukbb	European		-0.1905	0.0393	-4.8497	1.2362e-06
Blood clot_ DVT_ bronchitis_ emphysema_ asthma_ rhinitis_ eczema_ allergy diagnosed by doctor: Asthma	0	ukbb	European		-0.1908	0.0396	-4.8165	1.4611e-06
Diastolic blood pressure_ automated reading	0	ukbb	European		-0.1438	0.0299	-4.8134	1.4842e-06
Chest pain or discomfort walking normally	0	ukbb	European		-0.3077	0.0641	-4.8025	1.567e-06
Illnesses of mother: High blood pressure	0	ukbb	European		-0.2226	0.0465	-4.7819	1.7369e-06
Leptin_not_adjBMI	26833098	hormone	European		-0.3645	0.0763	-4.7777	1.7728e-06
Medication for pain relief_ constipation_ heartburn: Aspirin	0	ukbb	European		-0.2463	0.0522	-4.7168	2.3963e-06
Non-cancer illness code_ self-reported: gastro-oesophageal reflux (gord) / gastric reflux	0	ukbb	European		-0.3528	0.0749	-4.7102	2.4752e-06
Past tobacco smoking - less smoked	0	ukbb	European	The phenotype codes were reversed in UKBB	-0.1596	0.0346	-4.6079	4.0668e-06
Blood clot_ DVT_ bronchitis_ emphysema_ asthma_ rhinitis_ eczema_ allergy diagnosed by doctor: Blood clot in the leg (DVT)	0	ukbb	European		-0.3035	0.0663	-4.5801	4.6485e-06
Types of physical activity in last 4 weeks: Light DIY (eg: pruning_ watering the lawn)	0	ukbb	European		0.1868	0.0419	4.4568	8.3182e-06
Pack years adult smoking as proportion of life span exposed to smoking PREVIEW ONLY	0	ukbb	European		-0.1934	0.0436	-4.4392	9.0301e-06
Seen doctor (GP) for nerves_ anxiety_ tension or depression	0	ukbb	European		-0.1515	0.0346	-4.3836	1.1672e-05
Hand grip strength (right)	0	ukbb	European		0.1472	0.0337	4.3675	1.2566e-05
Childhood obesity	22484627	anthropometric	European		-0.2411	0.0556	-4.3352	1.456e-05
Number of full brothers	0	ukbb	European		-0.2171	0.0501	-4.3312	1.4828e-05
Non-cancer illness code_ self-reported: deep venous thrombosis (dvt)	0	ukbb	European		-0.3014	0.0696	-4.3273	1.5095e-05
Diagnoses - main ICD10: K57 Diverticular disease of intestine	0	ukbb	European		-0.2716	0.0628	-4.3244	1.5294e-05
Pain type(s) experienced in last month: Pain all over the body	0	ukbb	European		-0.3272	0.0757	-4.3233	1.5369e-05
Non-cancer illness code_ self-reported: hiatus hernia	0	ukbb	European		-0.3539	0.0819	-4.321	1.5529e-05
Transport type for commuting to job workplace: Car/motor vehicle	0	ukbb	European		-0.3102	0.072	-4.3119	1.6189e-05
Diagnoses - main ICD10: M17 Gonarthrosis [arthrosis of knee]	0	ukbb	European		-0.285	0.0664	-4.2915	1.7748e-05
HbA1C	20858683	glycemic	European		-0.2878	0.0671	-4.29	1.7867e-05
Whole body water mass	0	ukbb	European		-0.141	0.033	-4.2785	1.8819e-05
Illnesses of siblings: Heart disease	0	ukbb	European		-0.3115	0.0729	-4.27	1.9546e-05
Ever highly irritable/argumentative for 2 days	0	ukbb	European		-0.2292	0.0539	-4.2537	2.1024e-05
Qualifications: NVQ or HND or HNC or equivalent	0	ukbb	European		-0.2443	0.0576	-4.2449	2.1865e-05
Duration of walks	0	ukbb	European		-0.1808	0.0427	-4.2341	2.2949e-05
Whole body fat-free mass	0	ukbb	European		-0.1377	0.0329	-4.1853	2.8485e-05
Had other major operations	0	ukbb	European		-0.238	0.0571	-4.1662	3.0975e-05
Types of transport used (excluding work): Walk	0	ukbb	European		0.188	0.0451	4.1657	3.1036e-05
Pack years of smoking PREVIEW ONLY	0	ukbb	European		-0.192	0.0461	-4.1604	3.1767e-05
Chronotype	27494321	sleeping	European		-0.1751	0.0421	-4.16	3.1827e-05
Frequency of travelling from home to job workplace	0	ukbb	European		-0.2854	0.0691	-4.1335	3.5722e-05
Bilateral oophorectomy (both ovaries removed)	0	ukbb	European		-0.2833	0.069	-4.1079	3.9931e-05
Frequency of walking for pleasure in last 4 weeks	0	ukbb	European		-0.2149	0.0524	-4.1002	4.1285e-05
Forced expiratory volume in 1-second (FEV1)_ predicted percentage	0	ukbb	European		0.1728	0.0422	4.0984	4.161e-05
Medication for cholesterol_ blood pressure or diabetes: Cholesterol lowering medication	0	ukbb	European		-0.2088	0.0516	-4.0506	5.1087e-05
Job involves shift work	0	ukbb	European		-0.2208	0.0545	-4.0486	5.153e-05
Number of trend entries	0	ukbb	European		0.5032	0.1247	4.0349	5.4632e-05
Mouth/teeth dental problems: None of the above	0	ukbb	European		0.1588	0.0398	3.9873	6.682e-05
Ever depressed for a whole week	0	ukbb	European		-0.2077	0.0524	-3.9642	7.3637e-05
Forced Vital capacity(FVC)	28166213	lung_function	European		0.1757	0.0445	3.9478	7.8861e-05
Illnesses of siblings: None of the above (group 2)	0	ukbb	European		0.3409	0.0865	3.9409	8.1186e-05
Non-cancer illness code_ self-reported: type 2 diabetes	0	ukbb	European		-0.3706	0.0941	-3.939	8.1835e-05
Pain type(s) experienced in last month: Facial pain	0	ukbb	European		-0.3536	0.0899	-3.934	8.3552e-05
Duration walking for pleasure	0	ukbb	European		0.2297	0.0587	3.9153	9.0295e-05
Heel bone mineral density (BMD) T-score_ automated	0	ukbb	European		-0.0987	0.0253	-3.9005	9.6013e-05
Blood clot_ DVT_ bronchitis_ emphysema_ asthma_ rhinitis_ eczema_ allergy diagnosed by doctor: None of the above	0	ukbb	European		0.1352	0.0347	3.898	9.6994e-05
Depressive symptoms	27089181	psychiatric	European		-0.1965	0.0505	-3.8928	9.9088e-05
Frequency of tenseness / restlessness in last 2 weeks	0	ukbb	European		-0.1621	0.0422	-3.8438	0.0001
Maximum workload during fitness test	0	ukbb	European		0.354	0.0914	3.8735	0.0001
Non-cancer illness code_ self-reported: angina	0	ukbb	European		-0.219	0.0572	-3.8284	0.0001
Non-cancer illness code_ self-reported: emphysema/chronic bronchitis	0	ukbb	European		-0.2656	0.0687	-3.8672	0.0001
Non-cancer illness code_ self-reported: high cholesterol	0	ukbb	European		-0.1692	0.0439	-3.8541	0.0001
Number of full sisters	0	ukbb	European		-0.2545	0.0655	-3.8827	0.0001
Vascular/heart problems diagnosed by doctor: Heart attack	0	ukbb	European		-0.201	0.0527	-3.8138	0.0001
Attention deficit hyperactivity disorder	https://doi.org/10.1101/145581	psychiatric	European		-0.1705	0.045	-3.7878	0.0002
Comparative body size at age 10	0	ukbb	European	Be careful the coding and distributions	-0.1316	0.0351	-3.7462	0.0002
Diagnoses - main ICD10: G56 Mononeuropathies of upper limb	0	ukbb	European		-0.27	0.0731	-3.6928	0.0002
HOMA-B	20081858	glycemic	European		-0.2561	0.068	-3.764	0.0002
Illnesses of father: None of the above (group 1)	0	ukbb	European		0.2606	0.071	3.6679	0.0002
Illnesses of mother: Chronic bronchitis/emphysema	0	ukbb	European		-0.2632	0.0717	-3.6682	0.0002
Miserableness	0	ukbb	European		-0.1512	0.0411	-3.6818	0.0002
Non-cancer illness code_ self-reported: heart attack/myocardial infarction	0	ukbb	European		-0.1936	0.0522	-3.7104	0.0002
No-wear time bias adjusted acceleration standard deviation	0	ukbb	European		0.2181	0.0578	3.7736	0.0002
Relative age of first facial hair	0	ukbb	European		0.1445	0.0392	3.6831	0.0002
Sensitivity / hurt feelings	0	ukbb	European		-0.1487	0.0398	-3.7386	0.0002
Eye problems/disorders: Diabetes related eye disease	0	ukbb	European		-0.405	0.1129	-3.5877	0.0003
Financial situation satisfaction - unhappy	0	ukbb	European	The phenotype codes were reversed in UKBB	-0.195	0.054	-3.6112	0.0003
HOMA-IR	20081858	glycemic	European		-0.3227	0.0899	-3.5876	0.0003
Non-cancer illness code_ self-reported: depression	0	ukbb	European		-0.2082	0.0581	-3.5843	0.0003
Smoking status: Previous	0	ukbb	European		0.1468	0.0404	3.6374	0.0003
Vascular/heart problems diagnosed by doctor: Angina	0	ukbb	European		-0.2113	0.0585	-3.6119	0.0003
Diagnoses - main ICD10: N20 Calculus of kidney and ureter	0	ukbb	European		-0.2861	0.0815	-3.5117	0.0004
Illnesses of father: Chronic bronchitis/emphysema	0	ukbb	European		-0.2137	0.0607	-3.5179	0.0004
Mineral and other dietary supplements: None of the above	0	ukbb	European		-0.156	0.0446	-3.4983	0.0005
Ever had hysterectomy (womb removed)	0	ukbb	European		-0.2575	0.0746	-3.4536	0.0006
Illnesses of mother: Heart disease	0	ukbb	European		-0.2203	0.0641	-3.438	0.0006
Mineral and other dietary supplements: Fish oil (including cod liver oil)	0	ukbb	European		0.1619	0.0471	3.4407	0.0006
Diagnoses - main ICD10: K44 Diaphragmatic hernia	0	ukbb	European		-0.422	0.1241	-3.4017	0.0007
Insomnia	28604731	sleeping	European		-0.1991	0.0584	-3.4072	0.0007
Qualifications: Other professional qualifications eg: nursing_ teaching	0	ukbb	European		0.1371	0.0406	3.3731	0.0007
Blood clot_ DVT_ bronchitis_ emphysema_ asthma_ rhinitis_ eczema_ allergy diagnosed by doctor: Emphysema/chronic bronchitis	0	ukbb	European		-0.2126	0.0631	-3.3698	0.0008
Fathers age at death	27015805	aging	European		0.2274	0.0677	3.3566	0.0008
Diagnoses - main ICD10: K52 Other non-infective gastro-enteritis and colitis	0	ukbb	European		-0.3401	0.1036	-3.2834	0.001
Phospholipids in large HDL	27005778	metabolites	European		0.3057	0.0932	3.2809	0.001
Urate	23263486	other	European		-0.1196	0.0367	-3.2608	0.0011
Concentration of large HDL particles	27005778	metabolites	European		0.294	0.0906	3.245	0.0012
Total lipids in large HDL	27005778	metabolites	European		0.2989	0.0923	3.2393	0.0012
Free cholesterol in large HDL	27005778	metabolites	European		0.3261	0.1023	3.1887	0.0014
Started insulin within one year diagnosis of diabetes	0	ukbb	European		0.3597	0.1129	3.1862	0.0014
Types of physical activity in last 4 weeks: Heavy DIY (eg: weeding_ lawn mowing_ carpentry_ digging)	0	ukbb	European		0.1492	0.0475	3.1397	0.0017
Diagnoses - main ICD10: I21 Acute myocardial infarction	0	ukbb	European		-0.2237	0.072	-3.1081	0.0019
Diagnoses - main ICD10: N92 Excessive_ frequent and irregular menstruation	0	ukbb	European		-0.2848	0.0919	-3.0993	0.0019
Diagnoses - main ICD10: K80 Cholelithiasis	0	ukbb	European		-0.2819	0.0916	-3.0765	0.0021
Neck/shoulder pain for 3+ months	0	ukbb	European		-0.3551	0.1155	-3.0735	0.0021
Other eye problems	0	ukbb	European		-0.2541	0.0824	-3.0825	0.0021
Townsend deprivation index at recruitment	0	ukbb	European		-0.1324	0.0431	-3.0739	0.0021
Medication for cholesterol_ blood pressure or diabetes: Insulin	0	ukbb	European		-0.4699	0.1543	-3.0457	0.0023
Transport type for commuting to job workplace: Public transport	0	ukbb	European		0.1784	0.0586	3.0468	0.0023
Concentration of small VLDL particles	27005778	metabolites	European		-0.2799	0.0924	-3.0303	0.0024
Illnesses of father: High blood pressure	0	ukbb	European		-0.1761	0.058	-3.0353	0.0024
Diagnoses - main ICD10: I25 Chronic ischaemic heart disease	0	ukbb	European		-0.1685	0.0559	-3.0131	0.0026
Mean diameter for HDL particles	27005778	metabolites	European		0.2794	0.0928	3.0102	0.0026
Non-cancer illness code_ self-reported: cholelithiasis/gall stones	0	ukbb	European		-0.2892	0.0962	-3.0072	0.0026
Total lipids in small VLDL	27005778	metabolites	European		-0.2832	0.0945	-2.9973	0.0027
Ever unenthusiastic/disinterested for a whole week	0	ukbb	European		-0.1646	0.0551	-2.9863	0.0028
Length of working week for main job	0	ukbb	European		-0.187	0.0626	-2.9888	0.0028
Cholesterol esters in large HDL	27005778	metabolites	European		0.2828	0.0948	2.9827	0.0029
Current employment status: In paid employment or self-employed	0	ukbb	European		0.2501	0.0841	2.975	0.0029
Diagnoses - main ICD10: K29 Gastritis and duodenitis	0	ukbb	European		-0.2597	0.0873	-2.9739	0.0029
Duration of heavy DIY	0	ukbb	European		-0.1687	0.0567	-2.9773	0.0029
Total cholesterol in large HDL	27005778	metabolites	European		0.3165	0.1064	2.9762	0.0029
Exposure to tobacco smoke at home	0	ukbb	European		-0.2	0.0673	-2.9703	0.003
Tinnitus: Yes_ but not now_ but have in the past	0	ukbb	European		-0.2611	0.0879	-2.9695	0.003
Pulse rate	0	ukbb	European		-0.1188	0.0403	-2.9468	0.0032
Current employment status: Doing unpaid or voluntary work	0	ukbb	European		0.2134	0.0737	2.8949	0.0038
Phospholipids in small VLDL	27005778	metabolites	European		-0.2858	0.0999	-2.8603	0.0042
Average weekly fortified wine intake	0	ukbb	European		0.2625	0.0921	2.852	0.0043
Trunk fat-free mass	0	ukbb	European		-0.0942	0.0329	-2.8584	0.0043
Diagnoses - main ICD10: M72 Fibroblastic disorders	0	ukbb	European		0.2094	0.0737	2.8416	0.0045
Trunk predicted mass	0	ukbb	European		-0.094	0.033	-2.8442	0.0045
Total lipids in medium VLDL	27005778	metabolites	European		-0.2617	0.0931	-2.8108	0.0049
Seen a psychiatrist for nerves_ anxiety_ tension or depression	0	ukbb	European		-0.134	0.0478	-2.8052	0.005
Diagnoses - main ICD10: K43 Ventral hernia	0	ukbb	European		-0.2689	0.0966	-2.7842	0.0054
Forced expiratory volume in 1 second (FEV1)	28166213	lung_function	European		0.1262	0.0461	2.7413	0.0061
Intelligence	28530673	cognitive	European		0.1194	0.0436	2.7401	0.0061
Illness_ injury_ bereavement_ stress in last 2 years: Death of a close relative	0	ukbb	European		-0.2803	0.1027	-2.7293	0.0063
Systolic blood pressure_ automated reading	0	ukbb	European		-0.0823	0.0302	-2.724	0.0064
Nap during day	0	ukbb	European		-0.0942	0.0348	-2.7105	0.0067
Non-cancer illness code_ self-reported: kidney stone/ureter stone/bladder stone	0	ukbb	European		-0.214	0.0794	-2.6962	0.007
Relative age voice broke	0	ukbb	European		0.1164	0.0432	2.6984	0.007
Glycoprotein acetyls; mainly a1-acid glycoprotein	27005778	metabolites	European		-0.2622	0.0977	-2.6847	0.0073
Total cholesterol in HDL	27005778	metabolites	European		0.283	0.1055	2.6814	0.0073
Duration of fitness test	0	ukbb	European		0.3844	0.1437	2.6756	0.0075
Hair/balding pattern: Pattern 3	0	ukbb	European		0.1329	0.0497	2.6743	0.0075
Free cholesterol in small VLDL	27005778	metabolites	European		-0.2723	0.102	-2.6708	0.0076
Duration of vigorous activity	0	ukbb	European		-0.1353	0.0509	-2.6592	0.0078
Concentration of medium VLDL particles	27005778	metabolites	European		-0.2243	0.0854	-2.6274	0.0086
Diagnoses - main ICD10: K21 Gastro-oesophageal reflux disease	0	ukbb	European		-0.2233	0.0861	-2.5923	0.0095
Daytime dozing / sleeping (narcolepsy)	0	ukbb	European		-0.104	0.0402	-2.5855	0.0097
Medication for pain relief_ constipation_ heartburn: Ibuprofen (e.g. Nurofen)	0	ukbb	European		-0.1299	0.0503	-2.585	0.0097
Cholesterol esters in medium VLDL	27005778	metabolites	European		-0.2339	0.0905	-2.5844	0.0098
Non-cancer illness code_ self-reported: iron deficiency anaemia	0	ukbb	European		-0.2904	0.1125	-2.5809	0.0099
Diagnoses - main ICD10: K60 Fissure and fistula of anal and rectal regions	0	ukbb	European		-0.2625	0.1019	-2.5765	0.01
Blood clot_ DVT_ bronchitis_ emphysema_ asthma_ rhinitis_ eczema_ allergy diagnosed by doctor: Blood clot in the lung	0	ukbb	European		-0.2592	0.1012	-2.562	0.0104
Non-cancer illness code_ self-reported: pernicious anaemia	0	ukbb	European		-0.3415	0.1333	-2.5618	0.0104
Diagnoses - main ICD10: M54 Dorsalgia	0	ukbb	European		-0.1658	0.0648	-2.5575	0.0105
Cholesterol esters in large VLDL	27005778	metabolites	European		-0.2134	0.0835	-2.555	0.0106
Forced expiratory volume in 1-second (FEV1)_ predicted	0	ukbb	European		0.099	0.0387	2.5561	0.0106
Had major operations	0	ukbb	European		-0.1674	0.0659	-2.542	0.011
Headaches for 3+ months	0	ukbb	European		-0.1691	0.0665	-2.5411	0.011
Mean diameter for VLDL particles	27005778	metabolites	European		-0.223	0.0877	-2.5419	0.011
Vitamin and mineral supplements: Vitamin C	0	ukbb	European		0.1579	0.0623	2.5342	0.0113
Eye problems/disorders: Glaucoma	0	ukbb	European		-0.1613	0.0637	-2.5305	0.0114
Birth weight	27680694	anthropometric	European		0.1119	0.0443	2.528	0.0115
Ratio of bisallylic groups to double bonds	27005778	metabolites	European	Caution: using this data may yield results outside bounds due to relative low Z score of the SNP heritability of the trait	0.2027	0.0804	2.5195	0.0118
Triglycerides in small VLDL	27005778	metabolites	European		-0.2416	0.0974	-2.4806	0.0131
Triglycerides in medium VLDL	27005778	metabolites	European		-0.2608	0.1055	-2.4724	0.0134
Alcohol dependence	https://doi.org/10.1101/257311	psychiatric	European		0.23	0.0933	2.4641	0.0137
Phospholipids in very large HDL	27005778	metabolites	European		0.2585	0.1049	2.4644	0.0137
Diagnoses - main ICD10: R31 Unspecified haematuria	0	ukbb	European		-0.3212	0.1309	-2.4532	0.0142
Concentration of large VLDL particles	27005778	metabolites	European		-0.2313	0.0944	-2.4489	0.0143
Non-cancer illness code_ self-reported: hypothyroidism/myxoedema	0	ukbb	European		-0.0959	0.0392	-2.4449	0.0145
Average weekly intake of other alcoholic drinks	0	ukbb	European		-0.3464	0.1426	-2.4287	0.0152
ICV	25607358	brain_volume	European		0.2307	0.0951	2.4267	0.0152
Snoring	0	ukbb	European		0.0934	0.0385	2.4282	0.0152
Why stopped smoking: Doctors advice	0	ukbb	European		-0.2814	0.116	-2.426	0.0153
Triglycerides in very small VLDL	27005778	metabolites	European		-0.2252	0.093	-2.4227	0.0154
Vitamin and mineral supplements: Vitamin B	0	ukbb	European		0.1952	0.0806	2.4234	0.0154
Non-cancer illness code_ self-reported: gout	0	ukbb	European		-0.1066	0.0442	-2.4108	0.0159
Total cholesterol in small VLDL	27005778	metabolites	European		-0.284	0.1186	-2.395	0.0166
Frequency of stair climbing in last 4 weeks	0	ukbb	European		0.1036	0.0434	2.3897	0.0169
Transport type for commuting to job workplace: Walk	0	ukbb	European		0.1688	0.0709	2.3815	0.0172
Free cholesterol in medium VLDL	27005778	metabolites	European		-0.2356	0.0999	-2.3598	0.0183
Worrier / anxious feelings	0	ukbb	European		-0.0866	0.0369	-2.3493	0.0188
Phospholipids in medium VLDL	27005778	metabolites	European		-0.2354	0.1004	-2.3456	0.019
Ever manic/hyper for 2 days	0	ukbb	European		-0.1739	0.0745	-2.3349	0.0195
Number of live births	0	ukbb	European		-0.1035	0.0444	-2.3302	0.0198
Triglycerides in small HDL	27005778	metabolites	European	Caution: using this data may yield results outside bounds due to relative low Z score of the SNP heritability of the trait	-0.294	0.1262	-2.3307	0.0198
Number of pregnancy terminations	0	ukbb	European		0.1496	0.0643	2.3265	0.02
Frequency of heavy DIY in last 4 weeks	0	ukbb	European		-0.1765	0.0759	-2.3244	0.0201
Sleep duration	27494321	sleeping	European		0.1313	0.0566	2.3171	0.0205
Asthma	17611496	autoimmune	European		-0.1834	0.0795	-2.306	0.0211
Infant head circumference	22504419	anthropometric	European		0.2042	0.0888	2.3011	0.0214
Total cholesterol in medium VLDL	27005778	metabolites	European		-0.2184	0.0949	-2.3012	0.0214
Diagnoses - main ICD10: I20 Angina pectoris	0	ukbb	European		-0.1739	0.0758	-2.2952	0.0217
Prospective memory result - second attempt	0	ukbb	European	Be careful the coding and distributions	-0.1215	0.053	-2.2902	0.022
Serum total triglycerides	27005778	metabolites	European		-0.2164	0.095	-2.2786	0.0227
Anorexia Nervosa	28494655	psychiatric	European		0.148	0.065	2.276	0.0228
Diagnoses - main ICD10: N81 Female genital prolapse	0	ukbb	European		-0.2142	0.0942	-2.2734	0.023
Doctor diagnosed asthma	0	ukbb	European		-0.1301	0.0574	-2.2676	0.0234
Free cholesterol in large VLDL	27005778	metabolites	European		-0.2048	0.0903	-2.2675	0.0234
Fractured bone site(s): Other bones	0	ukbb	European		-0.2004	0.0887	-2.2606	0.0238
Number of children ever born	27798627	reproductive	European		-0.1111	0.0493	-2.2534	0.0242
Hearing difficulty/problems: Yes	0	ukbb	European		-0.0972	0.0432	-2.2527	0.0243
Peak expiratory flow (PEF)	0	ukbb	European		0.0832	0.0369	2.2521	0.0243
Bring up phlegm/sputum/mucus on most days	0	ukbb	European		-0.2259	0.1006	-2.2457	0.0247
Non-cancer illness code_ self-reported: pulmonary embolism +/- dvt	0	ukbb	European		-0.2319	0.1033	-2.2447	0.0248
Heel bone mineral density (BMD) T-score_ automated (left)	0	ukbb	European		-0.0653	0.0293	-2.2307	0.0257
Why stopped smoking: None of the above	0	ukbb	European		-0.1359	0.0609	-2.2298	0.0258
Diagnoses - main ICD10: K22 Other diseases of oesophagus	0	ukbb	European		-0.3939	0.1801	-2.1872	0.0287
Diagnoses - main ICD10: R69 Unknown and unspecified causes of morbidity	0	ukbb	European		-0.1987	0.0911	-2.1803	0.0292
Ever vs never smoked	20418890	smoking_behaviour	European		0.1354	0.0625	2.1643	0.0304
Total cholesterol in large VLDL	27005778	metabolites	European		-0.2013	0.0936	-2.1495	0.0316
Age started oral contraceptive pill	0	ukbb	European		0.1195	0.0561	2.1297	0.0332
Ratio of bisallylic groups to total fatty acids	27005778	metabolites	European	Caution: using this data may yield results outside bounds due to relative low Z score of the SNP heritability of the trait	0.1547	0.0728	2.1259	0.0335
Total lipids in large VLDL	27005778	metabolites	European		-0.1938	0.0915	-2.1195	0.0341
Handedness (chirality/laterality): Use both right and left hands equally	0	ukbb	European		-0.2807	0.133	-2.1102	0.0348
Diagnoses - main ICD10: I80 Phlebitis and thrombophlebitis	0	ukbb	European		-0.1637	0.0785	-2.0846	0.0371
Difference in height between adolescence and adulthood; age 14	23449627	anthropometric	European		0.2049	0.0984	2.0835	0.0372
Ever taken oral contraceptive pill	0	ukbb	European		0.1531	0.0735	2.082	0.0373
Non-cancer illness code_ self-reported: migraine	0	ukbb	European		-0.1114	0.054	-2.0634	0.0391
Tobacco smoking: Ex-smoker	0	ukbb	European		0.1114	0.0541	2.06	0.0394
Childhood IQ	23358156	education	European		0.1513	0.0738	2.0517	0.0402
Illnesses of father: Heart disease	0	ukbb	European		-0.0992	0.0484	-2.0514	0.0402
LDL cholesterol	20686565	lipids	European		-0.1025	0.0502	-2.0414	0.0412
Triglycerides in large VLDL	27005778	metabolites	European		-0.1967	0.0963	-2.0413	0.0412
Current employment status: Looking after home and/or family	0	ukbb	European		0.1799	0.0883	2.0384	0.0415
Heel bone mineral density (BMD) T-score_ automated (right)	0	ukbb	European		-0.0603	0.0296	-2.0346	0.0419
Non-cancer illness code_ self-reported: glaucoma	0	ukbb	European		-0.1327	0.0653	-2.0323	0.0421
Heart rate	23583979	haemotological	Mixed	Caution: using this data may yield less robust results due to minor departure of the LD structure	-0.1024	0.0507	-2.0207	0.0433
Vitamin and mineral supplements: Vitamin D	0	ukbb	European		0.1774	0.0881	2.0127	0.0441
Non-cancer illness code_ self-reported: ankylosing spondylitis	0	ukbb	European		-0.287	0.1429	-2.0082	0.0446
Back pain for 3+ months	0	ukbb	European		-0.1506	0.0751	-2.0057	0.0449
Diagnoses - main ICD10: N32 Other disorders of bladder	0	ukbb	European		-0.2042	0.1021	-2.0003	0.0455
Concentration of chylomicrons and largest VLDL particles	27005778	metabolites	European		-0.2144	0.1075	-1.9946	0.0461
Acetate	27005778	metabolites	European	Caution: using this data may yield results outside bounds due to relative low Z score of the SNP heritability of the trait	0.2778	0.1412	1.9667	0.0492
Phospholipids in large VLDL	27005778	metabolites	European		-0.1935	0.0985	-1.9641	0.0495
Home area population density - urban or rural: Scotland - Large Urban Area	0	ukbb	European		0.2029	0.1035	1.9606	0.0499
Types of transport used (excluding work): Public transport	0	ukbb	European		0.1027	0.0525	1.9569	0.0504
Illnesses of siblings: Severe depression	0	ukbb	European		-0.1259	0.0646	-1.9488	0.0513
Free cholesterol in medium HDL	27005778	metabolites	European		0.2357	0.121	1.9481	0.0514
Birth weight of first child	0	ukbb	European		0.0754	0.0388	1.9405	0.0523
Total lipids in very large VLDL	27005778	metabolites	European		-0.1768	0.0911	-1.9395	0.0524
Ever had prostate specific antigen (PSA) test	0	ukbb	European		0.1118	0.0577	1.9374	0.0527
Mineral and other dietary supplements: Calcium	0	ukbb	European		0.1289	0.0667	1.9319	0.0534
Suffer from nerves	0	ukbb	European		-0.0801	0.0416	-1.927	0.054
Diagnoses - main ICD10: H26 Other cataract	0	ukbb	European		-0.1361	0.0707	-1.9244	0.0543
Illnesses of siblings: Stroke	0	ukbb	European		-0.4172	0.2177	-1.9167	0.0553
Autism spectrum disorder	28540026	psychiatric	European		0.1402	0.0737	1.9021	0.0572
22:6 docosahexaenoic acid	27005778	metabolites	European		0.2029	0.1067	1.9011	0.0573
Isoleucine	27005778	metabolites	European		-0.226	0.1189	-1.9007	0.0573
Diagnoses - main ICD10: J44 Other chronic obstructive pulmonary disease	0	ukbb	European		-0.1929	0.1016	-1.8992	0.0575
Mouth/teeth dental problems: Mouth ulcers	0	ukbb	European		-0.0879	0.0463	-1.8995	0.0575
Non-cancer illness code_ self-reported: osteoporosis	0	ukbb	European		0.1139	0.06	1.8979	0.0577
Concentration of very large VLDL particles	27005778	metabolites	European		-0.1733	0.0913	-1.8975	0.0578
Free cholesterol in very large HDL	27005778	metabolites	European	Caution: using this data may yield results outside bounds due to relative low Z score of the SNP heritability of the trait	0.2773	0.1468	1.8889	0.0589
Mouth/teeth dental problems: Toothache	0	ukbb	European		-0.1366	0.0724	-1.8861	0.0593
Number of days/week of vigorous physical activity 10+ minutes	0	ukbb	European		0.0828	0.0439	1.8858	0.0593
Extreme waist-to-hip ratio	23563607	anthropometric	European		-0.1661	0.0884	-1.8793	0.0602
18:2 linoleic acid (LA)	27005778	metabolites	European		-0.1919	0.1028	-1.8671	0.0619
Difference in height between childhood and adulthood; age 8	23449627	anthropometric	European		0.147	0.0789	1.8623	0.0626
Reason for glasses/contact lenses: For short-sightedness_ i.e. only or mainly for distance viewing such as driving_ cinema etc (called myopia)	0	ukbb	European		0.0985	0.053	1.8602	0.0629
Number of days/week walked 10+ minutes	0	ukbb	European		-0.0812	0.0437	-1.8591	0.063
Total lipids in chylomicrons and largest VLDL particles	27005778	metabolites	European		-0.1716	0.0924	-1.8571	0.0633
Sitting height	0	ukbb	European		0.0496	0.0267	1.8542	0.0637
Diagnoses - main ICD10: D25 Leiomyoma of uterus	0	ukbb	European		-0.1872	0.1016	-1.8423	0.0654
Pulse wave reflection index	0	ukbb	European		0.1028	0.0562	1.8294	0.0673
Diagnoses - main ICD10: I30 Acute pericarditis	0	ukbb	European		-0.245	0.1342	-1.8254	0.0679
Diagnoses - main ICD10: K20 Oesophagitis	0	ukbb	European		-0.2867	0.1571	-1.8252	0.068
Description of average fatty acid chain length; not actual carbon number	27005778	metabolites	European		0.2079	0.1141	1.8218	0.0685
Cough on most days	0	ukbb	European		-0.1126	0.0626	-1.7977	0.0722
Mothers age at death	27015805	aging	European		0.1246	0.0694	1.7946	0.0727
Platelet count	22139419	haemotological	European		-0.0934	0.0522	-1.7892	0.0736
Neuroticism	27089181	personality	European		-0.0752	0.0421	-1.7875	0.0738
Cancer code_ self-reported: breast cancer	0	ukbb	European		0.137	0.077	1.7794	0.0752
Triglycerides in very large VLDL	27005778	metabolites	European		-0.1629	0.0919	-1.7738	0.0761
Total cholesterol in medium HDL	27005778	metabolites	European	Caution: using this data may yield results outside bounds due to relative low Z score of the SNP heritability of the trait	0.2678	0.1516	1.7662	0.0774
Diagnoses - main ICD10: K76 Other diseases of liver	0	ukbb	European		-0.2543	0.1447	-1.757	0.0789
Alcohol usually taken with meals	0	ukbb	European		0.0687	0.0394	1.7443	0.0811
Eczema	26482879	autoimmune	Mixed	Caution: using this data may yield less robust results due to minor departure of the LD structure	-0.1513	0.0868	-1.7416	0.0816
Distance between home and job workplace	0	ukbb	European		-0.175	0.1009	-1.7349	0.0828
Diagnoses - main ICD10: J34 Other disorders of nose and nasal sinuses	0	ukbb	European		-0.2297	0.1336	-1.719	0.0856
Total lipids in very large HDL	27005778	metabolites	European	Caution: using this data may yield results outside bounds due to relative low Z score of the SNP heritability of the trait	0.2333	0.1372	1.7001	0.0891
Lung cancer	27488534	cancer	European		-0.1136	0.067	-1.6965	0.0898
Concentration of very small VLDL particles	27005778	metabolites	European		-0.1628	0.0962	-1.6922	0.0906
Multiple sclerosis	21833088	autoimmune	European	Caution: using this data may yield results outside bounds due to relative low Z score of the SNP heritability of the trait	-0.2336	0.1383	-1.6887	0.0913
Non-cancer illness code_ self-reported: muscle or soft tissue injuries	0	ukbb	European		-0.3294	0.1968	-1.6742	0.0941
Reason for glasses/contact lenses: For just reading/near work as you are getting older (called presbyopia)	0	ukbb	European		0.2825	0.1691	1.6701	0.0949
Diagnoses - main ICD10: T84 Complications of internal orthopaedic prosthetic devices_ implants and grafts	0	ukbb	European		-0.1618	0.0969	-1.6695	0.095
Non-cancer illness code_ self-reported: diverticular disease/diverticulitis	0	ukbb	European		-0.1106	0.0663	-1.667	0.0955
Mineral and other dietary supplements: Zinc	0	ukbb	European		0.1188	0.0718	1.6541	0.0981
Non-cancer illness code_ self-reported: bladder problem (not cancer)	0	ukbb	European		-0.2577	0.1559	-1.6535	0.0982
Height; Females at age 10 and males at age 12	23449627	anthropometric	European		-0.0917	0.0559	-1.6405	0.1009
Squamous cell lung cancer	27488534	cancer	European		-0.1845	0.1125	-1.6403	0.1009
2hr glucose adjusted for BMI	20081857	glycemic	European	Caution: using this data may yield results outside bounds due to relative low Z score of the SNP heritability of the trait	-0.1813	0.1105	-1.6402	0.101
Vitamin and mineral supplements: None of the above	0	ukbb	European		-0.0767	0.0468	-1.6377	0.1015
Had menopause	0	ukbb	European		0.1185	0.0727	1.6299	0.1031
Neo-conscientiousness	21173776	personality	European	Caution: using this data may yield results outside bounds due to relative low Z score of the SNP heritability of the trait	-0.186	0.1142	-1.6279	0.1036
Concentration of very large HDL particles	27005778	metabolites	European	Caution: using this data may yield results outside bounds due to relative low Z score of the SNP heritability of the trait	0.1725	0.1065	1.619	0.1054
Vitamin and mineral supplements: Vitamin A	0	ukbb	European		0.182	0.1128	1.6134	0.1066
Parents age at death	27015805	aging	European		0.1342	0.0834	1.6094	0.1075
Phospholipids in very large VLDL	27005778	metabolites	European		-0.1646	0.1027	-1.6031	0.1089
Total lipids in very small VLDL	27005778	metabolites	European		-0.1607	0.1003	-1.6023	0.1091
Diagnoses - main ICD10: R55 Syncope and collapse	0	ukbb	European		-0.1421	0.0893	-1.5909	0.1116
Mean Pallidum	25607358	brain_volume	European		-0.1298	0.0818	-1.5866	0.1126
Non-cancer illness code_ self-reported: chronic obstructive airways disease/copd	0	ukbb	European		-0.1413	0.0899	-1.5719	0.116
Rheumatoid Arthritis	24390342	autoimmune	European		-0.0741	0.0472	-1.5707	0.1162
Cholesterol esters in medium HDL	27005778	metabolites	European	Caution: using this data may yield results outside bounds due to relative low Z score of the SNP heritability of the trait	0.2515	0.1615	1.5568	0.1195
Diagnoses - main ICD10: G47 Sleep disorders	0	ukbb	European		-0.1401	0.0901	-1.5547	0.12
Getting up in morning	0	ukbb	European		-0.0551	0.0356	-1.5478	0.1217
Time spent using computer	0	ukbb	European		-0.0519	0.0335	-1.5471	0.1218
Father still alive	0	ukbb	European		-0.1646	0.1066	-1.5441	0.1226
Mineral and other dietary supplements: Selenium	0	ukbb	European		0.1349	0.0877	1.5381	0.124
Diagnoses - main ICD10: Z09 Follow-up examination after treatment for conditions other than malignant neoplasms	0	ukbb	European		-0.2061	0.1348	-1.5296	0.1261
Phospholipids in medium HDL	27005778	metabolites	European		0.1751	0.1151	1.5209	0.1283
Diagnoses - main ICD10: C50 Malignant neoplasm of breast	0	ukbb	European		0.1104	0.073	1.5135	0.1302
Ferritin	25352340	metal	European		0.1284	0.0853	1.5056	0.1322
Triglycerides in IDL	27005778	metabolites	European		-0.15	0.1003	-1.4959	0.1347
Leucine	27005778	metabolites	European	Caution: using this data may yield results outside bounds due to relative low Z score of the SNP heritability of the trait	-0.182	0.1232	-1.4776	0.1395
Most recent bowel cancer screening	0	ukbb	European		-0.1597	0.1092	-1.4627	0.1436
Irritability	0	ukbb	European		-0.0542	0.0371	-1.4614	0.1439
Adiponectin	22479202	cardiometabolic	Mixed	Caution: using this data may yield less robust results due to minor departure of the LD structure	0.1012	0.0693	1.4605	0.1442
Potassium in urine	0	ukbb	European		-0.0553	0.0379	-1.4586	0.1447
Ulcerative colitis	26192919	autoimmune	European		0.0811	0.0561	1.4438	0.1488
Total cholesterol in very large HDL	27005778	metabolites	European	Caution: using this data may yield results outside bounds due to relative low Z score of the SNP heritability of the trait	0.2322	0.1609	1.443	0.149
Urinary albumin-to-creatinine ratio	26631737	kidney	European		-0.1216	0.0845	-1.4399	0.1499
PGC cross-disorder analysis	23453885	psychiatric	European		0.0806	0.0561	1.4373	0.1506
Apolipoprotein B	27005778	metabolites	European		-0.1785	0.1244	-1.4347	0.1514
Apolipoprotein A-I	27005778	metabolites	European		0.1651	0.1152	1.4327	0.1519
Time spent driving	0	ukbb	European		-0.0689	0.0483	-1.4271	0.1536
Ever used hormone-replacement therapy (HRT)	0	ukbb	European		-0.0712	0.0499	-1.4258	0.1539
Illnesses of father: Lung cancer	0	ukbb	European		-0.0863	0.0607	-1.4221	0.155
Mono-unsaturated fatty acids	27005778	metabolites	European	Caution: using this data may yield results outside bounds due to relative low Z score of the SNP heritability of the trait	-0.1524	0.1077	-1.415	0.1571
Child birth length	25281659	anthropometric	European		0.1021	0.0724	1.4094	0.1587
Why reduced smoking: Illness or ill health	0	ukbb	European		-0.1732	0.123	-1.4078	0.1592
Cigarettes smoked per day	20418890	smoking_behaviour	European		-0.1209	0.086	-1.4066	0.1596
Diagnoses - main ICD10: C61 Malignant neoplasm of prostate	0	ukbb	European		-0.1512	0.1086	-1.3921	0.1639
Medication for pain relief_ constipation_ heartburn: Laxatives (e.g. Dulcolax_ Senokot)	0	ukbb	European		-0.0985	0.0708	-1.3916	0.164
Diagnoses - main ICD10: S52 Fracture of forearm	0	ukbb	European		0.1133	0.0821	1.3796	0.1677
Diagnoses - main ICD10: E04 Other non-toxic goitre	0	ukbb	European		-0.1367	0.0995	-1.3744	0.1693
Duration of light DIY	0	ukbb	European		-0.0815	0.0598	-1.3627	0.173
Phospholipids in chylomicrons and largest VLDL particles	27005778	metabolites	European		-0.1374	0.1008	-1.3626	0.173
Total lipids in medium HDL	27005778	metabolites	European	Caution: using this data may yield results outside bounds due to relative low Z score of the SNP heritability of the trait	0.1751	0.1289	1.3588	0.1742
Average number of methylene groups per a double bond	27005778	metabolites	European	Caution: using this data may yield results outside bounds due to relative low Z score of the SNP heritability of the trait	-0.1039	0.0765	-1.3577	0.1746
Non-cancer illness code_ self-reported: sleep apnoea	0	ukbb	European		-0.1919	0.1424	-1.3479	0.1777
Pulse wave peak to peak time	0	ukbb	European		0.0805	0.0602	1.3377	0.181
Average number of double bonds in a fatty acid chain	27005778	metabolites	European		0.1068	0.0801	1.3343	0.1821
Diagnoses - main ICD10: K30 Dyspepsia	0	ukbb	European		-0.1624	0.1224	-1.3268	0.1846
Triglycerides in chylomicrons and largest VLDL particles	27005778	metabolites	European		-0.1396	0.1054	-1.3241	0.1855
Non-cancer illness code_ self-reported: varicose veins	0	ukbb	European		0.1503	0.1136	1.3228	0.1859
Former alcohol drinker	0	ukbb	European		0.0954	0.0723	1.3189	0.1872
Fasting proinsulin	20081858	glycemic	European	Caution: using this data may yield results outside bounds due to relative low Z score of the SNP heritability of the trait	-0.1089	0.0828	-1.3141	0.1888
Number of days/week of moderate physical activity 10+ minutes	0	ukbb	European		-0.0509	0.0391	-1.3011	0.1932
Underlying (primary) cause of death: ICD10: J84.1 Other interstitial pulmonary diseases with fibrosis	0	ukbb	European		-0.1957	0.1505	-1.3008	0.1933
Extreme height	23563607	anthropometric	European		0.0603	0.0469	1.2845	0.199
Blood clot_ DVT_ bronchitis_ emphysema_ asthma_ rhinitis_ eczema_ allergy diagnosed by doctor: Hayfever_ allergic rhinitis or eczema	0	ukbb	European		-0.0435	0.034	-1.2812	0.2001
Former vs Current smoker	20418890	smoking_behaviour	European		0.1234	0.0963	1.281	0.2002
Serum cystatin c	26831199	kidney	Mixed	Caution: using this data may yield less robust results due to minor departure of the LD structure	0.1037	0.0811	1.2778	0.2013
Height_2010	20881960	anthropometric	European		0.0442	0.0351	1.2604	0.2075
Hearing aid user	0	ukbb	European		-0.0895	0.0712	-1.257	0.2087
Diagnoses - main ICD10: I84 Haemorrhoids	0	ukbb	European		-0.089	0.0713	-1.2487	0.2118
Diagnoses - main ICD10: M16 Coxarthrosis [arthrosis of hip]	0	ukbb	European		-0.0839	0.0673	-1.2468	0.2125
Tense / highly strung	0	ukbb	European		-0.0532	0.0428	-1.2433	0.2137
Diagnoses - main ICD10: I10 Essential (primary) hypertension	0	ukbb	European		-0.2404	0.1938	-1.2402	0.2149
Weight change compared with 1 year ago	0	ukbb	European	Be careful the coding and distributions	-0.0852	0.069	-1.2354	0.2167
Ever stopped smoking for 6+ months	0	ukbb	European		-0.1362	0.1113	-1.224	0.2209
Diagnoses - main ICD10: R14 Flatulence and related conditions	0	ukbb	European		-0.1303	0.1066	-1.2221	0.2217
Non-cancer illness code_ self-reported: vaginal prolapse/uterine prolapse	0	ukbb	European		-0.1067	0.0878	-1.2151	0.2243
Time from waking to first cigarette	0	ukbb	European		0.1169	0.0966	1.2108	0.226
Excessive daytime sleepiness	27992416	sleeping	European		-0.0706	0.0584	-1.209	0.2267
Total Cholesterol	20686565	lipids	European		-0.058	0.048	-1.2083	0.2269
Fractured/broken bones in last 5 years	0	ukbb	European		-0.0748	0.062	-1.2078	0.2271
Non-cancer illness code_ self-reported: psoriasis	0	ukbb	European		-0.1068	0.0889	-1.2019	0.2294
Concentration of medium HDL particles	27005778	metabolites	European	Caution: using this data may yield results outside bounds due to relative low Z score of the SNP heritability of the trait	0.1425	0.1202	1.1857	0.2357
Valine	27005778	metabolites	European		-0.1262	0.1071	-1.1786	0.2386
Adopted as a child	0	ukbb	European		-0.0976	0.0836	-1.1676	0.243
Non-cancer illness code_ self-reported: uterine fibroids	0	ukbb	European		-0.0894	0.0767	-1.1651	0.244
Glutamine	27005778	metabolites	European		0.1234	0.1062	1.1624	0.2451
Worry too long after embarrassment	0	ukbb	European		0.0399	0.0344	1.1581	0.2468
Bipolar disorder	21926972	psychiatric	European		0.0662	0.0575	1.1511	0.2497
Diagnoses - main ICD10: K35 Acute appendicitis	0	ukbb	European		-0.1624	0.1415	-1.1476	0.2511
Omega-9 and saturated fatty acids	27005778	metabolites	European	Caution: using this data may yield results outside bounds due to relative low Z score of the SNP heritability of the trait	-0.147	0.1297	-1.1333	0.2571
Maximum heart rate during fitness test	0	ukbb	European		0.0847	0.0749	1.1311	0.258
Alanine	27005778	metabolites	European		-0.1222	0.1082	-1.13	0.2585
Non-cancer illness code_ self-reported: nasal polyps	0	ukbb	European		-0.1105	0.0978	-1.1292	0.2588
Illnesses of father: Prostate cancer	0	ukbb	European		0.0831	0.0737	1.1277	0.2595
Diagnoses - main ICD10: C44 Other malignant neoplasms of skin	0	ukbb	European		0.0761	0.0676	1.1259	0.2602
Doctor diagnosed hayfever or allergic rhinitis	0	ukbb	European		-0.0572	0.0512	-1.117	0.264
Lumbar Spine bone mineral density	26367794	bone	Mixed	Caution: using this data may yield less robust results due to minor departure of the LD structure	0.0638	0.0592	1.0762	0.2818
Concentration of small LDL particles	27005778	metabolites	European		-0.1394	0.1312	-1.0619	0.2883
Omega-3 fatty acids	27005778	metabolites	European		0.1071	0.1014	1.0553	0.2913
Celiac disease	20190752	autoimmune	European		0.0779	0.074	1.0524	0.2926
Total lipids in small LDL	27005778	metabolites	European		-0.1483	0.1409	-1.0525	0.2926
Illness_ injury_ bereavement_ stress in last 2 years: Marital separation/divorce	0	ukbb	European		-0.112	0.1065	-1.0516	0.293
Difficulty not smoking for 1 day	0	ukbb	European		0.0845	0.0808	1.0455	0.2958
Ever had stillbirth_ spontaneous miscarriage or termination	0	ukbb	European		-0.0671	0.0644	-1.0424	0.2972
Non-cancer illness code_ self-reported: mania/bipolar disorder/manic depression	0	ukbb	European		0.1042	0.1001	1.0409	0.2979
Illness_ injury_ bereavement_ stress in last 2 years: Serious illness_ injury or assault of a close relative	0	ukbb	European		-0.075	0.0722	-1.0384	0.2991
Schizophrenia	25056061	psychiatric	Mixed	Caution: using this data may yield less robust results due to minor departure of the LD structure	0.0389	0.0375	1.0367	0.2999
Non-cancer illness code_ self-reported: allergy or anaphylactic reaction to drug	0	ukbb	European		-0.3675	0.3547	-1.0361	0.3002
Non-cancer illness code_ self-reported: hayfever/allergic rhinitis	0	ukbb	European		0.0528	0.0512	1.0313	0.3024
Phenylalanine	27005778	metabolites	European	Caution: using this data may yield results outside bounds due to relative low Z score of the SNP heritability of the trait	-0.1145	0.1129	-1.0138	0.3107
Phospholipids in medium LDL	27005778	metabolites	European		-0.1261	0.1245	-1.0129	0.3111
Citrate	27005778	metabolites	European		-0.1147	0.1134	-1.011	0.312
Number of incorrect matches in round	0	ukbb	European		0.0427	0.0438	0.9736	0.3303
Total cholesterol in small LDL	27005778	metabolites	European		-0.1458	0.1504	-0.9694	0.3323
Mean diameter for LDL particles	27005778	metabolites	European	Caution: using this data may yield results outside bounds due to relative low Z score of the SNP heritability of the trait	0.1532	0.1591	0.9627	0.3357
Fasting glucose main effect	22581228	glycemic	European		-0.0641	0.0667	-0.9607	0.3367
Cholesterol esters in medium LDL	27005778	metabolites	European		-0.1313	0.1369	-0.9596	0.3372
Systemic lupus erythematosus	26502338	autoimmune	European		-0.0537	0.0563	-0.9531	0.3405
Total lipids in medium LDL	27005778	metabolites	European		-0.1351	0.1423	-0.9495	0.3424
Concentration of medium LDL particles	27005778	metabolites	European		-0.1353	0.1434	-0.9432	0.3456
Nervous feelings	0	ukbb	European		-0.0347	0.0374	-0.9295	0.3526
Mouth/teeth dental problems: Loose teeth	0	ukbb	European		-0.0576	0.0628	-0.9175	0.3589
Mouth/teeth dental problems: Painful gums	0	ukbb	European		-0.0901	0.0986	-0.9137	0.3609
Non-cancer illness code_ self-reported: back problem	0	ukbb	European		-0.0972	0.1065	-0.9134	0.361
Mouth/teeth dental problems: Bleeding gums	0	ukbb	European		0.0465	0.0516	0.9022	0.367
Serumurate overweight	25811787	uric_acid	European	Caution: using this data may yield results outside bounds due to relative low Z score of the SNP heritability of the trait	-0.0472	0.0529	-0.8921	0.3723
Family relationship satisfaction -unhappy	0	ukbb	European	The phenotype codes were reversed in UKBB	0.0509	0.0573	0.8893	0.3738
Phospholipids in very small VLDL	27005778	metabolites	European		-0.0922	0.1038	-0.8879	0.3746
Leptin_adjBMI	26833098	hormone	European		-0.0672	0.0758	-0.887	0.3751
Diagnoses - main ICD10: M24 Other specific joint derangements	0	ukbb	European		-0.0945	0.1075	-0.8792	0.3793
Non-cancer illness code_ self-reported: joint disorder	0	ukbb	European		-0.1339	0.1532	-0.8737	0.3823
Types of transport used (excluding work): Car/motor vehicle	0	ukbb	European		-0.0434	0.0497	-0.8733	0.3825
Diagnoses - main ICD10: K62 Other diseases of anus and rectum	0	ukbb	European		-0.0951	0.1089	-0.8727	0.3828
Diagnoses - main ICD10: K50 Crohns disease [regional enteritis]	0	ukbb	European		-0.0911	0.1058	-0.8612	0.3891
Mineral and other dietary supplements: Glucosamine	0	ukbb	European		0.0415	0.0485	0.8556	0.3922
Fractured bone site(s): Ankle	0	ukbb	European		-0.0771	0.0901	-0.8553	0.3924
Child birth weight	23202124	anthropometric	European		-0.069	0.0811	-0.8498	0.3954
Illnesses of mother: Alzheimers disease/dementia	0	ukbb	European		0.1656	0.1989	0.8327	0.405
Diagnoses - main ICD10: S76 Injury of muscle and tendon at hip and thigh level	0	ukbb	European		-0.2382	0.2874	-0.8288	0.4072
Cancer code_ self-reported: malignant melanoma	0	ukbb	European		-0.0818	0.1023	-0.799	0.4243
Cholesterol esters in large LDL	27005778	metabolites	European		-0.1058	0.1341	-0.7889	0.4302
Frequency of light DIY in last 4 weeks	0	ukbb	European		-0.0591	0.0754	-0.7842	0.4329
Diagnoses - main ICD10: J22 Unspecified acute lower respiratory infection	0	ukbb	European		-0.098	0.1251	-0.7829	0.4337
Diagnoses - main ICD10: M70 Soft tissue disorders related to use_ overuse and pressure	0	ukbb	European		-0.0825	0.1055	-0.7815	0.4345
Transferrin	25352340	metal	European	Caution: using this data may yield results outside bounds due to relative low Z score of the SNP heritability of the trait	-0.0613	0.0787	-0.7798	0.4355
Number of depression episodes	0	ukbb	European		0.0881	0.114	0.7728	0.4396
Total lipids in small HDL	27005778	metabolites	European	Caution: using this data may yield results outside bounds due to relative low Z score of the SNP heritability of the trait	-0.1015	0.133	-0.7633	0.4453
Length of menstrual cycle	0	ukbb	European		-0.0601	0.0795	-0.7563	0.4495
Non-cancer illness code_ self-reported: hypertrophic cardiomyopathy (hcm / hocm)	0	ukbb	European		-0.5078	0.6778	-0.7492	0.4537
Total cholesterol in medium LDL	27005778	metabolites	European		-0.0957	0.131	-0.7304	0.4652
Concentration of large LDL particles	27005778	metabolites	European		-0.0997	0.1366	-0.7298	0.4655
Primary biliary cirrhosis	26394269	autoimmune	European		-0.0543	0.0745	-0.7291	0.466
Hair/balding pattern: Pattern 4	0	ukbb	European		-0.0288	0.0397	-0.7235	0.4694
Risk taking	0	ukbb	European		0.0256	0.0355	0.7211	0.4709
Lumbar spine bone mineral density	22504420	bone	Mixed	Caution: using these data may yield less robust results due to minor departure of the LD structure	0.034	0.0475	0.7158	0.4741
Free cholesterol to esterified cholesterol ratio	27005778	metabolites	European	Caution: using this data may yield results outside bounds due to relative low Z score of the SNP heritability of the trait	-0.099	0.1395	-0.7097	0.4779
Diagnoses - main ICD10: I83 Varicose veins of lower extremities	0	ukbb	European		0.0424	0.0599	0.7079	0.479
Non-cancer illness code_ self-reported: anxiety/panic attacks	0	ukbb	European		0.0605	0.0867	0.698	0.4852
Non-cancer illness code_ self-reported: hypopituitarism	0	ukbb	European		-0.2067	0.2986	-0.6924	0.4887
Cancer code_ self-reported: basal cell carcinoma	0	ukbb	European		0.0457	0.0666	0.6872	0.4919
Diagnoses - main ICD10: Z80 Family history of malignant neoplasm	0	ukbb	European		-0.4451	0.6541	-0.6804	0.4962
Total lipids in large LDL	27005778	metabolites	European		-0.0925	0.1361	-0.6793	0.497
Tinnitus: Yes_ now some of the time	0	ukbb	European		-0.0972	0.1438	-0.6755	0.4994
Diagnoses - main ICD10: F31 Bipolar affective disorder	0	ukbb	European		-0.0644	0.0956	-0.674	0.5003
Diagnoses - main ICD10: K40 Inguinal hernia	0	ukbb	European		0.0358	0.0533	0.6719	0.5017
Diagnoses - main ICD10: H25 Senile cataract	0	ukbb	European		-0.0824	0.123	-0.6701	0.5028
Chronic Kidney Disease	26831199	kidney	Mixed	Caution: using this data may yield less robust results due to minor departure of the LD structure	-0.0569	0.0874	-0.6514	0.5148
Duration of other exercises	0	ukbb	European		-0.0488	0.0754	-0.6466	0.5179
Diagnoses - main ICD10: M67 Other disorders of synovium and tendon	0	ukbb	European		-0.0913	0.1426	-0.64	0.5222
Vitamin and mineral supplements: Vitamin E	0	ukbb	European		0.0588	0.0925	0.6357	0.525
Home area population density - urban or rural: England/Wales - Village - less sparse	0	ukbb	European		0.1245	0.1958	0.6356	0.5251
Diagnoses - main ICD10: M23 Internal derangement of knee	0	ukbb	European		-0.0496	0.0782	-0.6336	0.5264
Concentration of IDL particles	27005778	metabolites	European		-0.0763	0.1211	-0.6302	0.5285
Non-cancer illness code_ self-reported: pneumothorax	0	ukbb	European		-0.0666	0.1072	-0.6207	0.5348
Crohns disease	26192919	autoimmune	European		-0.0291	0.0474	-0.6139	0.5393
Mean time to correctly identify matches	0	ukbb	European		0.0217	0.0359	0.6052	0.5451
Mean Thalamus	25607358	brain_volume	European		0.0631	0.1046	0.6031	0.5464
Reason for glasses/contact lenses: For astigmatism	0	ukbb	European		0.0468	0.0777	0.6018	0.5473
Diagnoses - main ICD10: R35 Polyuria	0	ukbb	European		-0.0797	0.1332	-0.5986	0.5494
Reason for glasses/contact lenses: For long-sightedness_ i.e. for distance and near_ but particularly for near tasks like reading (called hypermetropia)	0	ukbb	European		-0.0399	0.0667	-0.5976	0.5501
Fracture resulting from simple fall	0	ukbb	European		-0.0628	0.1057	-0.5945	0.5522
Number of older siblings	0	ukbb	European		-0.5447	0.9202	-0.592	0.5539
Illnesses of father: None of the above (group 2)	0	ukbb	European		0.0411	0.07	0.5879	0.5566
Free cholesterol in IDL	27005778	metabolites	European		0.0662	0.1138	0.582	0.5606
Amyotrophic lateral sclerosis	27455348	neurological	European	Caution: using this data may yield results outside bounds due to relative low Z score of the SNP heritability of the trait	0.0709	0.123	0.5766	0.5642
Forced expiratory volume in 1 second (FEV1)/Forced Vital capacity(FVC)	28166213	lung_function	European		-0.0287	0.05	-0.5746	0.5656
Ever had bowel cancer screening	0	ukbb	European		-0.041	0.072	-0.5694	0.5691
Number of self-reported cancers	0	ukbb	European		-0.0493	0.087	-0.5668	0.5708
Work/job satisfaction - unhappy	0	ukbb	European	The phenotype codes were reversed in UKBB	0.0368	0.0649	0.5663	0.5712
Diagnoses - main ICD10: J33 Nasal polyp	0	ukbb	European		-0.0569	0.1012	-0.5621	0.5741
Creatinine	27005778	metabolites	European		0.0427	0.076	0.5616	0.5744
Mean Putamen	25607358	brain_volume	European		0.0388	0.0692	0.5607	0.575
Tinnitus: Yes_ now most or all of the time	0	ukbb	European		-0.0447	0.0804	-0.5563	0.578
Total cholesterol in LDL	27005778	metabolites	European		-0.0697	0.1297	-0.5373	0.5911
Femoral neck bone mineral density	22504420	bone	Mixed	Caution: using these data may yield less robust results due to minor departure of the LD structure	0.0232	0.0435	0.5324	0.5945
Non-cancer illness code_ self-reported: eczema/dermatitis	0	ukbb	European		0.0361	0.0683	0.5288	0.597
Total lipids in IDL	27005778	metabolites	European		-0.0645	0.1221	-0.5288	0.597
Cancer code_ self-reported: squamous cell carcinoma	0	ukbb	European		-0.0863	0.1666	-0.5177	0.6047
Cancer diagnosed by doctor	0	ukbb	European		-0.0433	0.0841	-0.5153	0.6064
Diagnoses - main ICD10: D12 Benign neoplasm of colon_ rectum_ anus and anal canal	0	ukbb	European		-0.0418	0.0823	-0.5084	0.6112
Non-cancer illness code_ self-reported: polio / poliomyelitis	0	ukbb	European		0.0642	0.1289	0.4983	0.6183
Non-cancer illness code_ self-reported: enlarged prostate	0	ukbb	European		0.0456	0.0919	0.4965	0.6195
Diagnoses - main ICD10: M20 Acquired deformities of fingers and toes	0	ukbb	European		-0.0352	0.0714	-0.4934	0.6218
Diagnoses - main ICD10: O75 Other complications of labour and delivery_ not elsewhere classified	0	ukbb	European		-0.0659	0.1339	-0.4919	0.6228
Non-cancer illness code_ self-reported: rheumatoid arthritis	0	ukbb	European		-0.0439	0.0895	-0.4907	0.6236
Smoking status: Current	0	ukbb	European		0.0206	0.0422	0.489	0.6249
Non-cancer illness code_ self-reported: arthritis (nos)	0	ukbb	European		-0.0729	0.1497	-0.4867	0.6265
Diagnoses - main ICD10: M21 Other acquired deformities of limbs	0	ukbb	European		0.1633	0.3364	0.4854	0.6274
Glucose	27005778	metabolites	European		0.0425	0.0879	0.4833	0.6289
Loud music exposure frequency	0	ukbb	European	Be careful the coding and distributions	-0.0375	0.0779	-0.4817	0.63
Mean Hippocampus	25607358	brain_volume	European		0.047	0.099	0.4751	0.6347
Comparative height size at age 10	0	ukbb	European	Be careful the coding and distributions	0.0136	0.0291	0.4666	0.6408
Type of tobacco previously smoked: Cigars or pipes	0	ukbb	European		0.0685	0.1503	0.4559	0.6485
Triglycerides in very large HDL	27005778	metabolites	European	Caution: using this data may yield results outside bounds due to relative low Z score of the SNP heritability of the trait	0.0427	0.0941	0.4535	0.6502
Acetoacetate	27005778	metabolites	European	Caution: using this data may yield results outside bounds due to relative low Z score of the SNP heritability of the trait	0.0392	0.0871	0.4496	0.653
Hair/balding pattern: Pattern 2	0	ukbb	European		-0.0213	0.0488	-0.4367	0.6624
Free cholesterol	27005778	metabolites	European	Caution: using this data may yield results outside bounds due to relative low Z score of the SNP heritability of the trait	-0.0598	0.139	-0.4304	0.6669
Diagnoses - main ICD10: R04 Haemorrhage from respiratory passages	0	ukbb	European		-0.0673	0.1581	-0.4257	0.6703
Duration of moderate activity	0	ukbb	European		-0.0195	0.0458	-0.4254	0.6705
Total cholesterol in IDL	27005778	metabolites	European		-0.052	0.1225	-0.4244	0.6713
Non-cancer illness code_ self-reported: malabsorption/coeliac disease	0	ukbb	European		-0.03	0.0757	-0.3966	0.6917
Pulse wave Arterial Stiffness index	0	ukbb	European		-0.0251	0.0634	-0.3962	0.6919
Average weekly spirits intake	0	ukbb	European		0.023	0.0584	0.3931	0.6943
Current tobacco smoking	0	ukbb	European		-0.0159	0.0414	-0.3843	0.7008
Diagnoses - main ICD10: I48 Atrial fibrillation and flutter	0	ukbb	European		0.0267	0.07	0.3805	0.7036
Handedness (chirality/laterality): Left-handed	0	ukbb	European		0.0264	0.0721	0.3657	0.7146
Non-cancer illness code_ self-reported: retinal detachment	0	ukbb	European		0.046	0.1308	0.3513	0.7254
Femoral Neck bone mineral density	26367794	bone	Mixed	Caution: using this data may yield less robust results due to minor departure of the LD structure	0.02	0.0573	0.3488	0.7272
Serum creatinine (non-diabetes)	26831199	kidney	Mixed	Caution: using this data may yield less robust results due to minor departure of the LD structure	0.0152	0.0441	0.3452	0.7299
Neo-openness to experience	21173776	personality	European		0.0296	0.087	0.3402	0.7337
Albumin	27005778	metabolites	European	Caution: using this data may yield results outside bounds due to relative low Z score of the SNP heritability of the trait	-0.0411	0.1279	-0.3215	0.7478
Friendships satisfaction - unhappy	0	ukbb	European	The phenotype codes were reversed in UKBB	-0.0169	0.056	-0.3027	0.7621
Non-accidental death in close genetic family	0	ukbb	European		-0.0271	0.0903	-0.3002	0.7641
Wears glasses or contact lenses	0	ukbb	European		0.0172	0.0578	0.2983	0.7655
Subjective well being	27089181	psychiatric	European		0.0167	0.0562	0.2964	0.7669
Free cholesterol in large LDL	27005778	metabolites	European		0.0363	0.1264	0.2869	0.7742
Diagnoses - main ICD10: N40 Hyperplasia of prostate	0	ukbb	European		0.0259	0.0914	0.2828	0.7774
Parkinsons disease	19915575	neurological	European		-0.019	0.0682	-0.2791	0.7802
Diagnoses - main ICD10: L03 Cellulitis	0	ukbb	European		-0.0372	0.1489	-0.2496	0.8029
Diagnoses - main ICD10: Z47 Other orthopaedic follow-up care	0	ukbb	European		0.0261	0.1047	0.2492	0.8032
Smoking/smokers in household	0	ukbb	European		-0.0181	0.0742	-0.2437	0.8075
Non-cancer illness code_ self-reported: ulcerative colitis	0	ukbb	European		0.0246	0.1039	0.2363	0.8132
Age at Menopause	26414677	reproductive	European		0.0099	0.0425	0.2329	0.8158
Medication for cholesterol_ blood pressure_ diabetes_ or take exogenous hormones: Hormone replacement therapy	0	ukbb	European		-0.0174	0.0769	-0.2261	0.8211
Phospholipids in large LDL	27005778	metabolites	European		-0.0282	0.1255	-0.2246	0.8223
Guilty feelings	0	ukbb	European		0.009	0.0405	0.2224	0.824
Diagnoses - main ICD10: S66 Injury of muscle and tendon at wrist and hand level	0	ukbb	European		-0.0299	0.1352	-0.2213	0.8249
Illnesses of mother: Breast cancer	0	ukbb	European		-0.0157	0.0724	-0.2162	0.8288
Inflammatory Bowel Disease (Euro)	26192919	autoimmune	European		0.0099	0.0481	0.2066	0.8363
Fractured bone site(s): Wrist	0	ukbb	European		0.018	0.0878	0.2053	0.8374
Total cholesterol in large LDL	27005778	metabolites	European		-0.0254	0.1239	-0.205	0.8376
Diagnoses - main ICD10: K51 Ulcerative colitis	0	ukbb	European		-0.0222	0.1094	-0.203	0.8392
Non-cancer illness code_ self-reported: vitiligo	0	ukbb	European		-0.0395	0.198	-0.1994	0.8419
Number of unsuccessful stop-smoking attempts	0	ukbb	European		0.0139	0.0698	0.1986	0.8426
Serum total cholesterol	27005778	metabolites	European	Caution: using this data may yield results outside bounds due to relative low Z score of the SNP heritability of the trait	-0.0274	0.1396	-0.196	0.8446
Reproduciblity of spirometry measurement using ERS/ATS criteria	0	ukbb	European		0.0129	0.0688	0.1873	0.8515
Urinary albumin-to-creatinine ratio (non-diabetes)	26631737	kidney	European		-0.0154	0.0828	-0.1856	0.8528
Tyrosine	27005778	metabolites	European	Caution: using this data may yield results outside bounds due to relative low Z score of the SNP heritability of the trait	-0.0153	0.0836	-0.1832	0.8547
Phospholipids in IDL	27005778	metabolites	European		0.0229	0.1294	0.1772	0.8594
Frequency of other exercises in last 4 weeks	0	ukbb	European		0.0123	0.0716	0.1722	0.8633
Lung adenocarcinoma	27488534	cancer	European	Caution: using this data may yield results outside bounds due to relative low Z score of the SNP heritability of the trait	-0.0174	0.103	-0.1687	0.866
Eye problems/disorders: Cataract	0	ukbb	European		0.0122	0.0774	0.1575	0.8748
Primary sclerosing cholangitis	27992413	autoimmune	Mixed	Caution: using this data may yield results outside bounds due to relative low Z score of the SNP heritability of the trait	-0.009	0.0614	-0.1467	0.8834
Diagnoses - main ICD10: S09 Other and unspecified injuries of head	0	ukbb	European		0.0157	0.1132	0.1384	0.8899
Mean Caudate	25607358	brain_volume	European		0.0099	0.0732	0.1357	0.892
Maternal smoking around birth	0	ukbb	European		-0.0059	0.0435	-0.1348	0.8928
Non-cancer illness code_ self-reported: crohns disease	0	ukbb	European		-0.0124	0.0973	-0.1271	0.8989
Serum creatinine	26831199	kidney	Mixed	Caution: using this data may yield less robust results due to minor departure of the LD structure	0.0052	0.0436	0.1198	0.9046
Diagnoses - main ICD10: F43 Reaction to severe stress_ and adjustment disorders	0	ukbb	European		0.0297	0.2557	0.116	0.9077
Target heart rate achieved	0	ukbb	European		-0.0113	0.0993	-0.1137	0.9095
Non-cancer illness code_ self-reported: hyperthyroidism/thyrotoxicosis	0	ukbb	European		0.0078	0.0829	0.0942	0.9249
Fractured bone site(s): Arm	0	ukbb	European		-0.0097	0.109	-0.0894	0.9288
Duration of strenuous sports	0	ukbb	European		0.0099	0.1202	0.0826	0.9342
Cancer code_ self-reported: prostate cancer	0	ukbb	European		0.0073	0.0897	0.0818	0.9348
Age of smoking initiation	20418890	smoking_behaviour	European		-0.0083	0.1065	-0.0784	0.9375
Vitamin and mineral supplements: Multivitamins +/- minerals	0	ukbb	European		0.0039	0.0512	0.0755	0.9398
Sitting height ratio	25865494	anthropometric	European		-0.0048	0.0689	-0.0691	0.9449
Happiness - unhappy	0	ukbb	European	The phenotype codes were reversed in UKBB	-0.003	0.0548	-0.0544	0.9566
Alzheimers disease	24162737	neurological	European		0.0043	0.0862	0.0498	0.9603
Used an inhaler for chest within last hour	0	ukbb	European		-0.0054	0.1121	-0.0483	0.9615
Illnesses of mother: None of the above (group 2)	0	ukbb	European		-0.0036	0.0768	-0.0469	0.9626
Knee pain for 3+ months	0	ukbb	European		-0.0036	0.0852	-0.0421	0.9664
Mean platelet volume	22139419	haemotological	European		0.0013	0.0615	0.0217	0.9827
Mean Accumbens	25607358	brain_volume	European	Caution: using this data may yield results outside bounds due to relative low Z score of the SNP heritability of the trait	-0.0027	0.1255	-0.0212	0.9831
Forearm Bone mineral density	26367794	bone	Mixed	Caution: using this data may yield results outside bounds due to relative low Z score of the SNP heritability of the trait; using this data may yield less robust results due to minor departure of the LD structure	0.0028	0.1377	0.0204	0.9837
Light smokers_ at least 100 smokes in lifetime	0	ukbb	European		-0.0006	0.0528	-0.0122	0.9903
Hearing difficulty/problems with background noise	0	ukbb	European		0.0005	0.0419	0.0108	0.9914
Diagnoses - main ICD10: M10 Gout	0	ukbb	European		0.0018	0.1686	0.0105	0.9917
Diagnoses - main ICD10: N19 Unspecified renal failure	0	ukbb	European		0.0014	0.1493	0.0094	0.9925
Diagnoses - main ICD10: B37 Candidiasis	0	ukbb	European		-0.0018	0.2488	-0.007	0.9944
Current employment status: Retired	0	ukbb	European		0.0005	0.081	0.0064	0.9949
