# Supplementary material for: Genome-wide association study of alcohol consumption and use disorder in 274,424 individuals from multiple populations
Source: Nat Commun. 2019 Apr 2;10:1499. doi: 10.1038/s41467-019-09480-8 (PMC6445072; doi:10.1038/s41467-019-09480-8)
Supplement: Supplementary file 38 — Supplementary Data 35 [file 41467_2019_9480_MOESM38_ESM.xlsx]

## Sheet: Sheet1
Supplementary Data 35. Genetic correlations between AUD and other traits. Traits labeled in bold are significant after Bonferroni correction for all the tested traits (N=714). SNPs from the MHC (chr6 26M~34M) region were removed for these traits.
Traits	PMID	Category	Ethnicity	Note	rg	se	z	p
Smoking status: Current	0	ukbb	European		0.5481	0.0357	15.3507	3.5028e-53
Current tobacco smoking	0	ukbb	European		0.5307	0.0352	15.0961	1.7176e-51
Past tobacco smoking - less smoked	0	ukbb	European	The phenotype codes were reversed in UKBB	-0.4693	0.0348	-13.4919	1.7453e-41
Average weekly beer plus cider intake	0	ukbb	European		0.5396	0.041	13.1651	1.3939e-39
Maternal smoking around birth	0	ukbb	European		0.5208	0.0408	12.7668	2.5138e-37
Alcohol usually taken with meals	0	ukbb	European		-0.4067	0.0377	-10.7879	3.9245e-27
Schizophrenia	25056061	psychiatric	Mixed	Caution: using this data may yield less robust results due to minor departure of the LD structure	0.3421	0.0362	9.4406	3.7083e-21
Major depressive disorder	29700475	psychiatric	European		0.4055	0.0438	9.2528	2.1878e-20
Ever vs never smoked	20418890	smoking_behaviour	European		0.5807	0.0638	9.0981	9.1913e-20
Townsend deprivation index at recruitment	0	ukbb	European		0.4169	0.0458	9.097	9.2876e-20
Smoking status: Previous	0	ukbb	European		0.3907	0.043	9.0894	9.9546e-20
Qualifications: None of the above	0	ukbb	European		0.2836	0.0312	9.0826	1.0598e-19
Age completed full time education	0	ukbb	European		-0.3218	0.0355	-9.0672	1.2212e-19
Alcohol intake frequency - lower frequency	0	ukbb	European	The phenotype codes were reversed in UKBB	-0.3347	0.0369	-9.0636	1.262e-19
Seen doctor (GP) for nerves_ anxiety_ tension or depression	0	ukbb	European		0.3654	0.0407	8.978	2.7566e-19
Wheeze or whistling in the chest in last year	0	ukbb	European		0.2926	0.0343	8.5374	1.3727e-17
Age at first live birth	0	ukbb	European		-0.3102	0.0372	-8.3417	7.3229e-17
Seen a psychiatrist for nerves_ anxiety_ tension or depression	0	ukbb	European		0.4087	0.0499	8.1902	2.6073e-16
Frequency of depressed mood in last 2 weeks	0	ukbb	European		0.3602	0.0449	8.0265	1.0027e-15
Attention deficit hyperactivity disorder	https://doi.org/10.1101/145581	psychiatric	European	Caution: using this data may yield results outside bounds due to relative low Z score of the SNP heritability of the trait	0.3669	0.0462	7.9423	1.9851e-15
Tobacco smoking: Ex-smoker	0	ukbb	European		0.4618	0.0584	7.9042	2.6961e-15
Years of schooling 2016	27225129	education	European		-0.2628	0.0333	-7.8961	2.8773e-15
Depressive symptoms	27089181	psychiatric	European		0.3856	0.0501	7.6943	1.4231e-14
Qualifications: A levels/AS levels or equivalent	0	ukbb	European		-0.255	0.0333	-7.6553	1.9282e-14
Qualifications: College or University degree	0	ukbb	European		-0.2372	0.0311	-7.6275	2.3936e-14
Mood swings	0	ukbb	European		0.2798	0.0368	7.5955	3.0669e-14
Current employment status: Unable to work because of sickness or disability	0	ukbb	European		0.3958	0.0533	7.4236	1.1398e-13
PGC cross-disorder analysis	23453885	psychiatric	European		0.3926	0.0543	7.2344	4.6759e-13
Frequency of unenthusiasm / disinterest in last 2 weeks	0	ukbb	European		0.3167	0.0441	7.1762	7.167e-13
Non-cancer illness code_ self-reported: depression	0	ukbb	European		0.4192	0.0604	6.9352	4.0568e-12
Frequency of tenseness / restlessness in last 2 weeks	0	ukbb	European		0.3114	0.0455	6.8362	8.1319e-12
Age of first birth	27798627	reproductive	European		-0.3047	0.0449	-6.7851	1.1604e-11
Former alcohol drinker	0	ukbb	European		0.5613	0.0843	6.6555	2.8236e-11
Fed-up feelings	0	ukbb	European		0.2604	0.0399	6.5274	6.69e-11
Pack years adult smoking as proportion of life span exposed to smoking PREVIEW ONLY	0	ukbb	European		0.3436	0.0528	6.5083	7.6003e-11
Illness_ injury_ bereavement_ stress in last 2 years: Financial difficulties	0	ukbb	European		0.2932	0.0453	6.4668	1.0012e-10
Alcohol dependence	https://doi.org/10.1101/257311	psychiatric	European		0.9648	0.1499	6.4382	1.2093e-10
Pack years of smoking PREVIEW ONLY	0	ukbb	European		0.3452	0.0538	6.4198	1.3641e-10
Ever unenthusiastic/disinterested for a whole week	0	ukbb	European		0.3575	0.0563	6.3492	2.1644e-10
Tense / highly strung	0	ukbb	European		0.293	0.0463	6.323	2.5655e-10
Risk taking	0	ukbb	European		0.2484	0.0393	6.3211	2.5977e-10
Smoking/smokers in household	0	ukbb	European		0.5591	0.0893	6.2638	3.7578e-10
Types of physical activity in last 4 weeks: Heavy DIY (eg: weeding_ lawn mowing_ carpentry_ digging)	0	ukbb	European		-0.2755	0.0441	-6.2448	4.2424e-10
Qualifications: Other professional qualifications eg: nursing_ teaching	0	ukbb	European		-0.2679	0.0436	-6.1431	8.0916e-10
Exposure to tobacco smoke at home	0	ukbb	European		0.4107	0.0672	6.1119	9.8463e-10
Neuroticism	27089181	personality	European		0.2582	0.0433	5.9688	2.3898e-09
Miserableness	0	ukbb	European		0.2514	0.0425	5.9174	3.2706e-09
Loneliness_ isolation	0	ukbb	European		0.2738	0.0465	5.8925	3.8029e-09
Blood clot_ DVT_ bronchitis_ emphysema_ asthma_ rhinitis_ eczema_ allergy diagnosed by doctor: Emphysema/chronic bronchitis	0	ukbb	European		0.4428	0.0756	5.8574	4.7021e-09
Types of physical activity in last 4 weeks: None of the above	0	ukbb	European		0.3187	0.055	5.7991	6.6668e-09
Irritability	0	ukbb	European		0.2251	0.0402	5.5988	2.1586e-08
Overall health rating - poorer rating	0	ukbb	European	The phenotype codes were reversed in UKBB	0.1854	0.0343	5.4134	6.183e-08
Intelligence	28530673	cognitive	European		-0.2255	0.0418	-5.3967	6.789e-08
Number of unsuccessful stop-smoking attempts	0	ukbb	European		0.3812	0.0708	5.3822	7.3578e-08
Qualifications: O levels/GCSEs or equivalent	0	ukbb	European		-0.2063	0.0384	-5.3667	8.0174e-08
Mothers age at death	27015805	aging	European		-0.3904	0.0728	-5.3652	8.0876e-08
Guilty feelings	0	ukbb	European		0.2471	0.0464	5.327	9.9875e-08
Mouth/teeth dental problems: None of the above	0	ukbb	European		-0.2316	0.0436	-5.3166	1.057e-07
Prospective memory result - second attempt	0	ukbb	European	Be careful the coding and distributions	0.2819	0.053	5.3158	1.0617e-07
Bipolar disorder	21926972	psychiatric	European		0.3048	0.0574	5.309	1.1023e-07
Ever highly irritable/argumentative for 2 days	0	ukbb	European		0.3011	0.0578	5.2077	1.912e-07
Medication for pain relief_ constipation_ heartburn: Laxatives (e.g. Dulcolax_ Senokot)	0	ukbb	European		0.3532	0.0683	5.1738	2.2942e-07
Alcohol drinker status: Never	0	ukbb	European		-0.3545	0.0686	-5.1647	2.4085e-07
Fluid intelligence score	0	ukbb	European		-0.1907	0.0369	-5.1628	2.4335e-07
Illnesses of mother: Chronic bronchitis/emphysema	0	ukbb	European		0.4363	0.085	5.1302	2.8945e-07
Age started oral contraceptive pill	0	ukbb	European		-0.2854	0.0568	-5.0272	4.9777e-07
Pain type(s) experienced in last month: None of the above	0	ukbb	European		-0.1905	0.038	-5.0123	5.3787e-07
Reason for reducing amount of alcohol drunk: Health precaution	0	ukbb	European		0.3219	0.0647	4.9767	6.4678e-07
Illnesses of father: Chronic bronchitis/emphysema	0	ukbb	European		0.3378	0.068	4.9681	6.7597e-07
Types of physical activity in last 4 weeks: Light DIY (eg: pruning_ watering the lawn)	0	ukbb	European		-0.2182	0.044	-4.9573	7.1486e-07
Number of incorrect matches in round	0	ukbb	European		0.2136	0.0432	4.9402	7.8054e-07
Non-cancer illness code_ self-reported: emphysema/chronic bronchitis	0	ukbb	European		0.3906	0.0793	4.9236	8.498e-07
Noisy workplace	0	ukbb	European		0.2804	0.0582	4.8198	1.4371e-06
Mouth/teeth dental problems: Dentures	0	ukbb	European		0.2	0.0418	4.7908	1.6616e-06
Adopted as a child	0	ukbb	European		0.4879	0.1024	4.7623	1.9142e-06
Job involves heavy manual or physical work	0	ukbb	European		0.2009	0.0426	4.7148	2.4196e-06
Types of physical activity in last 4 weeks: Walking for pleasure (not as a means of transport)	0	ukbb	European		-0.2019	0.0431	-4.6828	2.8304e-06
Diagnoses - main ICD10: R10 Abdominal and pelvic pain	0	ukbb	European		0.32	0.069	4.6393	3.4965e-06
Time spent using computer	0	ukbb	European		-0.1768	0.0383	-4.613	3.9692e-06
Types of transport used (excluding work): Walk	0	ukbb	European		-0.2226	0.0483	-4.6051	4.1229e-06
Illnesses of father: Lung cancer	0	ukbb	European		0.322	0.07	4.5976	4.274e-06
Blood clot_ DVT_ bronchitis_ emphysema_ asthma_ rhinitis_ eczema_ allergy diagnosed by doctor: Hayfever_ allergic rhinitis or eczema	0	ukbb	European		-0.1665	0.0363	-4.5896	4.4402e-06
Alcohol drinker status: Previous	0	ukbb	European		0.312	0.0683	4.5678	4.9293e-06
Insomnia	28604731	sleeping	European		0.2804	0.0626	4.481	7.43e-06
Loud music exposure frequency	0	ukbb	European	Be careful the coding and distributions	0.3928	0.0887	4.4274	9.5374e-06
Peak expiratory flow (PEF)	0	ukbb	European		-0.1799	0.0407	-4.4215	9.8035e-06
Number of pregnancy terminations	0	ukbb	European		0.348	0.0789	4.4084	1.0412e-05
Financial situation satisfaction - unhappy	0	ukbb	European	The phenotype codes were reversed in UKBB	0.2597	0.0591	4.394	1.1126e-05
Former vs Current smoker	20418890	smoking_behaviour	European		-0.5171	0.1177	-4.393	1.1182e-05
Pain type(s) experienced in last month: Back pain	0	ukbb	European		0.1941	0.0445	4.3628	1.284e-05
Age at last live birth	0	ukbb	European		-0.2156	0.0495	-4.357	1.3184e-05
Frequency of tiredness / lethargy in last 2 weeks	0	ukbb	European		0.1793	0.0413	4.3386	1.434e-05
Types of physical activity in last 4 weeks: Other exercises (eg: swimming_ cycling_ keep fit_ bowling)	0	ukbb	European		-0.19	0.0441	-4.3103	1.6302e-05
Comparative height size at age 10	0	ukbb	European	Be careful the coding and distributions	-0.1239	0.0292	-4.2465	2.171e-05
Impedance of leg (left)	0	ukbb	European		0.1216	0.0288	4.2245	2.3952e-05
Pain type(s) experienced in last month: Neck or shoulder pain	0	ukbb	European		0.1955	0.0465	4.2021	2.6449e-05
Exposure to tobacco smoke outside home	0	ukbb	European		0.2237	0.0532	4.2019	2.6468e-05
Pain type(s) experienced in last month: Pain all over the body	0	ukbb	European		0.292	0.0696	4.1924	2.7599e-05
Job involves mainly walking or standing	0	ukbb	European		0.1799	0.0433	4.1563	3.2347e-05
Types of transport used (excluding work): Car/motor vehicle	0	ukbb	European		-0.2408	0.0582	-4.1382	3.5011e-05
Pain type(s) experienced in last month: Stomach or abdominal pain	0	ukbb	European		0.2407	0.0582	4.1374	3.5123e-05
Diagnoses - main ICD10: R07 Pain in throat and chest	0	ukbb	European		0.2266	0.0548	4.1345	3.5578e-05
Number of full sisters	0	ukbb	European		0.2675	0.0649	4.123	3.7397e-05
Falls in the last year	0	ukbb	European		0.1846	0.0448	4.1204	3.783e-05
Number of full brothers	0	ukbb	European		0.2461	0.0607	4.0532	5.0516e-05
Taking other prescription medications	0	ukbb	European		0.1616	0.0399	4.0492	5.1403e-05
Usual walking pace	0	ukbb	European		-0.1408	0.0348	-4.0403	5.3384e-05
Fractured/broken bones in last 5 years	0	ukbb	European		0.2398	0.0597	4.0165	5.9067e-05
Non-cancer illness code_ self-reported: chronic obstructive airways disease/copd	0	ukbb	European		0.4527	0.1129	4.0099	6.0733e-05
Nap during day	0	ukbb	European		0.1527	0.0383	3.9924	6.542e-05
Ever depressed for a whole week	0	ukbb	European		0.2292	0.0575	3.9878	6.6675e-05
Height; Females at age 10 and males at age 12	23449627	anthropometric	European		-0.2091	0.053	-3.9471	7.9116e-05
Leg fat-free mass (right)	0	ukbb	European		-0.1202	0.0307	-3.92	8.8559e-05
Leg predicted mass (right)	0	ukbb	European		-0.1199	0.0306	-3.9186	8.9069e-05
Leg predicted mass (left)	0	ukbb	European		-0.1192	0.0304	-3.917	8.9646e-05
Diagnoses - main ICD10: K29 Gastritis and duodenitis	0	ukbb	European		0.3502	0.0918	3.8141	0.0001
Impedance of leg (right)	0	ukbb	European		0.1116	0.0292	3.8148	0.0001
Job involves shift work	0	ukbb	European		0.2351	0.0618	3.8018	0.0001
Leg fat-free mass (left)	0	ukbb	European		-0.1186	0.0305	-3.8895	0.0001
Light smokers_ at least 100 smokes in lifetime	0	ukbb	European		0.226	0.0585	3.8625	0.0001
Lung cancer	27488534	cancer	European		0.3414	0.09	3.7942	0.0001
Mouth/teeth dental problems: Loose teeth	0	ukbb	European		0.2472	0.064	3.8616	0.0001
Number of children ever born	27798627	reproductive	European		0.2136	0.0557	3.832	0.0001
Pain type(s) experienced in last month: Hip pain	0	ukbb	European		0.212	0.0552	3.8377	0.0001
Whole body water mass	0	ukbb	European		-0.1174	0.0304	-3.8559	0.0001
Cough on most days	0	ukbb	European		0.2439	0.0649	3.7571	0.0002
Duration of moderate activity	0	ukbb	European		0.1938	0.0523	3.7094	0.0002
Ever manic/hyper for 2 days	0	ukbb	European		0.3507	0.0946	3.7086	0.0002
Forced expiratory volume in 1-second (FEV1)_ Best measure	0	ukbb	European		-0.1284	0.0346	-3.706	0.0002
Hand grip strength (right)	0	ukbb	European		-0.109	0.0292	-3.7362	0.0002
Health satisfaction - unhappy	0	ukbb	European	The phenotype codes were reversed in UKBB	0.1887	0.05	3.7745	0.0002
Hip circumference	25673412	anthropometric	European		-0.1458	0.0395	-3.6908	0.0002
Illnesses of father: None of the above (group 2)	0	ukbb	European		-0.3282	0.0893	-3.6766	0.0002
Illnesses of siblings: Severe depression	0	ukbb	European		0.2769	0.0753	3.6751	0.0002
Number of live births	0	ukbb	European		0.1793	0.0485	3.6929	0.0002
Sensitivity / hurt feelings	0	ukbb	European		0.1492	0.0399	3.738	0.0002
Time spent driving	0	ukbb	European		-0.1853	0.0503	-3.6811	0.0002
Trunk fat-free mass	0	ukbb	European		-0.1129	0.0307	-3.682	0.0002
Trunk predicted mass	0	ukbb	European		-0.1127	0.0306	-3.6792	0.0002
Whole body fat-free mass	0	ukbb	European		-0.1152	0.0305	-3.7761	0.0002
Basal metabolic rate	0	ukbb	European		-0.1119	0.0306	-3.6526	0.0003
Chest pain or discomfort walking normally	0	ukbb	European		0.2659	0.0743	3.5758	0.0003
Ever used hormone-replacement therapy (HRT)	0	ukbb	European		0.2017	0.0554	3.6378	0.0003
Vitamin and mineral supplements: Vitamin B	0	ukbb	European		0.2895	0.0806	3.5937	0.0003
Sitting height	0	ukbb	European		-0.0924	0.0259	-3.5738	0.0004
Subjective well being	27089181	psychiatric	European		-0.1955	0.0554	-3.5308	0.0004
Time from waking to first cigarette	0	ukbb	European		-0.4149	0.1168	-3.5523	0.0004
Knee pain for 3+ months	0	ukbb	European		0.3496	0.101	3.462	0.0005
Childhood IQ	23358156	education	European		-0.2916	0.0844	-3.4545	0.0006
Duration of vigorous activity	0	ukbb	European		0.1982	0.0581	3.4118	0.0006
Medication for pain relief_ constipation_ heartburn: Paracetamol	0	ukbb	European		0.1576	0.0459	3.436	0.0006
Illness_ injury_ bereavement_ stress in last 2 years: None of the above	0	ukbb	European		-0.1817	0.0537	-3.3846	0.0007
Diagnoses - main ICD10: M54 Dorsalgia	0	ukbb	European		0.248	0.0743	3.337	0.0008
Child birth weight	23202124	anthropometric	European		-0.2583	0.0775	-3.3316	0.0009
Fractured bone site(s): Ankle	0	ukbb	European		0.31	0.0935	3.316	0.0009
Non-cancer illness code_ self-reported: anxiety/panic attacks	0	ukbb	European		0.3464	0.1047	3.3089	0.0009
Parents age at death	27015805	aging	European		-0.2628	0.0795	-3.3049	0.0009
Shortness of breath walking on level ground	0	ukbb	European		0.1951	0.0585	3.3326	0.0009
Arm fat-free mass (right)	0	ukbb	European		-0.1014	0.0307	-3.3042	0.001
Arm predicted mass (right)	0	ukbb	European		-0.1001	0.0305	-3.2819	0.001
Fathers age at death	27015805	aging	European		-0.2351	0.0712	-3.3023	0.001
Illnesses of father: Diabetes	0	ukbb	European		-0.2319	0.0702	-3.3011	0.001
Arm fat-free mass (left)	0	ukbb	European		-0.1002	0.0307	-3.2647	0.0011
Comparative body size at age 10	0	ukbb	European	Be careful the coding and distributions	-0.1054	0.0323	-3.2613	0.0011
Weight	0	ukbb	European		-0.098	0.0305	-3.2188	0.0013
Age at Menarche	25231870	reproductive	European		0.125	0.039	3.2042	0.0014
Body mass index	20935630	anthropometric	European		-0.1271	0.0399	-3.1861	0.0014
Forced expiratory volume in 1-second (FEV1)_ predicted	0	ukbb	European		-0.1336	0.042	-3.1815	0.0015
Height_2010	20881960	anthropometric	European		-0.0994	0.0314	-3.1639	0.0016
Obesity class 1	23563607	anthropometric	European		-0.1225	0.0391	-3.1299	0.0017
Ever had hysterectomy (womb removed)	0	ukbb	European		0.2484	0.0796	3.1189	0.0018
Ever had stillbirth_ spontaneous miscarriage or termination	0	ukbb	European		0.2182	0.0699	3.1238	0.0018
Suffer from nerves	0	ukbb	European		0.1406	0.0454	3.0956	0.002
Arm predicted mass (left)	0	ukbb	European		-0.0938	0.0306	-3.07	0.0021
Diagnoses - main ICD10: K21 Gastro-oesophageal reflux disease	0	ukbb	European		0.29	0.0956	3.034	0.0024
Medication for pain relief_ constipation_ heartburn: None of the above	0	ukbb	European		-0.1256	0.0413	-3.0386	0.0024
Amyotrophic lateral sclerosis	27455348	neurological	European	Caution: using this data may yield results outside bounds due to relative low Z score of the SNP heritability of the trait	0.4307	0.1429	3.014	0.0026
Chest pain or discomfort	0	ukbb	European		0.1426	0.048	2.9682	0.003
Current employment status: Doing unpaid or voluntary work	0	ukbb	European		-0.27	0.091	-2.9667	0.003
Lung adenocarcinoma	27488534	cancer	European	Caution: using this data may yield results outside bounds due to relative low Z score of the SNP heritability of the trait	0.4475	0.1514	2.9545	0.0031
Number of depression episodes	0	ukbb	European		0.4634	0.1573	2.9453	0.0032
Difficulty not smoking for 1 day	0	ukbb	European		0.2658	0.0907	2.9304	0.0034
Happiness - unhappy	0	ukbb	European	The phenotype codes were reversed in UKBB	0.1593	0.0545	2.9232	0.0035
Frequency of stair climbing in last 4 weeks	0	ukbb	European		-0.1305	0.0448	-2.9103	0.0036
Current employment status: Looking after home and/or family	0	ukbb	European		-0.2642	0.0914	-2.8919	0.0038
Illnesses of mother: None of the above (group 2)	0	ukbb	European		-0.2739	0.0947	-2.8931	0.0038
Reason for glasses/contact lenses: For short-sightedness_ i.e. only or mainly for distance viewing such as driving_ cinema etc (called myopia)	0	ukbb	European		-0.1512	0.0523	-2.8918	0.0038
Diagnoses - main ICD10: K52 Other non-infective gastro-enteritis and colitis	0	ukbb	European		0.2888	0.1016	2.8429	0.0045
Medication for pain relief_ constipation_ heartburn: Omeprazole (e.g. Zanprol)	0	ukbb	European		0.166	0.0586	2.8347	0.0046
Non-cancer illness code_ self-reported: mania/bipolar disorder/manic depression	0	ukbb	European		0.3011	0.1064	2.8312	0.0046
Nervous feelings	0	ukbb	European		0.116	0.041	2.8273	0.0047
Overweight	23563607	anthropometric	European		-0.1169	0.0416	-2.8087	0.005
Diagnoses - main ICD10: R55 Syncope and collapse	0	ukbb	European		0.2467	0.0882	2.7955	0.0052
Forced expiratory volume in 1-second (FEV1)_ predicted percentage	0	ukbb	European		-0.1104	0.0399	-2.7667	0.0057
Ever taken oral contraceptive pill	0	ukbb	European		0.2283	0.0829	2.7535	0.0059
Family relationship satisfaction -unhappy	0	ukbb	European	The phenotype codes were reversed in UKBB	0.1666	0.0609	2.7347	0.0062
Heel bone mineral density (BMD) T-score_ automated	0	ukbb	European		-0.0806	0.0296	-2.7254	0.0064
Leg pain on walking	0	ukbb	European		0.1487	0.0546	2.7219	0.0065
Father still alive	0	ukbb	European		-0.2992	0.1101	-2.718	0.0066
Breastfed as a baby	0	ukbb	European		-0.1593	0.0594	-2.6835	0.0073
Mineral and other dietary supplements: Zinc	0	ukbb	European		0.1957	0.0732	2.6747	0.0075
Current employment status: Retired	0	ukbb	European		-0.206	0.0771	-2.671	0.0076
Rheumatoid Arthritis	24390342	autoimmune	European		0.1269	0.0476	2.6633	0.0077
Reason for glasses/contact lenses: For astigmatism	0	ukbb	European		-0.2193	0.0824	-2.6621	0.0078
Heel bone mineral density (BMD) T-score_ automated (right)	0	ukbb	European		-0.082	0.0311	-2.6376	0.0083
Number of treatments/medications taken	0	ukbb	European		0.0925	0.0352	2.6313	0.0085
Hearing difficulty/problems with background noise	0	ukbb	European		0.1049	0.0402	2.6095	0.0091
Diagnoses - main ICD10: I83 Varicose veins of lower extremities	0	ukbb	European		0.1686	0.0647	2.6042	0.0092
Impedance of whole body	0	ukbb	European		0.0775	0.0305	2.5445	0.0109
Illness_ injury_ bereavement_ stress in last 2 years: Serious illness_ injury or assault to yourself	0	ukbb	European		0.1759	0.0696	2.5286	0.0115
Home area population density - urban or rural: Scotland - Large Urban Area	0	ukbb	European		-0.2968	0.1184	-2.5071	0.0122
Illnesses of mother: High blood pressure	0	ukbb	European		-0.1229	0.0492	-2.498	0.0125
Diagnoses - main ICD10: J44 Other chronic obstructive pulmonary disease	0	ukbb	European		0.2852	0.1154	2.4709	0.0135
Average weekly red wine intake	0	ukbb	European		-0.1091	0.0442	-2.4649	0.0137
HDL cholesterol	20686565	lipids	European		0.1271	0.0517	2.457	0.014
Fractured bone site(s): Wrist	0	ukbb	European		0.2398	0.0977	2.4541	0.0141
Frequency of other exercises in last 4 weeks	0	ukbb	European		0.1841	0.0753	2.444	0.0145
Eye problems/disorders: Glaucoma	0	ukbb	European		-0.1666	0.0682	-2.4421	0.0146
Drive faster than motorway speed limit	0	ukbb	European		-0.1102	0.0454	-2.4289	0.0151
Non-cancer illness code_ self-reported: angina	0	ukbb	European		0.1269	0.0523	2.4255	0.0153
Diagnoses - main ICD10: Z47 Other orthopaedic follow-up care	0	ukbb	European		0.2977	0.123	2.4195	0.0155
Why stopped smoking: Health precaution	0	ukbb	European		0.1556	0.0645	2.4132	0.0158
Pain type(s) experienced in last month: Knee pain	0	ukbb	European		0.1043	0.044	2.3686	0.0179
Wears glasses or contact lenses	0	ukbb	European		-0.1554	0.0656	-2.3674	0.0179
Extreme bmi	23563607	anthropometric	European		-0.1243	0.0526	-2.3617	0.0182
Vascular/heart problems diagnosed by doctor: Angina	0	ukbb	European		0.1221	0.0517	2.3593	0.0183
Diagnoses - main ICD10: K62 Other diseases of anus and rectum	0	ukbb	European		0.2866	0.1236	2.3189	0.0204
Obesity class 2	23563607	anthropometric	European		-0.1058	0.0458	-2.3083	0.021
Inflammatory Bowel Disease (Euro)	26192919	autoimmune	European		0.1116	0.0485	2.3033	0.0213
Worrier / anxious feelings	0	ukbb	European		0.0945	0.0411	2.2982	0.0215
Triglycerides	20686565	lipids	European		-0.127	0.0555	-2.2883	0.0221
Illnesses of siblings: None of the above (group 2)	0	ukbb	European		-0.2292	0.1008	-2.2727	0.023
Non-cancer illness code_ self-reported: hayfever/allergic rhinitis	0	ukbb	European		-0.1183	0.0521	-2.2681	0.0233
Leptin_not_adjBMI	26833098	hormone	European		-0.1819	0.0805	-2.2603	0.0238
Why stopped smoking: None of the above	0	ukbb	European		-0.1593	0.0705	-2.2588	0.0239
Pulse wave peak to peak time	0	ukbb	European		-0.1567	0.0698	-2.2459	0.0247
Distance between home and job workplace	0	ukbb	European		-0.233	0.1041	-2.2374	0.0253
Non-cancer illness code_ self-reported: pulmonary embolism +/- dvt	0	ukbb	European		0.2047	0.092	2.2258	0.026
Neo-conscientiousness	21173776	personality	European	Caution: using this data may yield results outside bounds due to relative low Z score of the SNP heritability of the trait	-0.2625	0.1181	-2.2234	0.0262
Average weekly fortified wine intake	0	ukbb	European		-0.2004	0.091	-2.2023	0.0276
Forced vital capacity (FVC)_ Best measure	0	ukbb	European		-0.0709	0.0324	-2.189	0.0286
Diagnoses - main ICD10: H26 Other cataract	0	ukbb	European		-0.1758	0.0805	-2.1822	0.0291
Non-cancer illness code_ self-reported: nasal polyps	0	ukbb	European		-0.2309	0.1062	-2.1742	0.0297
Number of operations_ self-reported	0	ukbb	European		0.0975	0.0451	2.1618	0.0306
Diagnoses - main ICD10: J22 Unspecified acute lower respiratory infection	0	ukbb	European		0.3378	0.1569	2.1525	0.0314
Obesity class 3	23563607	anthropometric	European		-0.1365	0.0638	-2.1394	0.0324
Handedness (chirality/laterality): Left-handed	0	ukbb	European		0.1626	0.0763	2.1315	0.033
Most recent bowel cancer screening	0	ukbb	European		-0.2635	0.1238	-2.1291	0.0332
Transport type for commuting to job workplace: Public transport	0	ukbb	European		-0.1472	0.0696	-2.1149	0.0344
Sitting height ratio	25865494	anthropometric	European		-0.1378	0.0653	-2.11	0.0349
Heel bone mineral density (BMD) T-score_ automated (left)	0	ukbb	European		-0.0648	0.0308	-2.1053	0.0353
Non-cancer illness code_ self-reported: osteoarthritis	0	ukbb	European		0.1153	0.0554	2.0827	0.0373
Type of tobacco previously smoked: Cigars or pipes	0	ukbb	European		-0.2946	0.1415	-2.0811	0.0374
Crohns disease	26192919	autoimmune	European		0.1012	0.0491	2.0614	0.0393
Mineral and other dietary supplements: Glucosamine	0	ukbb	European		-0.1101	0.0539	-2.0438	0.041
Arm fat mass (left)	0	ukbb	European		-0.0628	0.0308	-2.0396	0.0414
Cigarettes smoked per day	20418890	smoking_behaviour	European		0.1996	0.098	2.0362	0.0417
Age when periods started (menarche)	0	ukbb	European		0.0725	0.0357	2.0301	0.0423
Chronotype	27494321	sleeping	European		-0.0991	0.049	-2.0224	0.0431
Ever had prostate specific antigen (PSA) test	0	ukbb	European		-0.1271	0.0629	-2.0201	0.0434
Age of smoking initiation	20418890	smoking_behaviour	European		-0.248	0.1232	-2.0131	0.0441
Serum creatinine	26831199	kidney	Mixed	Caution: using this data may yield less robust results due to minor departure of the LD structure	0.0944	0.0472	1.9979	0.0457
Non-cancer illness code_ self-reported: glaucoma	0	ukbb	European		-0.1508	0.0756	-1.996	0.0459
Why stopped smoking: Doctors advice	0	ukbb	European		0.2451	0.1234	1.9859	0.047
Fractured bone site(s): Arm	0	ukbb	European		0.2412	0.1222	1.9745	0.0483
Difference in height between adolescence and adulthood; age 14	23449627	anthropometric	European		0.1893	0.0963	1.9664	0.0493
Age at Menopause	26414677	reproductive	European		-0.1022	0.0522	-1.957	0.0503
Back pain for 3+ months	0	ukbb	European		0.1543	0.0789	1.9544	0.0506
Number of days/week of moderate physical activity 10+ minutes	0	ukbb	European		0.0887	0.0455	1.9504	0.0511
Medication for cholesterol_ blood pressure or diabetes: Insulin	0	ukbb	European		-0.2734	0.1405	-1.9454	0.0517
Mouth/teeth dental problems: Painful gums	0	ukbb	European		0.2118	0.109	1.9437	0.0519
Diagnoses - main ICD10: I20 Angina pectoris	0	ukbb	European		0.1528	0.0787	1.9428	0.052
Illness_ injury_ bereavement_ stress in last 2 years: Marital separation/divorce	0	ukbb	European		0.2122	0.1093	1.9407	0.0523
Transport type for commuting to job workplace: Cycle	0	ukbb	European		-0.1219	0.0629	-1.9385	0.0526
Getting up in morning	0	ukbb	European		-0.0726	0.0376	-1.9303	0.0536
Serum creatinine (non-diabetes)	26831199	kidney	Mixed	Caution: using this data may yield less robust results due to minor departure of the LD structure	0.0888	0.0465	1.9101	0.0561
Blood clot_ DVT_ bronchitis_ emphysema_ asthma_ rhinitis_ eczema_ allergy diagnosed by doctor: Blood clot in the lung	0	ukbb	European		0.1667	0.0877	1.9001	0.0574
Bring up phlegm/sputum/mucus on most days	0	ukbb	European		0.1773	0.0933	1.8999	0.0574
Chronic Kidney Disease	26831199	kidney	Mixed	Caution: using this data may yield less robust results due to minor departure of the LD structure	-0.2337	0.123	-1.9	0.0574
Hearing difficulty/problems: Yes	0	ukbb	European		0.0844	0.0447	1.891	0.0586
Current employment status: In paid employment or self-employed	0	ukbb	European		-0.1583	0.0841	-1.8828	0.0597
Diagnoses - main ICD10: Z09 Follow-up examination after treatment for conditions other than malignant neoplasms	0	ukbb	European		0.3154	0.1689	1.8676	0.0618
Waist circumference	25673412	anthropometric	European		-0.0723	0.039	-1.8556	0.0635
Pulse wave reflection index	0	ukbb	European		0.1156	0.0627	1.8453	0.065
Illnesses of father: Heart disease	0	ukbb	European		-0.0944	0.0514	-1.8381	0.0661
Squamous cell lung cancer	27488534	cancer	European		0.2311	0.1261	1.8333	0.0668
Diagnoses - main ICD10: S09 Other and unspecified injuries of head	0	ukbb	European		0.2864	0.1566	1.8289	0.0674
Blood clot_ DVT_ bronchitis_ emphysema_ asthma_ rhinitis_ eczema_ allergy diagnosed by doctor: None of the above	0	ukbb	European		0.0673	0.0368	1.8279	0.0676
Cancer code_ self-reported: malignant melanoma	0	ukbb	European		-0.1879	0.1029	-1.8272	0.0677
Arm fat mass (right)	0	ukbb	European		-0.0558	0.0308	-1.8117	0.07
Non-accidental death in close genetic family	0	ukbb	European		0.1699	0.0941	1.8055	0.071
Forced Vital capacity(FVC)	28166213	lung_function	European		0.0803	0.0447	1.7935	0.0729
Diagnoses - main ICD10: M67 Other disorders of synovium and tendon	0	ukbb	European		0.3176	0.1776	1.7882	0.0737
Number of days/week of vigorous physical activity 10+ minutes	0	ukbb	European		0.0826	0.0464	1.7819	0.0748
Frequency of walking for pleasure in last 4 weeks	0	ukbb	European		0.0929	0.0524	1.7744	0.076
Hand grip strength (left)	0	ukbb	European		-0.052	0.0295	-1.7612	0.0782
Pain type(s) experienced in last month: Facial pain	0	ukbb	European		0.1617	0.0918	1.7611	0.0782
Transport type for commuting to job workplace: Walk	0	ukbb	European		-0.1418	0.0806	-1.7601	0.0784
Ever stopped smoking for 6+ months	0	ukbb	European		0.1986	0.1129	1.7589	0.0786
Maximum workload during fitness test	0	ukbb	European		-0.162	0.0922	-1.7563	0.079
Trunk fat mass	0	ukbb	European		-0.0543	0.031	-1.7501	0.0801
Number of self-reported non-cancer illnesses	0	ukbb	European		0.0692	0.0395	1.7495	0.0802
Pulse wave Arterial Stiffness index	0	ukbb	European		0.1242	0.0718	1.7311	0.0834
Types of transport used (excluding work): Cycle	0	ukbb	European		-0.0874	0.0506	-1.7276	0.0841
Weight change compared with 1 year ago	0	ukbb	European	Be careful the coding and distributions	0.1453	0.085	1.7088	0.0875
Diagnoses - main ICD10: I30 Acute pericarditis	0	ukbb	European		-0.2422	0.1417	-1.7084	0.0876
Non-cancer illness code_ self-reported: retinal detachment	0	ukbb	European		-0.2823	0.1655	-1.7058	0.088
Birth weight of first child	0	ukbb	European		-0.0698	0.041	-1.7002	0.0891
Home area population density - urban or rural: England/Wales - Village - less sparse	0	ukbb	European		-0.4548	0.2694	-1.688	0.0914
Child birth length	25281659	anthropometric	European		-0.1199	0.0726	-1.6508	0.0988
Number of trend entries	0	ukbb	European		-0.1805	0.1096	-1.6473	0.0995
Why reduced smoking: Illness or ill health	0	ukbb	European		0.2014	0.1225	1.6437	0.1002
Tinnitus: Yes_ now some of the time	0	ukbb	European		0.331	0.2018	1.6401	0.101
Medication for cholesterol_ blood pressure_ diabetes_ or take exogenous hormones: Hormone replacement therapy	0	ukbb	European		0.1356	0.0829	1.6362	0.1018
Impedance of arm (right)	0	ukbb	European		0.0504	0.0308	1.6359	0.1019
Illness_ injury_ bereavement_ stress in last 2 years: Death of a close relative	0	ukbb	European		0.1463	0.0901	1.6238	0.1044
Diagnoses - main ICD10: R04 Haemorrhage from respiratory passages	0	ukbb	European		0.4421	0.2744	1.6111	0.1072
Non-cancer illness code_ self-reported: hiatus hernia	0	ukbb	European		-0.1302	0.0809	-1.6105	0.1073
Diagnoses - main ICD10: R69 Unknown and unspecified causes of morbidity	0	ukbb	European		0.1617	0.1009	1.6028	0.109
Work/job satisfaction - unhappy	0	ukbb	European	The phenotype codes were reversed in UKBB	0.1174	0.0732	1.6021	0.1091
Primary sclerosing cholangitis	27992413	autoimmune	Mixed	Caution: using this data may yield results outside bounds due to relative low Z score of the SNP heritability of the trait	-0.1223	0.0768	-1.5919	0.1114
Non-cancer illness code_ self-reported: deep venous thrombosis (dvt)	0	ukbb	European		0.1015	0.064	1.5843	0.1131
Pain type(s) experienced in last month: Headache	0	ukbb	European		0.0673	0.0429	1.5696	0.1165
Diagnoses - main ICD10: M72 Fibroblastic disorders	0	ukbb	European		0.1178	0.0758	1.5553	0.1199
ICV	25607358	brain_volume	European		-0.1448	0.0933	-1.5522	0.1206
Blood clot_ DVT_ bronchitis_ emphysema_ asthma_ rhinitis_ eczema_ allergy diagnosed by doctor: Blood clot in the leg (DVT)	0	ukbb	European		0.0997	0.0646	1.5435	0.1227
Ulcerative colitis	26192919	autoimmune	European		0.0921	0.0603	1.5292	0.1262
Infant head circumference	22504419	anthropometric	European		-0.1318	0.0863	-1.5275	0.1266
Femoral Neck bone mineral density	26367794	bone	Mixed	Caution: using this data may yield less robust results due to minor departure of the LD structure	0.091	0.0597	1.5254	0.1272
Ever had bowel cancer screening	0	ukbb	European		0.1065	0.0701	1.5191	0.1287
Mineral and other dietary supplements: None of the above	0	ukbb	European		0.0673	0.0445	1.5127	0.1303
Diagnoses - main ICD10: I80 Phlebitis and thrombophlebitis	0	ukbb	European		0.1171	0.0777	1.5069	0.1318
Vascular/heart problems diagnosed by doctor: None of the above	0	ukbb	European		-0.0507	0.0338	-1.5031	0.1328
Non-cancer illness code_ self-reported: type 2 diabetes	0	ukbb	European		-0.1442	0.0962	-1.4994	0.1338
Whole body fat mass	0	ukbb	European		-0.046	0.0309	-1.4919	0.1357
Mean Hippocampus	25607358	brain_volume	European		-0.165	0.1109	-1.4882	0.1367
Duration of strenuous sports	0	ukbb	European		0.2162	0.1453	1.4878	0.1368
Diagnoses - main ICD10: T84 Complications of internal orthopaedic prosthetic devices_ implants and grafts	0	ukbb	European		0.1581	0.1064	1.4859	0.1373
Non-cancer illness code_ self-reported: gastro-oesophageal reflux (gord) / gastric reflux	0	ukbb	European		0.1158	0.0782	1.4811	0.1386
Leptin_adjBMI	26833098	hormone	European		-0.1243	0.0843	-1.4739	0.1405
Time spent watching television (TV)	0	ukbb	European		0.0516	0.0354	1.4595	0.1444
Long-standing illness_ disability or infirmity	0	ukbb	European		0.0548	0.0384	1.4274	0.1535
Diagnoses - main ICD10: K57 Diverticular disease of intestine	0	ukbb	European		0.1021	0.0716	1.4271	0.1536
Frequency of travelling from home to job workplace	0	ukbb	European		0.1052	0.0741	1.4196	0.1557
Isoleucine	27005778	metabolites	European		-0.1715	0.1208	-1.4198	0.1557
Number of cigarettes previously smoked daily	0	ukbb	European		0.0774	0.0545	1.4196	0.1557
Illnesses of siblings: Heart disease	0	ukbb	European		0.1001	0.0709	1.4116	0.1581
Number of self-reported cancers	0	ukbb	European		0.1226	0.087	1.4087	0.1589
Fasting glucose main effect	22581228	glycemic	European		0.0872	0.062	1.4063	0.1596
Non-cancer illness code_ self-reported: diabetes	0	ukbb	European		-0.0752	0.0535	-1.4064	0.1596
Non-cancer illness code_ self-reported: ankylosing spondylitis	0	ukbb	European		-0.1972	0.1404	-1.4045	0.1602
Fractured bone site(s): Other bones	0	ukbb	European		0.1232	0.0883	1.3947	0.1631
Mouth/teeth dental problems: Bleeding gums	0	ukbb	European		0.0804	0.0578	1.3924	0.1638
Parkinsons disease	19915575	neurological	European		-0.1036	0.0744	-1.3913	0.1641
Forced expiratory volume in 1 second (FEV1)/Forced Vital capacity(FVC)	28166213	lung_function	European		-0.0659	0.0474	-1.391	0.1642
Diagnoses - main ICD10: K60 Fissure and fistula of anal and rectal regions	0	ukbb	European		0.1587	0.116	1.3681	0.1713
Diabetes diagnosed by doctor	0	ukbb	European		-0.0688	0.0505	-1.362	0.1732
Multiple sclerosis	21833088	autoimmune	European	Caution: using this data may yield results outside bounds due to relative low Z score of the SNP heritability of the trait	-0.1787	0.132	-1.3544	0.1756
Body fat	26833246	anthropometric	Mixed	Caution: using this data may yield less robust results due to minor departure of the LD structure	-0.0682	0.0506	-1.3493	0.1773
Used an inhaler for chest within last hour	0	ukbb	European		0.1756	0.1304	1.3473	0.1779
Diagnoses - main ICD10: N40 Hyperplasia of prostate	0	ukbb	European		-0.1363	0.1033	-1.3198	0.1869
Types of physical activity in last 4 weeks: Strenuous sports	0	ukbb	European		-0.0784	0.0594	-1.3199	0.1869
Diagnoses - main ICD10: M23 Internal derangement of knee	0	ukbb	European		0.1257	0.0966	1.3011	0.1932
Fasting proinsulin	20081858	glycemic	European	Caution: using this data may yield results outside bounds due to relative low Z score of the SNP heritability of the trait	0.1735	0.1334	1.3011	0.1932
Diagnoses - main ICD10: S66 Injury of muscle and tendon at wrist and hand level	0	ukbb	European		0.2006	0.1561	1.2846	0.1989
Vascular/heart problems diagnosed by doctor: High blood pressure	0	ukbb	European		0.0434	0.0338	1.2824	0.1997
Diagnoses - main ICD10: I25 Chronic ischaemic heart disease	0	ukbb	European		0.0712	0.056	1.2713	0.2036
Tyrosine	27005778	metabolites	European	Caution: using this data may yield results outside bounds due to relative low Z score of the SNP heritability of the trait	0.1125	0.0886	1.2689	0.2045
Impedance of arm (left)	0	ukbb	European		0.038	0.0308	1.2347	0.2169
Diagnoses - main ICD10: N81 Female genital prolapse	0	ukbb	European		0.1155	0.0937	1.2322	0.2179
Heart rate	23583979	haemotological	Mixed	Caution: using this data may yield less robust results due to minor departure of the LD structure	-0.0688	0.056	-1.2287	0.2192
Mean platelet volume	22139419	haemotological	European		-0.0644	0.0532	-1.2108	0.226
Doctor diagnosed hayfever or allergic rhinitis	0	ukbb	European		-0.0663	0.0548	-1.2106	0.2261
HOMA-B	20081858	glycemic	European		-0.089	0.0735	-1.21	0.2263
Excessive daytime sleepiness	27992416	sleeping	European		0.0686	0.0568	1.2081	0.227
Diagnoses - main ICD10: K50 Crohns disease [regional enteritis]	0	ukbb	European		-0.1465	0.1213	-1.2071	0.2274
No-wear time bias adjusted acceleration standard deviation	0	ukbb	European		-0.0695	0.0578	-1.2019	0.2294
Bilateral oophorectomy (both ovaries removed)	0	ukbb	European		0.0828	0.0694	1.1936	0.2326
Medication for pain relief_ constipation_ heartburn: Ibuprofen (e.g. Nurofen)	0	ukbb	European		0.065	0.0554	1.1741	0.2403
Duration walking for pleasure	0	ukbb	European		-0.0702	0.0598	-1.174	0.2404
Citrate	27005778	metabolites	European		-0.1477	0.126	-1.172	0.2412
Handedness (chirality/laterality): Use both right and left hands equally	0	ukbb	European		0.142	0.1217	1.167	0.2432
Glutamine	27005778	metabolites	European		0.1194	0.1031	1.158	0.2469
Had menopause	0	ukbb	European		0.0969	0.0839	1.1553	0.248
Mean Caudate	25607358	brain_volume	European		-0.0996	0.0863	-1.1544	0.2483
Diagnoses - main ICD10: K80 Cholelithiasis	0	ukbb	European		0.0978	0.0849	1.1523	0.2492
Eye problems/disorders: Cataract	0	ukbb	European		-0.1001	0.0872	-1.1482	0.2509
Anorexia Nervosa	28494655	psychiatric	European		0.0892	0.0779	1.1447	0.2523
Hair/balding pattern: Pattern 4	0	ukbb	European		-0.0449	0.0393	-1.1411	0.2538
Non-cancer illness code_ self-reported: joint disorder	0	ukbb	European		0.1781	0.1562	1.1404	0.2541
Diagnoses - main ICD10: K30 Dyspepsia	0	ukbb	European		0.1641	0.1441	1.1384	0.2549
Relative age voice broke	0	ukbb	European		-0.0551	0.0485	-1.1365	0.2558
Adiponectin	22479202	cardiometabolic	Mixed	Caution: using this data may yield less robust results due to minor departure of the LD structure	0.0925	0.082	1.128	0.2593
Vitamin and mineral supplements: None of the above	0	ukbb	European		-0.0597	0.0529	-1.1271	0.2597
Diagnoses - main ICD10: M10 Gout	0	ukbb	European		0.2392	0.2123	1.1264	0.26
Mean time to correctly identify matches	0	ukbb	European		0.0454	0.0405	1.1187	0.2633
Illnesses of siblings: None of the above (group 1)	0	ukbb	European		-0.0509	0.0456	-1.1158	0.2645
Diagnoses - main ICD10: J34 Other disorders of nose and nasal sinuses	0	ukbb	European		0.1526	0.1371	1.1132	0.2656
Mineral and other dietary supplements: Calcium	0	ukbb	European		-0.0873	0.0787	-1.109	0.2674
Vitamin and mineral supplements: Vitamin C	0	ukbb	European		0.075	0.0676	1.1089	0.2675
Relative age of first facial hair	0	ukbb	European		0.0442	0.0399	1.1082	0.2678
Medication for cholesterol_ blood pressure_ diabetes_ or take exogenous hormones: Cholesterol lowering medication	0	ukbb	European		0.0574	0.052	1.1026	0.2702
Mouth/teeth dental problems: Toothache	0	ukbb	European		0.0866	0.0786	1.1013	0.2708
Diagnoses - main ICD10: K20 Oesophagitis	0	ukbb	European		0.1632	0.1486	1.0983	0.2721
Length of working week for main job	0	ukbb	European		0.0753	0.0692	1.0893	0.276
Non-cancer illness code_ self-reported: hypertension	0	ukbb	European		0.036	0.0337	1.0703	0.2845
Vitamin and mineral supplements: Vitamin A	0	ukbb	European		0.1097	0.1029	1.066	0.2864
Average weekly spirits intake	0	ukbb	European		0.0646	0.0611	1.0581	0.29
Qualifications: CSEs or equivalent	0	ukbb	European		0.061	0.0577	1.0581	0.29
Creatinine (enzymatic) in urine	0	ukbb	European		-0.0438	0.0416	-1.0528	0.2924
Non-cancer illness code_ self-reported: enlarged prostate	0	ukbb	European		-0.1141	0.1097	-1.04	0.2983
Illnesses of mother: None of the above (group 1)	0	ukbb	European		0.0692	0.0666	1.0392	0.2987
Hair/balding pattern: Pattern 2	0	ukbb	European		-0.0533	0.0514	-1.0351	0.3006
Arm fat percentage (left)	0	ukbb	European		-0.0315	0.0304	-1.0344	0.3009
Difference in height between childhood and adulthood; age 8	23449627	anthropometric	European		0.0737	0.0714	1.0325	0.3018
Reproduciblity of spirometry measurement using ERS/ATS criteria	0	ukbb	European		0.071	0.0692	1.0259	0.3049
Ferritin	25352340	metal	European		0.091	0.0894	1.0181	0.3086
Tinnitus: Yes_ but not now_ but have in the past	0	ukbb	European		0.0962	0.0945	1.0179	0.3087
Free cholesterol in medium HDL	27005778	metabolites	European		0.0977	0.0969	1.0075	0.3137
Non-cancer illness code_ self-reported: malabsorption/coeliac disease	0	ukbb	European		0.0785	0.0783	1.0033	0.3157
Non-cancer illness code_ self-reported: psoriasis	0	ukbb	European		0.0837	0.0837	0.9998	0.3174
Acetate	27005778	metabolites	European	Caution: using this data may yield results outside bounds due to relative low Z score of the SNP heritability of the trait	0.1242	0.125	0.9933	0.3206
Non-cancer illness code_ self-reported: diverticular disease/diverticulitis	0	ukbb	European		0.0642	0.0654	0.9819	0.3261
Non-cancer illness code_ self-reported: gout	0	ukbb	European		0.0713	0.073	0.9762	0.329
Diagnoses - main ICD10: S76 Injury of muscle and tendon at hip and thigh level	0	ukbb	European		-0.2749	0.2853	-0.9637	0.3352
Mean Thalamus	25607358	brain_volume	European		-0.1205	0.125	-0.9633	0.3354
Other serious medical condition/disability diagnosed by doctor	0	ukbb	European		0.053	0.0552	0.96	0.3371
Extreme height	23563607	anthropometric	European		-0.0418	0.0448	-0.9332	0.3507
Cancer code_ self-reported: breast cancer	0	ukbb	European		0.0815	0.0874	0.9324	0.3511
Medication for cholesterol_ blood pressure_ diabetes_ or take exogenous hormones: Blood pressure medication	0	ukbb	European		-0.034	0.0369	-0.9203	0.3574
Diagnoses - main ICD10: E04 Other non-toxic goitre	0	ukbb	European		0.1034	0.113	0.9156	0.3599
Diagnoses - main ICD10: K51 Ulcerative colitis	0	ukbb	European		0.1031	0.114	0.9044	0.3658
Non-cancer illness code_ self-reported: high cholesterol	0	ukbb	European		0.0474	0.0524	0.9042	0.3659
Illnesses of mother: Diabetes	0	ukbb	European		-0.0538	0.0598	-0.8998	0.3682
Frequency of heavy DIY in last 4 weeks	0	ukbb	European		0.0725	0.0808	0.8978	0.3693
Diagnoses - main ICD10: M17 Gonarthrosis [arthrosis of knee]	0	ukbb	European		0.0643	0.0719	0.8949	0.3708
Phospholipids in large LDL	27005778	metabolites	European		0.1209	0.1352	0.8941	0.3713
Illnesses of mother: Alzheimers disease/dementia	0	ukbb	European		-0.1999	0.2265	-0.8827	0.3774
Free cholesterol in large LDL	27005778	metabolites	European		0.1199	0.1365	0.8781	0.3799
Free cholesterol	27005778	metabolites	European	Caution: using this data may yield results outside bounds due to relative low Z score of the SNP heritability of the trait	-0.1254	0.1442	-0.8697	0.3845
Illnesses of father: None of the above (group 1)	0	ukbb	European		0.0591	0.0682	0.8667	0.3861
Friendships satisfaction - unhappy	0	ukbb	European	The phenotype codes were reversed in UKBB	0.0506	0.0586	0.8636	0.3878
Diagnoses - main ICD10: M16 Coxarthrosis [arthrosis of hip]	0	ukbb	European		-0.0663	0.0769	-0.8627	0.3883
Diagnoses - main ICD10: M20 Acquired deformities of fingers and toes	0	ukbb	European		0.0673	0.0786	0.8559	0.392
Non-cancer illness code_ self-reported: migraine	0	ukbb	European		-0.0505	0.0597	-0.8459	0.3976
Non-cancer illness code_ self-reported: heart attack/myocardial infarction	0	ukbb	European		0.0471	0.0558	0.8446	0.3983
Diagnoses - main ICD10: G56 Mononeuropathies of upper limb	0	ukbb	European		0.0603	0.0714	0.8444	0.3984
2hr glucose adjusted for BMI	20081857	glycemic	European	Caution: using this data may yield results outside bounds due to relative low Z score of the SNP heritability of the trait	-0.0934	0.112	-0.8343	0.4041
Non-cancer illness code_ self-reported: varicose veins	0	ukbb	European		0.1011	0.1226	0.8241	0.4099
Diagnoses - main ICD10: C44 Other malignant neoplasms of skin	0	ukbb	European		0.0638	0.078	0.8179	0.4134
Arm fat percentage (right)	0	ukbb	European		-0.0248	0.0304	-0.8166	0.4142
Diagnoses - main ICD10: G47 Sleep disorders	0	ukbb	European		-0.0741	0.0912	-0.8118	0.4169
Diagnoses - main ICD10: B37 Candidiasis	0	ukbb	European		0.3969	0.4899	0.8101	0.4179
Diagnoses - main ICD10: D12 Benign neoplasm of colon_ rectum_ anus and anal canal	0	ukbb	European		0.0752	0.0928	0.8101	0.4179
Non-cancer illness code_ self-reported: hypopituitarism	0	ukbb	European		-0.3458	0.4272	-0.8094	0.4183
Leg fat mass (right)	0	ukbb	European		-0.0248	0.0308	-0.8031	0.4219
Cancer diagnosed by doctor	0	ukbb	European		0.0697	0.0872	0.7993	0.4241
18:2 linoleic acid (LA)	27005778	metabolites	European		-0.0781	0.0979	-0.7976	0.4251
Diagnoses - main ICD10: M24 Other specific joint derangements	0	ukbb	European		0.0957	0.1203	0.7954	0.4264
Triglycerides in very large HDL	27005778	metabolites	European	Caution: using this data may yield results outside bounds due to relative low Z score of the SNP heritability of the trait	0.0756	0.0967	0.7813	0.4346
Snoring	0	ukbb	European		0.0316	0.0406	0.7786	0.4362
Vascular/heart problems diagnosed by doctor: Heart attack	0	ukbb	European		0.0431	0.0554	0.7778	0.4367
Vitamin and mineral supplements: Multivitamins +/- minerals	0	ukbb	European		0.0467	0.0601	0.7771	0.4371
Leg fat mass (left)	0	ukbb	European		-0.0239	0.0309	-0.773	0.4395
Fasting insulin main effect	22581228	glycemic	European		-0.0569	0.0736	-0.7729	0.4396
Diagnoses - main ICD10: K35 Acute appendicitis	0	ukbb	European		-0.1045	0.1352	-0.7725	0.4398
Reason for glasses/contact lenses: For just reading/near work as you are getting older (called presbyopia)	0	ukbb	European		0.1122	0.146	0.7685	0.4422
Diagnoses - main ICD10: I21 Acute myocardial infarction	0	ukbb	European		-0.0602	0.0785	-0.7663	0.4435
Worry too long after embarrassment	0	ukbb	European		0.0323	0.0422	0.7661	0.4436
Diagnoses - main ICD10: F31 Bipolar affective disorder	0	ukbb	European		0.0822	0.1076	0.7635	0.4451
Total cholesterol in HDL	27005778	metabolites	European		0.0652	0.0856	0.7616	0.4463
Systolic blood pressure_ automated reading	0	ukbb	European		-0.0256	0.034	-0.7524	0.4518
Mineral and other dietary supplements: Fish oil (including cod liver oil)	0	ukbb	European		-0.0341	0.046	-0.7427	0.4577
Cancer code_ self-reported: basal cell carcinoma	0	ukbb	European		0.0601	0.0809	0.7421	0.458
Total cholesterol in large HDL	27005778	metabolites	European		0.0655	0.0895	0.7315	0.4645
Diagnoses - main ICD10: N92 Excessive_ frequent and irregular menstruation	0	ukbb	European		0.0588	0.0809	0.7274	0.467
Non-cancer illness code_ self-reported: kidney stone/ureter stone/bladder stone	0	ukbb	European		-0.0577	0.0795	-0.7258	0.468
Total cholesterol in large LDL	27005778	metabolites	European		0.0951	0.1318	0.7219	0.4703
Waist-to-hip ratio	25673412	anthropometric	European		0.0286	0.0397	0.7218	0.4704
Leucine	27005778	metabolites	European	Caution: using this data may yield results outside bounds due to relative low Z score of the SNP heritability of the trait	-0.0941	0.1316	-0.7151	0.4745
Diagnoses - main ICD10: R35 Polyuria	0	ukbb	European		0.1099	0.1542	0.713	0.4759
Eczema	26482879	autoimmune	Mixed	Caution: using this data may yield less robust results due to minor departure of the LD structure	-0.0566	0.0796	-0.7108	0.4772
Lumbar Spine bone mineral density	26367794	bone	Mixed	Caution: using this data may yield less robust results due to minor departure of the LD structure	-0.0449	0.0634	-0.7091	0.4783
Transport type for commuting to job workplace: Car/motor vehicle	0	ukbb	European		0.0568	0.0804	0.7072	0.4794
Pulse rate	0	ukbb	European		-0.0331	0.0473	-0.6984	0.4849
Phospholipids in medium HDL	27005778	metabolites	European		0.0679	0.0973	0.6977	0.4854
Illnesses of siblings: Diabetes	0	ukbb	European		-0.0467	0.0671	-0.6954	0.4868
LDL cholesterol	20686565	lipids	European		-0.0369	0.0532	-0.693	0.4883
Tinnitus: Yes_ now most or all of the time	0	ukbb	European		0.0507	0.0742	0.6839	0.494
Number of older siblings	0	ukbb	European		0.6486	0.9501	0.6827	0.4948
Phospholipids in IDL	27005778	metabolites	European		0.0915	0.1346	0.68	0.4965
Frequency of light DIY in last 4 weeks	0	ukbb	European		-0.0509	0.0752	-0.6759	0.4991
Leg fat percentage (left)	0	ukbb	European		0.0206	0.0306	0.6721	0.5015
Free cholesterol in large HDL	27005778	metabolites	European		0.0613	0.0919	0.6668	0.5049
Trunk fat percentage	0	ukbb	European		-0.0208	0.0315	-0.6596	0.5095
Coronary artery disease	26343387	cardiometabolic	Mixed	Caution: using this data may yield less robust results due to minor departure of the LD structure	0.027	0.041	0.6571	0.5111
Free cholesterol in IDL	27005778	metabolites	European		0.0753	0.1158	0.6504	0.5154
Leg fat percentage (right)	0	ukbb	European		0.0196	0.0303	0.6473	0.5174
Cholesterol esters in medium VLDL	27005778	metabolites	European		-0.0608	0.0939	-0.6468	0.5178
Neck/shoulder pain for 3+ months	0	ukbb	European		0.0714	0.1106	0.6458	0.5184
Diagnoses - main ICD10: F43 Reaction to severe stress_ and adjustment disorders	0	ukbb	European		0.3823	0.5921	0.6457	0.5185
Forearm Bone mineral density	26367794	bone	Mixed	Caution: using this data may yield results outside bounds due to relative low Z score of the SNP heritability of the trait; using this data may yield less robust results due to minor departure of the LD structure	0.0908	0.1424	0.6373	0.5239
Non-cancer illness code_ self-reported: sleep apnoea	0	ukbb	European		-0.0873	0.1374	-0.6354	0.5252
Glucose	27005778	metabolites	European		0.0548	0.0874	0.6271	0.5306
Phospholipids in large HDL	27005778	metabolites	European		0.0517	0.0831	0.6217	0.5341
Vitamin and mineral supplements: Vitamin D	0	ukbb	European		-0.0554	0.0895	-0.619	0.5359
Non-cancer illness code_ self-reported: crohns disease	0	ukbb	European		-0.0611	0.1	-0.6114	0.541
Non-cancer illness code_ self-reported: allergy or anaphylactic reaction to drug	0	ukbb	European		-0.1514	0.2493	-0.6072	0.5437
Non-cancer illness code_ self-reported: muscle or soft tissue injuries	0	ukbb	European		-0.1024	0.1698	-0.6028	0.5467
Asthma	17611496	autoimmune	European		0.0511	0.085	0.6013	0.5476
Sodium in urine	0	ukbb	European		-0.0235	0.0393	-0.5979	0.5499
Lumbar spine bone mineral density	22504420	bone	Mixed	Caution: using these data may yield less robust results due to minor departure of the LD structure	-0.0307	0.052	-0.5908	0.5546
Glycoprotein acetyls; mainly a1-acid glycoprotein	27005778	metabolites	European		-0.0606	0.1027	-0.5903	0.555
Non-cancer illness code_ self-reported: eczema/dermatitis	0	ukbb	European		-0.0414	0.0708	-0.5847	0.5587
Non-cancer illness code_ self-reported: rheumatoid arthritis	0	ukbb	European		0.0582	0.0997	0.5839	0.5593
Daytime dozing / sleeping (narcolepsy)	0	ukbb	European		0.0251	0.043	0.5833	0.5597
Total lipids in large HDL	27005778	metabolites	European		0.0487	0.0838	0.5806	0.5615
Birth weight	27680694	anthropometric	European		-0.0239	0.0415	-0.5764	0.5644
Diagnoses - main ICD10: I48 Atrial fibrillation and flutter	0	ukbb	European		0.0443	0.0776	0.571	0.568
Average weekly intake of other alcoholic drinks	0	ukbb	European		0.0713	0.1255	0.5682	0.5699
Diagnoses - main ICD10: M70 Soft tissue disorders related to use_ overuse and pressure	0	ukbb	European		0.0714	0.1258	0.5676	0.5703
Concentration of large HDL particles	27005778	metabolites	European		0.0462	0.0819	0.5636	0.5731
Transferrin	25352340	metal	European	Caution: using this data may yield results outside bounds due to relative low Z score of the SNP heritability of the trait	0.0484	0.0863	0.5604	0.5752
Total cholesterol in medium HDL	27005778	metabolites	European	Caution: using this data may yield results outside bounds due to relative low Z score of the SNP heritability of the trait	0.0627	0.1126	0.5565	0.5779
Duration of walks	0	ukbb	European		0.0231	0.0421	0.5482	0.5836
Eye problems/disorders: Diabetes related eye disease	0	ukbb	European		-0.0503	0.0918	-0.5473	0.5842
Non-cancer illness code_ self-reported: asthma	0	ukbb	European		0.0203	0.0371	0.5464	0.5848
Alcohol intake versus 10 years previously - less nowadays	0	ukbb	European	The phenotype codes were reversed in UKBB	-0.0265	0.0492	-0.5393	0.5897
Mean diameter for VLDL particles	27005778	metabolites	European		-0.0525	0.0986	-0.5322	0.5946
Maximum heart rate during fitness test	0	ukbb	European		-0.0393	0.0739	-0.5312	0.5952
Illness_ injury_ bereavement_ stress in last 2 years: Serious illness_ injury or assault of a close relative	0	ukbb	European		-0.0389	0.0742	-0.5245	0.5999
Hearing aid user	0	ukbb	European		0.0393	0.0752	0.5233	0.6008
Serum cystatin c	26831199	kidney	Mixed	Caution: using this data may yield less robust results due to minor departure of the LD structure	-0.0313	0.0601	-0.5208	0.6025
Free cholesterol to esterified cholesterol ratio	27005778	metabolites	European	Caution: using this data may yield results outside bounds due to relative low Z score of the SNP heritability of the trait	-0.0703	0.1352	-0.5202	0.6029
Had other major operations	0	ukbb	European		0.0326	0.0626	0.5199	0.6031
Medication for cholesterol_ blood pressure_ diabetes_ or take exogenous hormones: None of the above	0	ukbb	European		-0.0211	0.0406	-0.5196	0.6034
Total lipids in small VLDL	27005778	metabolites	European		-0.05	0.0974	-0.5133	0.6077
Free cholesterol in small VLDL	27005778	metabolites	European		-0.0541	0.1066	-0.5078	0.6116
Duration of fitness test	0	ukbb	European		-0.0615	0.1212	-0.5073	0.6119
Length of menstrual cycle	0	ukbb	European		0.0388	0.0768	0.5046	0.6138
Vitamin and mineral supplements: Vitamin E	0	ukbb	European		0.0426	0.0846	0.5039	0.6144
Pulse rate_ automated reading	0	ukbb	European		-0.0159	0.0328	-0.4832	0.629
Medication for cholesterol_ blood pressure or diabetes: Cholesterol lowering medication	0	ukbb	European		0.0224	0.0467	0.4806	0.6308
Non-cancer illness code_ self-reported: hypothyroidism/myxoedema	0	ukbb	European		0.0196	0.041	0.4776	0.6329
Forced expiratory volume in 1 second (FEV1)	28166213	lung_function	European		0.0217	0.0459	0.4734	0.6359
Blood clot_ DVT_ bronchitis_ emphysema_ asthma_ rhinitis_ eczema_ allergy diagnosed by doctor: Asthma	0	ukbb	European		0.018	0.038	0.4732	0.636
Had major operations	0	ukbb	European		0.0338	0.0717	0.4721	0.6369
Diagnoses - main ICD10: Z80 Family history of malignant neoplasm	0	ukbb	European		-0.1939	0.417	-0.4651	0.6419
Non-cancer illness code_ self-reported: hyperthyroidism/thyrotoxicosis	0	ukbb	European		-0.0405	0.0873	-0.4638	0.6428
Qualifications: NVQ or HND or HNC or equivalent	0	ukbb	European		0.0295	0.0643	0.4586	0.6465
Mean diameter for HDL particles	27005778	metabolites	European		0.041	0.0896	0.4577	0.6472
Concentration of small VLDL particles	27005778	metabolites	European		-0.0439	0.0959	-0.4575	0.6473
Cholesterol esters in large HDL	27005778	metabolites	European		0.0401	0.0884	0.4536	0.6501
Phospholipids in large VLDL	27005778	metabolites	European		-0.0499	0.1106	-0.4514	0.6517
Total lipids in small HDL	27005778	metabolites	European	Caution: using this data may yield results outside bounds due to relative low Z score of the SNP heritability of the trait	0.0605	0.1349	0.4486	0.6537
Non-cancer illness code_ self-reported: polio / poliomyelitis	0	ukbb	European		0.0623	0.139	0.4486	0.6538
Autism spectrum disorder	28540026	psychiatric	European		-0.0361	0.0811	-0.445	0.6563
Free cholesterol in large VLDL	27005778	metabolites	European		-0.0437	0.0991	-0.4411	0.6591
Ratio of bisallylic groups to double bonds	27005778	metabolites	European	Caution: using this data may yield results outside bounds due to relative low Z score of the SNP heritability of the trait	-0.03	0.0681	-0.4412	0.6591
Serumurate overweight	25811787	uric_acid	European	Caution: using this data may yield results outside bounds due to relative low Z score of the SNP heritability of the trait	-0.0292	0.0667	-0.4374	0.6618
Diagnoses - main ICD10: C50 Malignant neoplasm of breast	0	ukbb	European		0.0362	0.0835	0.4333	0.6648
Diagnoses - main ICD10: N20 Calculus of kidney and ureter	0	ukbb	European		0.0369	0.0859	0.4294	0.6676
Diagnoses - main ICD10: S52 Fracture of forearm	0	ukbb	European		0.0366	0.0853	0.4287	0.6681
Reason for glasses/contact lenses: For long-sightedness_ i.e. for distance and near_ but particularly for near tasks like reading (called hypermetropia)	0	ukbb	European		0.0346	0.0813	0.4251	0.6708
Triglycerides in chylomicrons and largest VLDL particles	27005778	metabolites	European		-0.0482	0.1135	-0.4245	0.6712
Non-cancer illness code_ self-reported: vitiligo	0	ukbb	European		0.077	0.182	0.4231	0.6722
Concentration of chylomicrons and largest VLDL particles	27005778	metabolites	European		-0.0453	0.1082	-0.4185	0.6756
Illnesses of father: High blood pressure	0	ukbb	European		-0.0257	0.0615	-0.417	0.6766
Average number of methylene groups per a double bond	27005778	metabolites	European	Caution: using this data may yield results outside bounds due to relative low Z score of the SNP heritability of the trait	-0.0335	0.0813	-0.412	0.6803
Triglycerides in IDL	27005778	metabolites	European		0.0423	0.1034	0.4096	0.6821
Non-cancer illness code_ self-reported: ulcerative colitis	0	ukbb	European		0.0423	0.1053	0.4021	0.6876
Total lipids in chylomicrons and largest VLDL particles	27005778	metabolites	European		-0.0378	0.0951	-0.3979	0.6907
Illnesses of mother: Heart disease	0	ukbb	European		0.0264	0.0666	0.3962	0.6919
Concentration of medium HDL particles	27005778	metabolites	European	Caution: using this data may yield results outside bounds due to relative low Z score of the SNP heritability of the trait	0.043	0.1092	0.394	0.6936
Acetoacetate	27005778	metabolites	European	Caution: using this data may yield results outside bounds due to relative low Z score of the SNP heritability of the trait	0.0348	0.0886	0.3925	0.6947
Non-cancer illness code_ self-reported: vaginal prolapse/uterine prolapse	0	ukbb	European		0.0388	0.0993	0.3913	0.6956
Total cholesterol in small VLDL	27005778	metabolites	European		-0.0449	0.1156	-0.3886	0.6976
Non-cancer illness code_ self-reported: iron deficiency anaemia	0	ukbb	European		-0.041	0.1056	-0.3884	0.6977
Total cholesterol in large VLDL	27005778	metabolites	European		-0.0385	0.0998	-0.3856	0.6998
Total lipids in medium HDL	27005778	metabolites	European	Caution: using this data may yield results outside bounds due to relative low Z score of the SNP heritability of the trait	0.0426	0.1113	0.3828	0.7019
Diagnoses - main ICD10: I84 Haemorrhoids	0	ukbb	European		0.0293	0.077	0.3813	0.703
Phenylalanine	27005778	metabolites	European	Caution: using this data may yield results outside bounds due to relative low Z score of the SNP heritability of the trait	0.0464	0.123	0.3769	0.7062
Platelet count	22139419	haemotological	European		0.0201	0.0537	0.3749	0.7077
Celiac disease	20190752	autoimmune	European		0.0275	0.0746	0.3692	0.712
Mean Pallidum	25607358	brain_volume	European		-0.034	0.0938	-0.362	0.7173
Mineral and other dietary supplements: Selenium	0	ukbb	European		0.0304	0.086	0.3534	0.7238
Illnesses of siblings: High blood pressure	0	ukbb	European		-0.0176	0.0514	-0.3431	0.7315
Diagnoses - main ICD10: L03 Cellulitis	0	ukbb	European		0.045	0.1313	0.3425	0.732
Childhood obesity	22484627	anthropometric	European		-0.0183	0.055	-0.332	0.7399
Cholesterol esters in medium HDL	27005778	metabolites	European	Caution: using this data may yield results outside bounds due to relative low Z score of the SNP heritability of the trait	0.0406	0.125	0.3248	0.7454
Non-cancer illness code_ self-reported: back problem	0	ukbb	European		0.0347	0.1069	0.3245	0.7456
Concentration of very large HDL particles	27005778	metabolites	European	Caution: using this data may yield results outside bounds due to relative low Z score of the SNP heritability of the trait	0.0337	0.1038	0.3241	0.7458
Non-cancer illness code_ self-reported: hypertrophic cardiomyopathy (hcm / hocm)	0	ukbb	European		0.0994	0.3077	0.3232	0.7466
Triglycerides in very large VLDL	27005778	metabolites	European		-0.0326	0.1009	-0.323	0.7467
Primary biliary cirrhosis	26394269	autoimmune	European		0.0206	0.0644	0.3202	0.7488
Diagnoses - main ICD10: K44 Diaphragmatic hernia	0	ukbb	European		0.0354	0.1108	0.3191	0.7497
Phospholipids in medium LDL	27005778	metabolites	European		0.0377	0.1187	0.3178	0.7506
Target heart rate achieved	0	ukbb	European		0.0316	0.1002	0.3156	0.7523
Types of transport used (excluding work): Public transport	0	ukbb	European		-0.0173	0.0549	-0.3153	0.7525
Diagnoses - main ICD10: R14 Flatulence and related conditions	0	ukbb	European		-0.0382	0.121	-0.3152	0.7526
Diagnoses - main ICD10: O75 Other complications of labour and delivery_ not elsewhere classified	0	ukbb	European		-0.0457	0.1486	-0.3078	0.7583
Valine	27005778	metabolites	European		-0.0304	0.0994	-0.3058	0.7598
Diagnoses - main ICD10: N19 Unspecified renal failure	0	ukbb	European		0.047	0.1565	0.3001	0.7641
Hair/balding pattern: Pattern 3	0	ukbb	European		0.0158	0.0529	0.2988	0.7651
Total cholesterol in LDL	27005778	metabolites	European		0.0394	0.1318	0.2986	0.7652
Diagnoses - main ICD10: J33 Nasal polyp	0	ukbb	European		0.03	0.1009	0.2972	0.7663
Total cholesterol in medium LDL	27005778	metabolites	European		0.0384	0.1297	0.296	0.7672
Albumin	27005778	metabolites	European	Caution: using this data may yield results outside bounds due to relative low Z score of the SNP heritability of the trait	-0.0362	0.1229	-0.2946	0.7683
Neo-openness to experience	21173776	personality	European		-0.0304	0.1034	-0.2939	0.7689
Mono-unsaturated fatty acids	27005778	metabolites	European	Caution: using this data may yield results outside bounds due to relative low Z score of the SNP heritability of the trait	0.0352	0.1245	0.2828	0.7773
Total lipids in very large VLDL	27005778	metabolites	European		-0.0268	0.0961	-0.279	0.7803
Illnesses of father: Prostate cancer	0	ukbb	European		0.0257	0.094	0.2736	0.7844
Total lipids in large VLDL	27005778	metabolites	European		-0.0269	0.099	-0.2713	0.7862
Phospholipids in small VLDL	27005778	metabolites	European		-0.028	0.1041	-0.2693	0.7877
Duration of other exercises	0	ukbb	European		-0.0215	0.0826	-0.2609	0.7942
Concentration of IDL particles	27005778	metabolites	European		0.032	0.1235	0.2592	0.7955
Total lipids in medium VLDL	27005778	metabolites	European		-0.0265	0.1027	-0.2586	0.7959
Diastolic blood pressure_ automated reading	0	ukbb	European		-0.0088	0.034	-0.2585	0.796
Apolipoprotein A-I	27005778	metabolites	European		0.0248	0.0994	0.2493	0.8031
Concentration of large LDL particles	27005778	metabolites	European		0.0335	0.135	0.2481	0.8041
Doctor diagnosed asthma	0	ukbb	European		-0.0137	0.056	-0.2447	0.8067
Total lipids in IDL	27005778	metabolites	European		0.0296	0.1247	0.2376	0.8122
Duration of heavy DIY	0	ukbb	European		-0.0149	0.0631	-0.2367	0.8129
Other eye problems	0	ukbb	European		-0.0185	0.0804	-0.2304	0.8178
Duration of light DIY	0	ukbb	European		0.0147	0.064	0.2293	0.8186
Total cholesterol in medium VLDL	27005778	metabolites	European		-0.0234	0.1025	-0.2284	0.8193
Sleep duration	27494321	sleeping	European		-0.0132	0.0591	-0.2241	0.8227
Diagnoses - main ICD10: K22 Other diseases of oesophagus	0	ukbb	European		0.0252	0.1207	0.2089	0.8345
Total lipids in large LDL	27005778	metabolites	European		0.028	0.1349	0.2072	0.8358
Total cholesterol in IDL	27005778	metabolites	European		0.0255	0.1254	0.2035	0.8387
Underlying (primary) cause of death: ICD10: J84.1 Other interstitial pulmonary diseases with fibrosis	0	ukbb	European		-0.0289	0.1425	-0.2028	0.8393
Ratio of bisallylic groups to total fatty acids	27005778	metabolites	European	Caution: using this data may yield results outside bounds due to relative low Z score of the SNP heritability of the trait	-0.0149	0.0741	-0.2016	0.8402
Concentration of very large VLDL particles	27005778	metabolites	European		-0.0176	0.0886	-0.1982	0.8429
Phospholipids in very large VLDL	27005778	metabolites	European		-0.0209	0.1057	-0.198	0.8431
Diagnoses - main ICD10: K43 Ventral hernia	0	ukbb	European		0.0179	0.0907	0.1971	0.8437
Mean Putamen	25607358	brain_volume	European		-0.0135	0.0689	-0.1959	0.8447
Total cholesterol in very large HDL	27005778	metabolites	European	Caution: using this data may yield results outside bounds due to relative low Z score of the SNP heritability of the trait	0.0283	0.1451	0.1954	0.8451
Total Cholesterol	20686565	lipids	European		-0.0091	0.0473	-0.1924	0.8474
HOMA-IR	20081858	glycemic	European		-0.0175	0.0914	-0.1917	0.848
Started insulin within one year diagnosis of diabetes	0	ukbb	European		0.0172	0.0905	0.1904	0.849
Diagnoses - main ICD10: K40 Inguinal hernia	0	ukbb	European		-0.0107	0.0567	-0.1893	0.8499
Type 2 Diabetes	22885922	glycemic	European		0.0111	0.0592	0.1877	0.8511
HbA1C	20858683	glycemic	European		-0.0141	0.0785	-0.1793	0.8577
Non-cancer illness code_ self-reported: cholelithiasis/gall stones	0	ukbb	European		-0.0168	0.0938	-0.179	0.858
Non-cancer illness code_ self-reported: pneumothorax	0	ukbb	European		-0.0228	0.1285	-0.1771	0.8595
Medication for pain relief_ constipation_ heartburn: Aspirin	0	ukbb	European		0.0098	0.0569	0.173	0.8626
Mouth/teeth dental problems: Mouth ulcers	0	ukbb	European		0.008	0.0474	0.1688	0.866
Serum total cholesterol	27005778	metabolites	European	Caution: using this data may yield results outside bounds due to relative low Z score of the SNP heritability of the trait	0.0228	0.1352	0.1685	0.8662
Non-cancer illness code_ self-reported: osteoporosis	0	ukbb	European		-0.0106	0.0637	-0.1662	0.868
Urate	23263486	other	European		0.0074	0.0455	0.1636	0.8701
Triglycerides in large VLDL	27005778	metabolites	European		-0.017	0.1062	-0.1603	0.8727
Alzheimers disease	24162737	neurological	European		0.0135	0.0877	0.154	0.8776
Systemic lupus erythematosus	26502338	autoimmune	European		0.0091	0.0591	0.1539	0.8777
Phospholipids in very large HDL	27005778	metabolites	European		-0.0148	0.0992	-0.1492	0.8814
Total cholesterol in small LDL	27005778	metabolites	European		-0.022	0.1485	-0.1479	0.8824
Mean Accumbens	25607358	brain_volume	European	Caution: using this data may yield results outside bounds due to relative low Z score of the SNP heritability of the trait	0.0194	0.1329	0.1463	0.8837
Potassium in urine	0	ukbb	European		-0.0062	0.0428	-0.1448	0.8849
Non-cancer illness code_ self-reported: bladder problem (not cancer)	0	ukbb	European		-0.0221	0.155	-0.1428	0.8865
Diagnoses - main ICD10: I10 Essential (primary) hypertension	0	ukbb	European		-0.0245	0.1731	-0.1417	0.8873
Creatinine	27005778	metabolites	European		0.0112	0.0823	0.1363	0.8916
Mean diameter for LDL particles	27005778	metabolites	European	Caution: using this data may yield results outside bounds due to relative low Z score of the SNP heritability of the trait	-0.0199	0.152	-0.1309	0.8959
Number of days/week walked 10+ minutes	0	ukbb	European		0.0064	0.0489	0.1305	0.8962
Cholesterol esters in large VLDL	27005778	metabolites	European		-0.0117	0.0899	-0.1303	0.8963
Extreme waist-to-hip ratio	23563607	anthropometric	European		0.012	0.0929	0.1292	0.8972
Phospholipids in chylomicrons and largest VLDL particles	27005778	metabolites	European		-0.0127	0.1034	-0.1227	0.9023
Diagnoses - main ICD10: H25 Senile cataract	0	ukbb	European		-0.0158	0.1304	-0.1208	0.9039
Concentration of medium LDL particles	27005778	metabolites	European		0.0161	0.1364	0.1178	0.9062
Concentration of very small VLDL particles	27005778	metabolites	European		0.0116	0.1018	0.1141	0.9091
Diagnoses - main ICD10: M21 Other acquired deformities of limbs	0	ukbb	European		0.0332	0.2993	0.1108	0.9118
Triglycerides in very small VLDL	27005778	metabolites	European		0.0107	0.0972	0.1099	0.9125
Non-cancer illness code_ self-reported: pernicious anaemia	0	ukbb	European		0.0126	0.1187	0.1058	0.9157
Headaches for 3+ months	0	ukbb	European		-0.0072	0.0737	-0.0981	0.9218
Urinary albumin-to-creatinine ratio (non-diabetes)	26631737	kidney	European		0.0083	0.0866	0.0964	0.9232
Medication for cholesterol_ blood pressure or diabetes: Blood pressure medication	0	ukbb	European		-0.004	0.043	-0.0926	0.9263
Fracture resulting from simple fall	0	ukbb	European		-0.0094	0.1038	-0.0902	0.9282
Concentration of large VLDL particles	27005778	metabolites	European		-0.0085	0.0977	-0.0871	0.9306
Triglycerides in small VLDL	27005778	metabolites	European		-0.0086	0.1073	-0.0801	0.9362
Cancer code_ self-reported: prostate cancer	0	ukbb	European		0.0073	0.0954	0.0767	0.9389
Diagnoses - main ICD10: N32 Other disorders of bladder	0	ukbb	European		-0.0085	0.1113	-0.076	0.9394
Total lipids in small LDL	27005778	metabolites	European		-0.0098	0.1349	-0.0724	0.9423
Triglycerides in medium VLDL	27005778	metabolites	European		0.0083	0.1151	0.0719	0.9426
Concentration of medium VLDL particles	27005778	metabolites	European		-0.0067	0.0959	-0.0699	0.9442
Diagnoses - main ICD10: R31 Unspecified haematuria	0	ukbb	European		-0.0089	0.1275	-0.0696	0.9445
Average weekly champagne plus white wine intake	0	ukbb	European		0.0036	0.0529	0.069	0.945
Diagnoses - main ICD10: C61 Malignant neoplasm of prostate	0	ukbb	European		-0.0069	0.1024	-0.0672	0.9464
Non-cancer illness code_ self-reported: arthritis (nos)	0	ukbb	European		-0.0107	0.1664	-0.0643	0.9487
Total lipids in very small VLDL	27005778	metabolites	European		-0.0066	0.1034	-0.0639	0.949
Total lipids in medium LDL	27005778	metabolites	European		0.0086	0.1361	0.0628	0.9499
Cholesterol esters in large LDL	27005778	metabolites	European		0.0076	0.1312	0.0581	0.9537
Illnesses of siblings: Stroke	0	ukbb	European		0.0089	0.1594	0.0555	0.9557
Urinary albumin-to-creatinine ratio	26631737	kidney	European		0.0047	0.0855	0.0547	0.9564
Cholesterol esters in medium LDL	27005778	metabolites	European		-0.0071	0.1314	-0.0537	0.9572
Omega-9 and saturated fatty acids	27005778	metabolites	European	Caution: using this data may yield results outside bounds due to relative low Z score of the SNP heritability of the trait	0.0072	0.1405	0.0512	0.9592
22:6 docosahexaenoic acid	27005778	metabolites	European		-0.0042	0.0902	-0.047	0.9625
Description of average fatty acid chain length; not actual carbon number	27005778	metabolites	European		0.0059	0.1275	0.0462	0.9631
Cancer code_ self-reported: squamous cell carcinoma	0	ukbb	European		-0.0079	0.1717	-0.046	0.9633
Concentration of small LDL particles	27005778	metabolites	European		-0.0053	0.1268	-0.0418	0.9666
Triglycerides in small HDL	27005778	metabolites	European	Caution: using this data may yield results outside bounds due to relative low Z score of the SNP heritability of the trait	-0.0048	0.1224	-0.0395	0.9685
Non-cancer illness code_ self-reported: uterine fibroids	0	ukbb	European		0.0036	0.0914	0.039	0.9689
Phospholipids in medium VLDL	27005778	metabolites	European		-0.004	0.1089	-0.037	0.9705
Alanine	27005778	metabolites	European		0.0037	0.1024	0.0363	0.971
Apolipoprotein B	27005778	metabolites	European		0.0038	0.1193	0.0322	0.9743
Illnesses of mother: Breast cancer	0	ukbb	European		-0.0026	0.0799	-0.032	0.9745
Omega-3 fatty acids	27005778	metabolites	European		-0.0024	0.0924	-0.0264	0.979
Free cholesterol in medium VLDL	27005778	metabolites	European		-0.0025	0.1081	-0.0229	0.9818
Total lipids in very large HDL	27005778	metabolites	European	Caution: using this data may yield results outside bounds due to relative low Z score of the SNP heritability of the trait	0.0021	0.1219	0.0175	0.986
Average number of double bonds in a fatty acid chain	27005778	metabolites	European		-0.0015	0.0911	-0.016	0.9872
Phospholipids in very small VLDL	27005778	metabolites	European		0.0017	0.1096	0.0158	0.9874
Free cholesterol in very large HDL	27005778	metabolites	European	Caution: using this data may yield results outside bounds due to relative low Z score of the SNP heritability of the trait	-0.0018	0.1239	-0.0148	0.9882
Femoral neck bone mineral density	22504420	bone	Mixed	Caution: using these data may yield less robust results due to minor departure of the LD structure	0.0006	0.0486	0.0116	0.9908
Diagnoses - main ICD10: D25 Leiomyoma of uterus	0	ukbb	European		0.001	0.0974	0.0102	0.9919
Serum total triglycerides	27005778	metabolites	European		-0.001	0.1046	-0.0094	0.9925
Medication for cholesterol_ blood pressure or diabetes: None of the above	0	ukbb	European		-0.0003	0.0456	-0.0058	0.9953
Diagnoses - main ICD10: K76 Other diseases of liver	0	ukbb	European		-0.0003	0.1279	-0.0023	0.9982
