# Supplementary material for: Genome-wide association study of alcohol consumption and use disorder in 274,424 individuals from multiple populations
Source: Nat Commun. 2019 Apr 2;10:1499. doi: 10.1038/s41467-019-09480-8 (PMC6445072; doi:10.1038/s41467-019-09480-8)
Supplement: Supplementary file 39 — Supplementary Data 36 [file 41467_2019_9480_MOESM39_ESM.xlsx]

## Sheet: Sheet1
Supplementary Data 36. Test of differences between genetic correlations with AUDIT-C and AUD. Traits labeled in bold are significant after Bonferroni correction for all the tested traits (N=714).
Traits	PMID	Category	rg (AUDIT-C)	se (AUDIT-C)	rg (AUD)	se (AUD)	z (diff_AUDIT-C_AUD)	p
Overall health rating - poorer rating	0	ukbb	-0.4256	0.0292	0.1854	0.0343	13.564	6.55084e-42
Age at first live birth	0	ukbb	0.3124	0.0356	-0.3102	0.0372	12.0917	1.16824e-33
Qualifications: None of the above	0	ukbb	-0.2312	0.031	0.2836	0.0312	11.7047	1.20561e-31
Age completed full time education	0	ukbb	0.2658	0.0355	-0.3218	0.0355	11.7041	1.21425e-31
Current employment status: Unable to work because of sickness or disability	0	ukbb	-0.4371	0.0492	0.3958	0.0533	11.4825	1.61522e-30
Years of schooling 2016	27225129	education	0.2477	0.03	-0.2628	0.0333	11.3898	4.69845e-30
Qualifications: College or University degree	0	ukbb	0.2221	0.0289	-0.2372	0.0311	10.8185	2.81237e-27
Major depressive disorder	29700475	psychiatric	-0.2156	0.0401	0.4055	0.0438	10.4591	1.3317e-25
Wheeze or whistling in the chest in last year	0	ukbb	-0.2143	0.0366	0.2926	0.0343	10.1056	5.21683e-24
Current tobacco smoking	0	ukbb	-0.0159	0.0414	0.5307	0.0352	10.0586	8.41797e-24
Usual walking pace	0	ukbb	0.3501	0.0343	-0.1408	0.0348	10.0466	9.51029e-24
Leg fat percentage (left)	0	ukbb	-0.392	0.0283	0.0206	0.0306	9.89915	4.19813e-23
Qualifications: A levels/AS levels or equivalent	0	ukbb	0.2378	0.0371	-0.255	0.0333	9.88511	4.83075e-23
Frequency of tiredness / lethargy in last 2 weeks	0	ukbb	-0.3632	0.0369	0.1793	0.0413	9.79539	1.17845e-22
Leg fat percentage (right)	0	ukbb	-0.3853	0.0283	0.0196	0.0303	9.7659	1.57702e-22
Seen doctor (GP) for nerves_ anxiety_ tension or depression	0	ukbb	-0.1515	0.0346	0.3654	0.0407	9.67623	3.80489e-22
Pain type(s) experienced in last month: None of the above	0	ukbb	0.3321	0.0385	-0.1905	0.038	9.66081	4.42338e-22
Frequency of depressed mood in last 2 weeks	0	ukbb	-0.2215	0.0405	0.3602	0.0449	9.62012	6.57539e-22
Alcohol intake frequency - lower frequency	0	ukbb	-0.8036	0.032	-0.3347	0.0369	9.60021	7.97855e-22
Smoking status: Current	0	ukbb	0.0206	0.0422	0.5481	0.0357	9.54319	1.3851e-21
Age of first birth	27798627	reproductive	0.285	0.0433	-0.3047	0.0449	9.45379	3.2677e-21
Long-standing illness_ disability or infirmity	0	ukbb	-0.4462	0.0377	0.0548	0.0384	9.31	1.27832e-20
Taking other prescription medications	0	ukbb	-0.3516	0.0383	0.1616	0.0399	9.27906	1.70979e-20
Frequency of unenthusiasm / disinterest in last 2 weeks	0	ukbb	-0.2271	0.0394	0.3167	0.0441	9.19562	3.72852e-20
Alcohol drinker status: Previous	0	ukbb	-0.5379	0.0626	0.312	0.0683	9.17343	4.58195e-20
Types of physical activity in last 4 weeks: Other exercises (eg: swimming_ cycling_ keep fit_ bowling)	0	ukbb	0.3565	0.0401	-0.19	0.0441	9.16861	4.79151e-20
Health satisfaction - unhappy	0	ukbb	-0.4273	0.0456	0.1887	0.05	9.10287	8.79761e-20
Types of physical activity in last 4 weeks: None of the above	0	ukbb	-0.3717	0.0532	0.3187	0.055	9.02253	1.83791e-19
Mood swings	0	ukbb	-0.182	0.0356	0.2798	0.0368	9.01926	1.89371e-19
Maternal smoking around birth	0	ukbb	-0.0059	0.0435	0.5208	0.0408	8.83137	1.03401e-18
Townsend deprivation index at recruitment	0	ukbb	-0.1324	0.0431	0.4169	0.0458	8.73419	2.45409e-18
Alcohol usually taken with meals	0	ukbb	0.0687	0.0394	-0.4067	0.0377	8.71795	2.8329e-18
Number of treatments/medications taken	0	ukbb	-0.3482	0.0374	0.0925	0.0352	8.58069	9.43072e-18
Average weekly red wine intake	0	ukbb	0.406	0.0414	-0.1091	0.0442	8.50551	1.80793e-17
Arm fat percentage (right)	0	ukbb	-0.3809	0.0288	-0.0248	0.0304	8.50368	1.8368e-17
Arm fat percentage (left)	0	ukbb	-0.3846	0.0286	-0.0315	0.0304	8.45977	2.679e-17
Attention deficit hyperactivity disorder	https://doi.org/10.1101/145581	psychiatric	-0.1705	0.045	0.3669	0.0462	8.33259	7.90899e-17
Pain type(s) experienced in last month: Back pain	0	ukbb	-0.2965	0.0396	0.1941	0.0445	8.23589	1.78225e-16
Fed-up feelings	0	ukbb	-0.1836	0.0367	0.2604	0.0399	8.19013	2.60954e-16
Depressive symptoms	27089181	psychiatric	-0.1965	0.0505	0.3856	0.0501	8.18297	2.76922e-16
Medication for pain relief_ constipation_ heartburn: None of the above	0	ukbb	0.3312	0.0376	-0.1256	0.0413	8.17875	2.86797e-16
Leg fat mass (left)	0	ukbb	-0.3754	0.03	-0.0239	0.0309	8.16161	3.306e-16
Illness_ injury_ bereavement_ stress in last 2 years: Financial difficulties	0	ukbb	-0.2106	0.042	0.2932	0.0453	8.15547	3.47832e-16
Number of self-reported non-cancer illnesses	0	ukbb	-0.3648	0.0359	0.0692	0.0395	8.13091	4.26094e-16
Leg fat mass (right)	0	ukbb	-0.3732	0.03	-0.0248	0.0308	8.10311	5.35698e-16
Qualifications: O levels/GCSEs or equivalent	0	ukbb	0.2324	0.0386	-0.2063	0.0384	8.05732	7.79873e-16
Diagnoses - main ICD10: R10 Abdominal and pelvic pain	0	ukbb	-0.3879	0.0557	0.32	0.069	7.98297	1.42859e-15
Seen a psychiatrist for nerves_ anxiety_ tension or depression	0	ukbb	-0.134	0.0478	0.4087	0.0499	7.8538	4.03611e-15
Pack years adult smoking as proportion of life span exposed to smoking PREVIEW ONLY	0	ukbb	-0.1934	0.0436	0.3436	0.0528	7.8423	4.42369e-15
Loneliness_ isolation	0	ukbb	-0.2033	0.0394	0.2738	0.0465	7.82804	4.95551e-15
Types of physical activity in last 4 weeks: Walking for pleasure (not as a means of transport)	0	ukbb	0.2554	0.0402	-0.2019	0.0431	7.75904	8.55725e-15
Falls in the last year	0	ukbb	-0.311	0.0457	0.1846	0.0448	7.74419	9.61898e-15
Trunk fat percentage	0	ukbb	-0.3565	0.03	-0.0208	0.0315	7.71724	1.18874e-14
Job involves heavy manual or physical work	0	ukbb	-0.2334	0.0368	0.2009	0.0426	7.71487	1.21104e-14
Noisy workplace	0	ukbb	-0.3516	0.0579	0.2804	0.0582	7.69836	1.3782e-14
Frequency of tenseness / restlessness in last 2 weeks	0	ukbb	-0.1621	0.0422	0.3114	0.0455	7.63006	2.34638e-14
Pack years of smoking PREVIEW ONLY	0	ukbb	-0.192	0.0461	0.3452	0.0538	7.58227	3.39559e-14
Types of transport used (excluding work): Cycle	0	ukbb	0.445	0.0492	-0.0874	0.0506	7.54362	4.57103e-14
Non-cancer illness code_ self-reported: depression	0	ukbb	-0.2082	0.0581	0.4192	0.0604	7.48616	7.09154e-14
Shortness of breath walking on level ground	0	ukbb	-0.3963	0.0545	0.1951	0.0585	7.39684	1.39468e-13
Whole body fat mass	0	ukbb	-0.3623	0.0301	-0.046	0.0309	7.33241	2.26043e-13
Age at last live birth	0	ukbb	0.2628	0.0433	-0.2156	0.0495	7.2743	3.48227e-13
Job involves mainly walking or standing	0	ukbb	-0.224	0.0352	0.1799	0.0433	7.23801	4.55302e-13
Arm fat mass (right)	0	ukbb	-0.3666	0.03	-0.0558	0.0308	7.22861	4.8796e-13
Alcohol intake versus 10 years previously - less nowadays	0	ukbb	-0.4898	0.0412	-0.0265	0.0492	7.21963	5.21294e-13
Arm fat mass (left)	0	ukbb	-0.3695	0.0298	-0.0628	0.0308	7.15644	8.27992e-13
Pain type(s) experienced in last month: Neck or shoulder pain	0	ukbb	-0.2532	0.0424	0.1955	0.0465	7.1303	1.00149e-12
Fluid intelligence score	0	ukbb	0.1759	0.0361	-0.1907	0.0369	7.10164	1.23287e-12
Exposure to tobacco smoke outside home	0	ukbb	-0.2826	0.0475	0.2237	0.0532	7.09903	1.25638e-12
Pain type(s) experienced in last month: Stomach or abdominal pain	0	ukbb	-0.2885	0.0482	0.2407	0.0582	7.00299	2.50556e-12
Illness_ injury_ bereavement_ stress in last 2 years: None of the above	0	ukbb	0.3516	0.0551	-0.1817	0.0537	6.93141	4.1666e-12
Mouth/teeth dental problems: Dentures	0	ukbb	-0.2063	0.0418	0.2	0.0418	6.87315	6.28014e-12
Miserableness	0	ukbb	-0.1512	0.0411	0.2514	0.0425	6.8096	9.78705e-12
Qualifications: Other professional qualifications eg: nursing_ teaching	0	ukbb	0.1371	0.0406	-0.2679	0.0436	6.79802	1.06067e-11
Ever highly irritable/argumentative for 2 days	0	ukbb	-0.2292	0.0539	0.3011	0.0578	6.70994	1.94699e-11
Time spent watching television (TV)	0	ukbb	-0.2616	0.0305	0.0516	0.0354	6.70277	2.0451e-11
Trunk fat mass	0	ukbb	-0.3447	0.0304	-0.0543	0.031	6.6884	2.25617e-11
Medication for pain relief_ constipation_ heartburn: Paracetamol	0	ukbb	-0.2685	0.0442	0.1576	0.0459	6.68689	2.27957e-11
Types of physical activity in last 4 weeks: Light DIY (eg: pruning_ watering the lawn)	0	ukbb	0.1868	0.0419	-0.2182	0.044	6.66572	2.6337e-11
Blood clot_ DVT_ bronchitis_ emphysema_ asthma_ rhinitis_ eczema_ allergy diagnosed by doctor: Emphysema/chronic bronchitis	0	ukbb	-0.2126	0.0631	0.4428	0.0756	6.65562	2.82111e-11
Ever unenthusiastic/disinterested for a whole week	0	ukbb	-0.1646	0.0551	0.3575	0.0563	6.62763	3.41117e-11
Mouth/teeth dental problems: None of the above	0	ukbb	0.1588	0.0398	-0.2316	0.0436	6.61315	3.76225e-11
Types of physical activity in last 4 weeks: Heavy DIY (eg: weeding_ lawn mowing_ carpentry_ digging)	0	ukbb	0.1492	0.0475	-0.2755	0.0441	6.55244	5.66058e-11
Diagnoses - main ICD10: R07 Pain in throat and chest	0	ukbb	-0.2922	0.0586	0.2266	0.0548	6.46634	1.00408e-10
Pain type(s) experienced in last month: Hip pain	0	ukbb	-0.2722	0.0506	0.212	0.0552	6.46612	1.00549e-10
Leg pain on walking	0	ukbb	-0.3668	0.0586	0.1487	0.0546	6.43615	1.22541e-10
Forced expiratory volume in 1-second (FEV1)_ Best measure	0	ukbb	0.1742	0.0319	-0.1284	0.0346	6.42991	1.27683e-10
Exposure to tobacco smoke at home	0	ukbb	-0.2	0.0673	0.4107	0.0672	6.42126	1.35148e-10
Illnesses of siblings: None of the above (group 1)	0	ukbb	0.3474	0.0423	-0.0509	0.0456	6.40369	1.51662e-10
Forced vital capacity (FVC)_ Best measure	0	ukbb	0.2102	0.0305	-0.0709	0.0324	6.31724	2.66281e-10
Past tobacco smoking - less smoked	0	ukbb	-0.1596	0.0346	-0.4693	0.0348	6.31095	2.77323e-10
Illnesses of mother: Chronic bronchitis/emphysema	0	ukbb	-0.2632	0.0717	0.4363	0.085	6.29035	3.16745e-10
Illness_ injury_ bereavement_ stress in last 2 years: Serious illness_ injury or assault to yourself	0	ukbb	-0.4764	0.077	0.1759	0.0696	6.28457	3.28755e-10
Pain type(s) experienced in last month: Knee pain	0	ukbb	-0.2811	0.0428	0.1043	0.044	6.27864	3.41551e-10
Non-cancer illness code_ self-reported: emphysema/chronic bronchitis	0	ukbb	-0.2656	0.0687	0.3906	0.0793	6.2543	3.99312e-10
Medication for pain relief_ constipation_ heartburn: Omeprazole (e.g. Zanprol)	0	ukbb	-0.3359	0.0554	0.166	0.0586	6.22381	4.85225e-10
Types of transport used (excluding work): Walk	0	ukbb	0.188	0.0451	-0.2226	0.0483	6.21344	5.1836e-10
Chest pain or discomfort	0	ukbb	-0.2675	0.0463	0.1426	0.048	6.14926	7.78477e-10
Drive faster than motorway speed limit	0	ukbb	0.2546	0.0382	-0.1102	0.0454	6.14835	7.82914e-10
Illnesses of father: Chronic bronchitis/emphysema	0	ukbb	-0.2137	0.0607	0.3378	0.068	6.05041	1.44482e-09
Pain type(s) experienced in last month: Pain all over the body	0	ukbb	-0.3272	0.0757	0.292	0.0696	6.02141	1.72908e-09
Number of full brothers	0	ukbb	-0.2171	0.0501	0.2461	0.0607	5.88526	3.97436e-09
Chest pain or discomfort walking normally	0	ukbb	-0.3077	0.0641	0.2659	0.0743	5.84537	5.05453e-09
Schizophrenia	25056061	psychiatric	0.0389	0.0375	0.3421	0.0362	5.81714	5.98647e-09
Hand grip strength (right)	0	ukbb	0.1472	0.0337	-0.109	0.0292	5.74559	9.15992e-09
Intelligence	28530673	cognitive	0.1194	0.0436	-0.2255	0.0418	5.71023	1.12821e-08
Financial situation satisfaction - unhappy	0	ukbb	-0.195	0.054	0.2597	0.0591	5.67984	1.34819e-08
Number of full sisters	0	ukbb	-0.2545	0.0655	0.2675	0.0649	5.66113	1.50377e-08
Waist-to-hip ratio	25673412	anthropometric	-0.2819	0.0381	0.0286	0.0397	5.64294	1.67174e-08
Ever depressed for a whole week	0	ukbb	-0.2077	0.0524	0.2292	0.0575	5.61607	1.95354e-08
Insomnia	28604731	sleeping	-0.1991	0.0584	0.2804	0.0626	5.60089	2.13258e-08
Vascular/heart problems diagnosed by doctor: None of the above	0	ukbb	0.2107	0.0326	-0.0507	0.0338	5.56649	2.59919e-08
Job involves shift work	0	ukbb	-0.2208	0.0545	0.2351	0.0618	5.53288	3.1502e-08
Neuroticism	27089181	personality	-0.0752	0.0421	0.2582	0.0433	5.52052	3.38001e-08
Tense / highly strung	0	ukbb	-0.0532	0.0428	0.293	0.0463	5.49072	4.00291e-08
Average weekly champagne plus white wine intake	0	ukbb	0.4173	0.0544	0.0036	0.0529	5.45203	4.97976e-08
Number of cigarettes previously smoked daily	0	ukbb	-0.3251	0.0504	0.0774	0.0545	5.42218	5.88766e-08
Prospective memory result - second attempt	0	ukbb	-0.1215	0.053	0.2819	0.053	5.38202	7.3656e-08
Breastfed as a baby	0	ukbb	0.2613	0.0527	-0.1593	0.0594	5.29669	1.17922e-07
Sensitivity / hurt feelings	0	ukbb	-0.1487	0.0398	0.1492	0.0399	5.286	1.25023e-07
Transport type for commuting to job workplace: Cycle	0	ukbb	0.328	0.0574	-0.1219	0.0629	5.28338	1.26821e-07
Pain type(s) experienced in last month: Headache	0	ukbb	-0.2393	0.0393	0.0673	0.0429	5.26986	1.36526e-07
Obesity class 1	23563607	anthropometric	-0.4179	0.0407	-0.1225	0.0391	5.23402	1.65863e-07
Number of operations_ self-reported	0	ukbb	-0.2215	0.0421	0.0975	0.0451	5.1705	2.33472e-07
Mothers age at death	27015805	aging	0.1246	0.0694	-0.3904	0.0728	5.12034	3.04991e-07
Irritability	0	ukbb	-0.0542	0.0371	0.2251	0.0402	5.10573	3.29527e-07
Medication for cholesterol_ blood pressure_ diabetes_ or take exogenous hormones: Cholesterol lowering medication	0	ukbb	-0.3077	0.0491	0.0574	0.052	5.10502	3.30767e-07
Average weekly beer plus cider intake	0	ukbb	0.2479	0.0402	0.5396	0.041	5.08012	3.77188e-07
Age started oral contraceptive pill	0	ukbb	0.1195	0.0561	-0.2854	0.0568	5.07178	3.9411e-07
Non-cancer illness code_ self-reported: osteoarthritis	0	ukbb	-0.3023	0.0616	0.1153	0.0554	5.04058	4.64117e-07
Medication for cholesterol_ blood pressure_ diabetes_ or take exogenous hormones: None of the above	0	ukbb	0.275	0.043	-0.0211	0.0406	5.00689	5.53159e-07
Ever vs never smoked	20418890	smoking_behaviour	0.1354	0.0625	0.5807	0.0638	4.98587	6.16822e-07
Smoking/smokers in household	0	ukbb	-0.0181	0.0742	0.5591	0.0893	4.97141	6.64689e-07
Vascular/heart problems diagnosed by doctor: High blood pressure	0	ukbb	-0.1865	0.0318	0.0434	0.0338	4.95391	7.27357e-07
Hand grip strength (left)	0	ukbb	0.1732	0.0349	-0.052	0.0295	4.92806	8.30496e-07
Types of physical activity in last 4 weeks: Strenuous sports	0	ukbb	0.3131	0.0531	-0.0784	0.0594	4.91376	8.93441e-07
Forced expiratory volume in 1-second (FEV1)_ predicted percentage	0	ukbb	0.1728	0.0422	-0.1104	0.0399	4.87635	1.08068e-06
Non-cancer illness code_ self-reported: hypertension	0	ukbb	-0.1879	0.0312	0.036	0.0337	4.87531	1.08637e-06
Diagnoses - main ICD10: K29 Gastritis and duodenitis	0	ukbb	-0.2597	0.0873	0.3502	0.0918	4.81439	1.47652e-06
Other serious medical condition/disability diagnosed by doctor	0	ukbb	-0.2925	0.0461	0.053	0.0552	4.80406	1.55481e-06
Peak expiratory flow (PEF)	0	ukbb	0.0832	0.0369	-0.1799	0.0407	4.7891	1.6753e-06
Nap during day	0	ukbb	-0.0942	0.0348	0.1527	0.0383	4.77113	1.83193e-06
Diabetes diagnosed by doctor	0	ukbb	-0.3846	0.0436	-0.0688	0.0505	4.7334	2.20791e-06
Qualifications: CSEs or equivalent	0	ukbb	-0.3166	0.0555	0.061	0.0577	4.71649	2.39953e-06
Fathers age at death	27015805	aging	0.2274	0.0677	-0.2351	0.0712	4.70746	2.50822e-06
Waist circumference	25673412	anthropometric	-0.3222	0.0363	-0.0723	0.039	4.69037	2.72709e-06
Ever had hysterectomy (womb removed)	0	ukbb	-0.2575	0.0746	0.2484	0.0796	4.63732	3.52955e-06
Medication for pain relief_ constipation_ heartburn: Laxatives (e.g. Dulcolax_ Senokot)	0	ukbb	-0.0985	0.0708	0.3532	0.0683	4.59164	4.39777e-06
Non-cancer illness code_ self-reported: diabetes	0	ukbb	-0.3947	0.045	-0.0752	0.0535	4.57024	4.87176e-06
Sodium in urine	0	ukbb	-0.264	0.0354	-0.0235	0.0393	4.54693	5.44338e-06
Weight	0	ukbb	-0.2946	0.0313	-0.098	0.0305	4.49856	6.84148e-06
Illnesses of siblings: Diabetes	0	ukbb	-0.4644	0.0645	-0.0467	0.0671	4.48786	7.19438e-06
Non-cancer illness code_ self-reported: angina	0	ukbb	-0.219	0.0572	0.1269	0.0523	4.4629	8.08582e-06
Adopted as a child	0	ukbb	-0.0976	0.0836	0.4879	0.1024	4.42916	9.4599e-06
Illnesses of father: Lung cancer	0	ukbb	-0.0863	0.0607	0.322	0.07	4.40679	1.04915e-05
Tobacco smoking: Ex-smoker	0	ukbb	0.1114	0.0541	0.4618	0.0584	4.40159	1.07461e-05
Overweight	23563607	anthropometric	-0.3767	0.0423	-0.1169	0.0416	4.37902	1.19213e-05
Number of children ever born	27798627	reproductive	-0.1111	0.0493	0.2136	0.0557	4.36519	1.27015e-05
Ever manic/hyper for 2 days	0	ukbb	-0.1739	0.0745	0.3507	0.0946	4.35665	1.32065e-05
Blood clot_ DVT_ bronchitis_ emphysema_ asthma_ rhinitis_ eczema_ allergy diagnosed by doctor: Blood clot in the leg (DVT)	0	ukbb	-0.3035	0.0663	0.0997	0.0646	4.35571	1.32634e-05
Diagnoses - main ICD10: K52 Other non-infective gastro-enteritis and colitis	0	ukbb	-0.3401	0.1036	0.2888	0.1016	4.3341	1.4636e-05
Non-cancer illness code_ self-reported: gastro-oesophageal reflux (gord) / gastric reflux	0	ukbb	-0.3528	0.0749	0.1158	0.0782	4.32754	1.50783e-05
Duration of vigorous activity	0	ukbb	-0.1353	0.0509	0.1982	0.0581	4.31757	1.5776e-05
Number of live births	0	ukbb	-0.1035	0.0444	0.1793	0.0485	4.30087	1.7013e-05
Illnesses of siblings: None of the above (group 2)	0	ukbb	0.3409	0.0865	-0.2292	0.1008	4.29206	1.7702e-05
Vascular/heart problems diagnosed by doctor: Angina	0	ukbb	-0.2113	0.0585	0.1221	0.0517	4.27045	1.95078e-05
Non-cancer illness code_ self-reported: deep venous thrombosis (dvt)	0	ukbb	-0.3014	0.0696	0.1015	0.064	4.26113	2.03397e-05
Former vs Current smoker	20418890	smoking_behaviour	0.1234	0.0963	-0.5171	0.1177	4.21172	2.53432e-05
Risk taking	0	ukbb	0.0256	0.0355	0.2484	0.0393	4.20696	2.58823e-05
Coronary artery disease	26343387	cardiometabolic	-0.2124	0.0396	0.027	0.041	4.1999	2.67037e-05
Diagnoses - main ICD10: M54 Dorsalgia	0	ukbb	-0.1658	0.0648	0.248	0.0743	4.19728	2.70141e-05
Former alcohol drinker	0	ukbb	0.0954	0.0723	0.5613	0.0843	4.19512	2.72725e-05
Body fat	26833246	anthropometric	-0.3602	0.0479	-0.0682	0.0506	4.19082	2.77954e-05
Alcohol dependence	https://doi.org/10.1101/257311	psychiatric	0.23	0.0933	0.9648	0.1499	4.16166	3.15942e-05
Frequency of walking for pleasure in last 4 weeks	0	ukbb	-0.2149	0.0524	0.0929	0.0524	4.15358	3.27317e-05
Smoking status: Previous	0	ukbb	0.1468	0.0404	0.3907	0.043	4.1338	3.56809e-05
Obesity class 2	23563607	anthropometric	-0.3756	0.0466	-0.1058	0.0458	4.12923	3.63986e-05
Current employment status: Doing unpaid or voluntary work	0	ukbb	0.2134	0.0737	-0.27	0.091	4.12805	3.65847e-05
Number of trend entries	0	ukbb	0.5032	0.1247	-0.1805	0.1096	4.11821	3.8183e-05
Non-cancer illness code_ self-reported: chronic obstructive airways disease/copd	0	ukbb	-0.1413	0.0899	0.4527	0.1129	4.11584	3.85775e-05
Forced expiratory volume in 1-second (FEV1)_ predicted	0	ukbb	0.099	0.0387	-0.1336	0.042	4.07276	4.64601e-05
Illnesses of siblings: Severe depression	0	ukbb	-0.1259	0.0646	0.2769	0.0753	4.05995	4.90842e-05
Lung cancer	27488534	cancer	-0.1136	0.067	0.3414	0.09	4.05523	5.00844e-05
Illnesses of siblings: Heart disease	0	ukbb	-0.3115	0.0729	0.1001	0.0709	4.04752	5.17622e-05
Pain type(s) experienced in last month: Facial pain	0	ukbb	-0.3536	0.0899	0.1617	0.0918	4.01048	6.05952e-05
PGC cross-disorder analysis	23453885	psychiatric	0.0806	0.0561	0.3926	0.0543	3.99616	6.43784e-05
Body mass index	20935630	anthropometric	-0.3501	0.0391	-0.1271	0.0399	3.99182	6.55693e-05
Diagnoses - main ICD10: K21 Gastro-oesophageal reflux disease	0	ukbb	-0.2233	0.0861	0.29	0.0956	3.98968	6.61613e-05
Maximum workload during fitness test	0	ukbb	0.354	0.0914	-0.162	0.0922	3.97455	7.05126e-05
Cough on most days	0	ukbb	-0.1126	0.0626	0.2439	0.0649	3.95361	7.69812e-05
Childhood IQ	23358156	education	0.1513	0.0738	-0.2916	0.0844	3.9504	7.80194e-05
Medication for cholesterol_ blood pressure or diabetes: None of the above	0	ukbb	0.2477	0.0437	-0.0003	0.0456	3.9266	8.61542e-05
Illnesses of siblings: High blood pressure	0	ukbb	-0.2983	0.0497	-0.0176	0.0514	3.92595	8.63878e-05
Diagnoses - main ICD10: K57 Diverticular disease of intestine	0	ukbb	-0.2716	0.0628	0.1021	0.0716	3.92383	8.71532e-05
Non-cancer illness code_ self-reported: asthma	0	ukbb	-0.1905	0.0393	0.0203	0.0371	3.90043	9.60228e-05
Guilty feelings	0	ukbb	0.009	0.0405	0.2471	0.0464	3.86595	0.000110659
Frequency of travelling from home to job workplace	0	ukbb	-0.2854	0.0691	0.1052	0.0741	3.85514	0.000115666
Sitting height	0	ukbb	0.0496	0.0267	-0.0924	0.0259	3.8174	0.000134867
Blood clot_ DVT_ bronchitis_ emphysema_ asthma_ rhinitis_ eczema_ allergy diagnosed by doctor: Asthma	0	ukbb	-0.1908	0.0396	0.018	0.038	3.80445	0.000142122
Frequency of stair climbing in last 4 weeks	0	ukbb	0.1036	0.0434	-0.1305	0.0448	3.75313	0.000174643
Bilateral oophorectomy (both ovaries removed)	0	ukbb	-0.2833	0.069	0.0828	0.0694	3.74091	0.000183358
Number of unsuccessful stop-smoking attempts	0	ukbb	0.0139	0.0698	0.3812	0.0708	3.69436	0.000220438
Ever used hormone-replacement therapy (HRT)	0	ukbb	-0.0712	0.0499	0.2017	0.0554	3.66015	0.00025207
Fractured/broken bones in last 5 years	0	ukbb	-0.0748	0.062	0.2398	0.0597	3.65515	0.000257028
Loud music exposure frequency	0	ukbb	-0.0375	0.0779	0.3928	0.0887	3.64503	0.000267364
Medication for cholesterol_ blood pressure_ diabetes_ or take exogenous hormones: Blood pressure medication	0	ukbb	-0.2255	0.0375	-0.034	0.0369	3.63996	0.000272679
Illnesses of mother: Diabetes	0	ukbb	-0.3538	0.0579	-0.0538	0.0598	3.60415	0.000313173
Suffer from nerves	0	ukbb	-0.0801	0.0416	0.1406	0.0454	3.58413	0.000338199
Type 2 Diabetes	22885922	glycemic	-0.2728	0.0528	0.0111	0.0592	3.57894	0.00034499
Duration walking for pleasure	0	ukbb	0.2297	0.0587	-0.0702	0.0598	3.57894	0.000344991
Transport type for commuting to job workplace: Public transport	0	ukbb	0.1784	0.0586	-0.1472	0.0696	3.57864	0.000345381
Average weekly fortified wine intake	0	ukbb	0.2625	0.0921	-0.2004	0.091	3.57525	0.000349898
Diagnoses - main ICD10: M17 Gonarthrosis [arthrosis of knee]	0	ukbb	-0.285	0.0664	0.0643	0.0719	3.56901	0.000358327
Mineral and other dietary supplements: None of the above	0	ukbb	-0.156	0.0446	0.0673	0.0445	3.54426	0.000393715
No-wear time bias adjusted acceleration standard deviation	0	ukbb	0.2181	0.0578	-0.0695	0.0578	3.51841	0.000434146
Time from waking to first cigarette	0	ukbb	0.1169	0.0966	-0.4149	0.1168	3.50858	0.000450498
Medication for cholesterol_ blood pressure or diabetes: Blood pressure medication	0	ukbb	-0.2109	0.0407	-0.004	0.043	3.49451	0.000474935
Current employment status: Looking after home and/or family	0	ukbb	0.1799	0.0883	-0.2642	0.0914	3.49448	0.000474979
Parents age at death	27015805	aging	0.1342	0.0834	-0.2628	0.0795	3.44556	0.000569875
Current employment status: In paid employment or self-employed	0	ukbb	0.2501	0.0841	-0.1583	0.0841	3.4338	0.000595188
Transport type for commuting to job workplace: Car/motor vehicle	0	ukbb	-0.3102	0.072	0.0568	0.0804	3.40046	0.000672731
Duration of walks	0	ukbb	-0.1808	0.0427	0.0231	0.0421	3.40036	0.00067296
Mouth/teeth dental problems: Loose teeth	0	ukbb	-0.0576	0.0628	0.2472	0.064	3.39931	0.000675552
Reason for glasses/contact lenses: For short-sightedness_ i.e. only or mainly for distance viewing such as driving_ cinema etc (called myopia)	0	ukbb	0.0985	0.053	-0.1512	0.0523	3.35348	0.000798025
Impedance of arm (left)	0	ukbb	0.1869	0.0322	0.038	0.0308	3.34166	0.000832797
Comparative height size at age 10	0	ukbb	0.0136	0.0291	-0.1239	0.0292	3.3354	0.000851754
Medication for cholesterol_ blood pressure or diabetes: Cholesterol lowering medication	0	ukbb	-0.2088	0.0516	0.0224	0.0467	3.32208	0.000893483
Medication for pain relief_ constipation_ heartburn: Aspirin	0	ukbb	-0.2463	0.0522	0.0098	0.0569	3.31663	0.000911097
Worrier / anxious feelings	0	ukbb	-0.0866	0.0369	0.0945	0.0411	3.27876	0.00104263
Illnesses of father: None of the above (group 2)	0	ukbb	0.0411	0.07	-0.3282	0.0893	3.25472	0.00113502
Diagnoses - main ICD10: G56 Mononeuropathies of upper limb	0	ukbb	-0.27	0.0731	0.0603	0.0714	3.2324	0.00122753
Obesity class 3	23563607	anthropometric	-0.4286	0.0652	-0.1365	0.0638	3.20207	0.00136442
Had other major operations	0	ukbb	-0.238	0.0571	0.0326	0.0626	3.19367	0.00140474
Vascular/heart problems diagnosed by doctor: Heart attack	0	ukbb	-0.201	0.0527	0.0431	0.0554	3.19243	0.0014108
Impedance of arm (right)	0	ukbb	0.1904	0.0313	0.0504	0.0308	3.18814	0.00143191
Blood clot_ DVT_ bronchitis_ emphysema_ asthma_ rhinitis_ eczema_ allergy diagnosed by doctor: Blood clot in the lung	0	ukbb	-0.2592	0.1012	0.1667	0.0877	3.18042	0.00147062
Home area population density - urban or rural: Scotland - Large Urban Area	0	ukbb	0.2029	0.1035	-0.2968	0.1184	3.17753	0.00148533
Qualifications: NVQ or HND or HNC or equivalent	0	ukbb	-0.2443	0.0576	0.0295	0.0643	3.17168	0.00151558
Non-cancer illness code_ self-reported: high cholesterol	0	ukbb	-0.1692	0.0439	0.0474	0.0524	3.16856	0.00153196
Non-cancer illness code_ self-reported: pulmonary embolism +/- dvt	0	ukbb	-0.2319	0.1033	0.2047	0.092	3.15625	0.00159814
Creatinine (enzymatic) in urine	0	ukbb	-0.2139	0.0343	-0.0438	0.0416	3.15485	0.00160583
Non-cancer illness code_ self-reported: heart attack/myocardial infarction	0	ukbb	-0.1936	0.0522	0.0471	0.0558	3.15011	0.00163207
Illness_ injury_ bereavement_ stress in last 2 years: Death of a close relative	0	ukbb	-0.2803	0.1027	0.1463	0.0901	3.12251	0.00179318
Diagnoses - main ICD10: J44 Other chronic obstructive pulmonary disease	0	ukbb	-0.1929	0.1016	0.2852	0.1154	3.10955	0.00187372
Why stopped smoking: Doctors advice	0	ukbb	-0.2814	0.116	0.2451	0.1234	3.10872	0.00187899
Diagnoses - main ICD10: R55 Syncope and collapse	0	ukbb	-0.1421	0.0893	0.2467	0.0882	3.09767	0.00195051
Duration of moderate activity	0	ukbb	-0.0195	0.0458	0.1938	0.0523	3.06821	0.00215343
Height_2010	20881960	anthropometric	0.0442	0.0351	-0.0994	0.0314	3.04913	0.00229502
Diagnoses - main ICD10: K80 Cholelithiasis	0	ukbb	-0.2819	0.0916	0.0978	0.0849	3.04017	0.00236443
Diagnoses - main ICD10: I25 Chronic ischaemic heart disease	0	ukbb	-0.1685	0.0559	0.0712	0.056	3.02937	0.00245062
Ever had stillbirth_ spontaneous miscarriage or termination	0	ukbb	-0.0671	0.0644	0.2182	0.0699	3.00177	0.00268418
Rheumatoid Arthritis	24390342	autoimmune	-0.0741	0.0472	0.1269	0.0476	2.99846	0.00271344
Diagnoses - main ICD10: I20 Angina pectoris	0	ukbb	-0.1739	0.0758	0.1528	0.0787	2.98992	0.00279053
Diastolic blood pressure_ automated reading	0	ukbb	-0.1438	0.0299	-0.0088	0.034	2.98164	0.00286705
Fractured bone site(s): Ankle	0	ukbb	-0.0771	0.0901	0.31	0.0935	2.9812	0.00287122
Mineral and other dietary supplements: Fish oil (including cod liver oil)	0	ukbb	0.1619	0.0471	-0.0341	0.046	2.97708	0.00291004
Pulse rate_ automated reading	0	ukbb	-0.149	0.0305	-0.0159	0.0328	2.97169	0.0029617
Bring up phlegm/sputum/mucus on most days	0	ukbb	-0.2259	0.1006	0.1773	0.0933	2.93867	0.00329629
Bipolar disorder	21926972	psychiatric	0.0662	0.0575	0.3048	0.0574	2.93674	0.00331684
Hearing difficulty/problems: Yes	0	ukbb	-0.0972	0.0432	0.0844	0.0447	2.92132	0.00348555
Transport type for commuting to job workplace: Walk	0	ukbb	0.1688	0.0709	-0.1418	0.0806	2.89345	0.00381039
Fasting insulin main effect	22581228	glycemic	-0.3546	0.0727	-0.0569	0.0736	2.87767	0.00400621
Light smokers_ at least 100 smokes in lifetime	0	ukbb	-0.0006	0.0528	0.226	0.0585	2.87548	0.00403409
Childhood obesity	22484627	anthropometric	-0.2411	0.0556	-0.0183	0.055	2.84884	0.00438784
ICV	25607358	brain_volume	0.2307	0.0951	-0.1448	0.0933	2.81854	0.00482426
Length of working week for main job	0	ukbb	-0.187	0.0626	0.0753	0.0692	2.81096	0.00493945
HDL cholesterol	20686565	lipids	0.3611	0.0654	0.1271	0.0517	2.80687	0.00500258
Diagnoses - main ICD10: N92 Excessive_ frequent and irregular menstruation	0	ukbb	-0.2848	0.0919	0.0588	0.0809	2.80638	0.00501018
Illnesses of mother: None of the above (group 1)	0	ukbb	0.3202	0.06	0.0692	0.0666	2.80005	0.00510948
Back pain for 3+ months	0	ukbb	-0.1506	0.0751	0.1543	0.0789	2.79911	0.00512441
Ever had prostate specific antigen (PSA) test	0	ukbb	0.1118	0.0577	-0.1271	0.0629	2.79886	0.00512841
Number of incorrect matches in round	0	ukbb	0.0427	0.0438	0.2136	0.0432	2.77797	0.00546997
Tinnitus: Yes_ but not now_ but have in the past	0	ukbb	-0.2611	0.0879	0.0962	0.0945	2.76847	0.0056321
Diagnoses - main ICD10: K44 Diaphragmatic hernia	0	ukbb	-0.422	0.1241	0.0354	0.1108	2.74937	0.005971
Diagnoses - main ICD10: K60 Fissure and fistula of anal and rectal regions	0	ukbb	-0.2625	0.1019	0.1587	0.116	2.72796	0.00637264
Diagnoses - main ICD10: N20 Calculus of kidney and ureter	0	ukbb	-0.2861	0.0815	0.0369	0.0859	2.7278	0.00637588
Nervous feelings	0	ukbb	-0.0347	0.0374	0.116	0.041	2.71553	0.00661695
Infant head circumference	22504419	anthropometric	0.2042	0.0888	-0.1318	0.0863	2.71346	0.0066584
Subjective well being	27089181	psychiatric	0.0167	0.0562	-0.1955	0.0554	2.68896	0.00716741
Knee pain for 3+ months	0	ukbb	-0.0036	0.0852	0.3496	0.101	2.67299	0.00751775
Illnesses of mother: Heart disease	0	ukbb	-0.2203	0.0641	0.0264	0.0666	2.66888	0.00761045
Neck/shoulder pain for 3+ months	0	ukbb	-0.3551	0.1155	0.0714	0.1106	2.66705	0.00765198
Diagnoses - main ICD10: R69 Unknown and unspecified causes of morbidity	0	ukbb	-0.1987	0.0911	0.1617	0.1009	2.65115	0.00802193
HbA1C	20858683	glycemic	-0.2878	0.0671	-0.0141	0.0785	2.65034	0.00804112
Relative age voice broke	0	ukbb	0.1164	0.0432	-0.0551	0.0485	2.6405	0.00827846
Triglycerides	20686565	lipids	-0.3252	0.0506	-0.127	0.0555	2.63901	0.00831492
Medication for pain relief_ constipation_ heartburn: Ibuprofen (e.g. Nurofen)	0	ukbb	-0.1299	0.0503	0.065	0.0554	2.60464	0.00919721
Fractured bone site(s): Other bones	0	ukbb	-0.2004	0.0887	0.1232	0.0883	2.58553	0.00972302
Types of transport used (excluding work): Car/motor vehicle	0	ukbb	-0.0434	0.0497	-0.2408	0.0582	2.57927	0.00990085
Pulse wave peak to peak time	0	ukbb	0.0805	0.0602	-0.1567	0.0698	2.57339	0.0100708
Birth weight of first child	0	ukbb	0.0754	0.0388	-0.0698	0.041	2.57225	0.0101039
Diagnoses - main ICD10: I80 Phlebitis and thrombophlebitis	0	ukbb	-0.1637	0.0785	0.1171	0.0777	2.54229	0.0110128
Lung adenocarcinoma	27488534	cancer	-0.0174	0.103	0.4475	0.1514	2.53885	0.0111218
Alcohol drinker status: Never	0	ukbb	-0.5956	0.0684	-0.3545	0.0686	2.48881	0.0128173
Diagnoses - main ICD10: N81 Female genital prolapse	0	ukbb	-0.2142	0.0942	0.1155	0.0937	2.48145	0.0130849
Blood clot_ DVT_ bronchitis_ emphysema_ asthma_ rhinitis_ eczema_ allergy diagnosed by doctor: Hayfever_ allergic rhinitis or eczema	0	ukbb	-0.0435	0.034	-0.1665	0.0363	2.47305	0.0133966
Squamous cell lung cancer	27488534	cancer	-0.1845	0.1125	0.2311	0.1261	2.45932	0.0139199
Cigarettes smoked per day	20418890	smoking_behaviour	-0.1209	0.086	0.1996	0.098	2.45812	0.0139665
Time spent using computer	0	ukbb	-0.0519	0.0335	-0.1768	0.0383	2.45462	0.0141033
Eye problems/disorders: Diabetes related eye disease	0	ukbb	-0.405	0.1129	-0.0503	0.0918	2.4376	0.0147849
Diagnoses - main ICD10: Z09 Follow-up examination after treatment for conditions other than malignant neoplasms	0	ukbb	-0.2061	0.1348	0.3154	0.1689	2.41326	0.0158106
Impedance of whole body	0	ukbb	0.1824	0.031	0.0775	0.0305	2.41213	0.0158596
HOMA-IR	20081858	glycemic	-0.3227	0.0899	-0.0175	0.0914	2.3806	0.0172844
Duration of fitness test	0	ukbb	0.3844	0.1437	-0.0615	0.1212	2.37197	0.0176934
Started insulin within one year diagnosis of diabetes	0	ukbb	0.3597	0.1129	0.0172	0.0905	2.36705	0.0179307
Reason for glasses/contact lenses: For astigmatism	0	ukbb	0.0468	0.0777	-0.2193	0.0824	2.34953	0.018797
Handedness (chirality/laterality): Use both right and left hands equally	0	ukbb	-0.2807	0.133	0.142	0.1217	2.34472	0.0190413
Non-cancer illness code_ self-reported: hayfever/allergic rhinitis	0	ukbb	0.0528	0.0512	-0.1183	0.0521	2.34233	0.0191637
Number of days/week of moderate physical activity 10+ minutes	0	ukbb	-0.0509	0.0391	0.0887	0.0455	2.32697	0.0199668
Diagnoses - main ICD10: K62 Other diseases of anus and rectum	0	ukbb	-0.0951	0.1089	0.2866	0.1236	2.31712	0.0204974
Extreme bmi	23563607	anthropometric	-0.2949	0.0528	-0.1243	0.0526	2.28904	0.0220773
Why stopped smoking: Health precaution	0	ukbb	0.3529	0.0587	0.1556	0.0645	2.2623	0.0236787
Hip circumference	25673412	anthropometric	-0.2695	0.0381	-0.1458	0.0395	2.25399	0.0241967
Frequency of heavy DIY in last 4 weeks	0	ukbb	-0.1765	0.0759	0.0725	0.0808	2.24612	0.0246963
Birth weight	27680694	anthropometric	0.1119	0.0443	-0.0239	0.0415	2.23716	0.0252761
Diagnoses - main ICD10: T84 Complications of internal orthopaedic prosthetic devices_ implants and grafts	0	ukbb	-0.1618	0.0969	0.1581	0.1064	2.22289	0.0262231
Illnesses of mother: None of the above (group 2)	0	ukbb	-0.0036	0.0768	-0.2739	0.0947	2.21689	0.0266306
Ratio of bisallylic groups to double bonds	27005778	metabolites	0.2027	0.0804	-0.03	0.0681	2.20851	0.0272084
Average weekly intake of other alcoholic drinks	0	ukbb	-0.3464	0.1426	0.0713	0.1255	2.19888	0.0278866
Daytime dozing / sleeping (narcolepsy)	0	ukbb	-0.104	0.0402	0.0251	0.043	2.19317	0.0282952
Urate	23263486	other	-0.1196	0.0367	0.0074	0.0455	2.17256	0.0298132
Diagnoses - main ICD10: J22 Unspecified acute lower respiratory infection	0	ukbb	-0.098	0.1251	0.3378	0.1569	2.17175	0.0298747
Child birth length	25281659	anthropometric	0.1021	0.0724	-0.1199	0.0726	2.16521	0.0303718
Diagnoses - main ICD10: K43 Ventral hernia	0	ukbb	-0.2689	0.0966	0.0179	0.0907	2.16442	0.0304323
Why reduced smoking: Illness or ill health	0	ukbb	-0.1732	0.123	0.2014	0.1225	2.1579	0.030936
Illness_ injury_ bereavement_ stress in last 2 years: Marital separation/divorce	0	ukbb	-0.112	0.1065	0.2122	0.1093	2.12442	0.0336352
Ever stopped smoking for 6+ months	0	ukbb	-0.1362	0.1113	0.1986	0.1129	2.1118	0.0347032
Weight change compared with 1 year ago	0	ukbb	-0.0852	0.069	0.1453	0.085	2.1054	0.0352569
Non-cancer illness code_ self-reported: anxiety/panic attacks	0	ukbb	0.0605	0.0867	0.3464	0.1047	2.10317	0.0354506
Happiness - unhappy	0	ukbb	-0.003	0.0548	0.1593	0.0545	2.09996	0.0357321
Mineral and other dietary supplements: Calcium	0	ukbb	0.1289	0.0667	-0.0873	0.0787	2.09572	0.0361075
Mineral and other dietary supplements: Glucosamine	0	ukbb	0.0415	0.0485	-0.1101	0.0539	2.09079	0.0365465
Mouth/teeth dental problems: Toothache	0	ukbb	-0.1366	0.0724	0.0866	0.0786	2.08865	0.0367389
Non-cancer illness code_ self-reported: gout	0	ukbb	-0.1066	0.0442	0.0713	0.073	2.08464	0.0371018
Diagnoses - main ICD10: K20 Oesophagitis	0	ukbb	-0.2867	0.1571	0.1632	0.1486	2.0805	0.0374797
Had major operations	0	ukbb	-0.1674	0.0659	0.0338	0.0717	2.06604	0.0388245
Age when periods started (menarche)	0	ukbb	0.1709	0.0319	0.0725	0.0357	2.05531	0.0398486
Mouth/teeth dental problems: Painful gums	0	ukbb	-0.0901	0.0986	0.2118	0.109	2.05403	0.0399729
Illnesses of father: None of the above (group 1)	0	ukbb	0.2606	0.071	0.0591	0.0682	2.04674	0.0406835
Other eye problems	0	ukbb	-0.2541	0.0824	-0.0185	0.0804	2.04646	0.0407112
Non-cancer illness code_ self-reported: hypothyroidism/myxoedema	0	ukbb	-0.0959	0.0392	0.0196	0.041	2.03617	0.0417337
Phospholipids in large HDL	27005778	metabolites	0.3057	0.0932	0.0517	0.0831	2.03416	0.0419356
Concentration of large HDL particles	27005778	metabolites	0.294	0.0906	0.0462	0.0819	2.02897	0.0424614
Non-cancer illness code_ self-reported: cholelithiasis/gall stones	0	ukbb	-0.2892	0.0962	-0.0168	0.0938	2.02737	0.0426242
Asthma	17611496	autoimmune	-0.1834	0.0795	0.0511	0.085	2.01488	0.0439172
Total lipids in large HDL	27005778	metabolites	0.2989	0.0923	0.0487	0.0838	2.00695	0.0447545
Diagnoses - main ICD10: J34 Other disorders of nose and nasal sinuses	0	ukbb	-0.2297	0.1336	0.1526	0.1371	1.99708	0.0458169
Non-cancer illness code_ self-reported: pernicious anaemia	0	ukbb	-0.3415	0.1333	0.0126	0.1187	1.98387	0.0472706
Wears glasses or contact lenses	0	ukbb	0.0172	0.0578	-0.1554	0.0656	1.97413	0.0483675
Number of pregnancy terminations	0	ukbb	0.1496	0.0643	0.348	0.0789	1.94925	0.0512653
Non-cancer illness code_ self-reported: hiatus hernia	0	ukbb	-0.3539	0.0819	-0.1302	0.0809	1.9432	0.0519915
Diagnoses - main ICD10: K22 Other diseases of oesophagus	0	ukbb	-0.3939	0.1801	0.0252	0.1207	1.93307	0.0532274
Number of depression episodes	0	ukbb	0.0881	0.114	0.4634	0.1573	1.93189	0.0533735
Free cholesterol in large HDL	27005778	metabolites	0.3261	0.1023	0.0613	0.0919	1.92558	0.0541567
Crohns disease	26192919	autoimmune	-0.0291	0.0474	0.1012	0.0491	1.90926	0.0562288
Amyotrophic lateral sclerosis	27455348	neurological	0.0709	0.123	0.4307	0.1429	1.90829	0.0563534
Phospholipids in very large HDL	27005778	metabolites	0.2585	0.1049	-0.0148	0.0992	1.89296	0.0583627
Non-cancer illness code_ self-reported: diverticular disease/diverticulitis	0	ukbb	-0.1106	0.0663	0.0642	0.0654	1.87698	0.0605203
Cholesterol esters in large HDL	27005778	metabolites	0.2828	0.0948	0.0401	0.0884	1.87238	0.0611538
Arm predicted mass (left)	0	ukbb	-0.1781	0.0334	-0.0938	0.0306	1.861	0.0627436
Vitamin and mineral supplements: Vitamin D	0	ukbb	0.1774	0.0881	-0.0554	0.0895	1.85371	0.0637808
Mean diameter for HDL particles	27005778	metabolites	0.2794	0.0928	0.041	0.0896	1.84812	0.0645853
Current employment status: Retired	0	ukbb	0.0005	0.081	-0.206	0.0771	1.84659	0.0648062
Duration of heavy DIY	0	ukbb	-0.1687	0.0567	-0.0149	0.0631	1.81299	0.0698332
Total cholesterol in large HDL	27005778	metabolites	0.3165	0.1064	0.0655	0.0895	1.80528	0.0710311
Fasting proinsulin	20081858	glycemic	-0.1089	0.0828	0.1735	0.1334	1.79864	0.0720759
Hearing difficulty/problems with background noise	0	ukbb	0.0005	0.0419	0.1049	0.0402	1.79796	0.0721839
Diagnoses - main ICD10: M67 Other disorders of synovium and tendon	0	ukbb	-0.0913	0.1426	0.3176	0.1776	1.79528	0.0726094
Relative age of first facial hair	0	ukbb	0.1445	0.0392	0.0442	0.0399	1.79317	0.0729451
Phospholipids in small VLDL	27005778	metabolites	-0.2858	0.0999	-0.028	0.1041	1.7868	0.07397
Illnesses of father: High blood pressure	0	ukbb	-0.1761	0.058	-0.0257	0.0615	1.77913	0.0752177
Concentration of small VLDL particles	27005778	metabolites	-0.2799	0.0924	-0.0439	0.0959	1.77215	0.0763689
Sleep duration	27494321	sleeping	0.1313	0.0566	-0.0132	0.0591	1.76583	0.0774249
Arm fat-free mass (left)	0	ukbb	-0.18	0.0334	-0.1002	0.0307	1.75904	0.0785713
Type of tobacco previously smoked: Cigars or pipes	0	ukbb	0.0685	0.1503	-0.2946	0.1415	1.75897	0.0785825
Triglycerides in very small VLDL	27005778	metabolites	-0.2252	0.093	0.0107	0.0972	1.75358	0.0795018
Home area population density - urban or rural: England/Wales - Village - less sparse	0	ukbb	0.1245	0.1958	-0.4548	0.2694	1.73944	0.0819568
Tinnitus: Yes_ now some of the time	0	ukbb	-0.0972	0.1438	0.331	0.2018	1.72805	0.0839791
Diagnoses - main ICD10: K30 Dyspepsia	0	ukbb	-0.1624	0.1224	0.1641	0.1441	1.7269	0.0841865
Triglycerides in medium VLDL	27005778	metabolites	-0.2608	0.1055	0.0083	0.1151	1.7235	0.0847974
Total lipids in small VLDL	27005778	metabolites	-0.2832	0.0945	-0.05	0.0974	1.71838	0.0857275
Diagnoses - main ICD10: R31 Unspecified haematuria	0	ukbb	-0.3212	0.1309	-0.0089	0.1275	1.70906	0.0874401
Excessive daytime sleepiness	27992416	sleeping	-0.0706	0.0584	0.0686	0.0568	1.70868	0.0875109
Total lipids in medium VLDL	27005778	metabolites	-0.2617	0.0931	-0.0265	0.1027	1.69675	0.0897436
Concentration of medium VLDL particles	27005778	metabolites	-0.2243	0.0854	-0.0067	0.0959	1.69453	0.0901648
Fractured bone site(s): Wrist	0	ukbb	0.018	0.0878	0.2398	0.0977	1.68855	0.0913049
Child birth weight	23202124	anthropometric	-0.069	0.0811	-0.2583	0.0775	1.68753	0.0915022
Non-cancer illness code_ self-reported: type 2 diabetes	0	ukbb	-0.3706	0.0941	-0.1442	0.0962	1.68239	0.0924936
Diagnoses - main ICD10: Z47 Other orthopaedic follow-up care	0	ukbb	0.0261	0.1047	0.2977	0.123	1.68145	0.0926758
Time spent driving	0	ukbb	-0.0689	0.0483	-0.1853	0.0503	1.66917	0.0950828
HOMA-B	20081858	glycemic	-0.2561	0.068	-0.089	0.0735	1.66881	0.0951548
Age at Menopause	26414677	reproductive	0.0099	0.0425	-0.1022	0.0522	1.66535	0.0958439
Fasting glucose main effect	22581228	glycemic	-0.0641	0.0667	0.0872	0.062	1.66145	0.0966241
Frequency of other exercises in last 4 weeks	0	ukbb	0.0123	0.0716	0.1841	0.0753	1.6534	0.0982489
Leptin_not_adjBMI	26833098	hormone	-0.3645	0.0763	-0.1819	0.0805	1.64632	0.0996981
Triglycerides in small HDL	27005778	metabolites	-0.294	0.1262	-0.0048	0.1224	1.64498	0.0999733
Cholesterol esters in large VLDL	27005778	metabolites	-0.2134	0.0835	-0.0117	0.0899	1.6439	0.100196
Concentration of large VLDL particles	27005778	metabolites	-0.2313	0.0944	-0.0085	0.0977	1.63998	0.101009
Ratio of bisallylic groups to total fatty acids	27005778	metabolites	0.1547	0.0728	-0.0149	0.0741	1.63268	0.102536
Headaches for 3+ months	0	ukbb	-0.1691	0.0665	-0.0072	0.0737	1.63095	0.1029
Non-cancer illness code_ self-reported: iron deficiency anaemia	0	ukbb	-0.2904	0.1125	-0.041	0.1056	1.61636	0.106016
Hair/balding pattern: Pattern 3	0	ukbb	0.1329	0.0497	0.0158	0.0529	1.61329	0.106681
Autism spectrum disorder	28540026	psychiatric	0.1402	0.0737	-0.0361	0.0811	1.60879	0.107661
Diagnoses - main ICD10: R04 Haemorrhage from respiratory passages	0	ukbb	-0.0673	0.1581	0.4421	0.2744	1.60853	0.10772
Triglycerides in small VLDL	27005778	metabolites	-0.2416	0.0974	-0.0086	0.1073	1.60785	0.107868
Forced expiratory volume in 1 second (FEV1)	28166213	lung_function	0.1262	0.0461	0.0217	0.0459	1.60636	0.108195
Total cholesterol in HDL	27005778	metabolites	0.283	0.1055	0.0652	0.0856	1.60314	0.108905
Diagnoses - main ICD10: E04 Other non-toxic goitre	0	ukbb	-0.1367	0.0995	0.1034	0.113	1.59468	0.110784
Leg fat-free mass (left)	0	ukbb	-0.1894	0.0323	-0.1186	0.0305	1.59371	0.111
Free cholesterol in medium VLDL	27005778	metabolites	-0.2356	0.0999	-0.0025	0.1081	1.58364	0.113275
Types of transport used (excluding work): Public transport	0	ukbb	0.1027	0.0525	-0.0173	0.0549	1.57973	0.114168
Illnesses of siblings: Stroke	0	ukbb	-0.4172	0.2177	0.0089	0.1594	1.57921	0.114287
Extreme height	23563607	anthropometric	0.0603	0.0469	-0.0418	0.0448	1.57419	0.115443
Phospholipids in medium VLDL	27005778	metabolites	-0.2354	0.1004	-0.004	0.1089	1.56225	0.118228
Non-cancer illness code_ self-reported: psoriasis	0	ukbb	-0.1068	0.0889	0.0837	0.0837	1.56017	0.118719
Leg predicted mass (left)	0	ukbb	-0.1884	0.0323	-0.1192	0.0304	1.56011	0.118735
Pulse wave Arterial Stiffness index	0	ukbb	-0.0251	0.0634	0.1242	0.0718	1.5587	0.119068
Non-cancer illness code_ self-reported: retinal detachment	0	ukbb	0.046	0.1308	-0.2823	0.1655	1.55631	0.119634
Basal metabolic rate	0	ukbb	-0.1817	0.0329	-0.1119	0.0306	1.5535	0.120303
Illnesses of father: Diabetes	0	ukbb	-0.3805	0.0655	-0.2319	0.0702	1.54772	0.121689
Diagnoses - main ICD10: I21 Acute myocardial infarction	0	ukbb	-0.2237	0.072	-0.0602	0.0785	1.53494	0.124798
Fractured bone site(s): Arm	0	ukbb	-0.0097	0.109	0.2412	0.1222	1.53222	0.125468
Serum total triglycerides	27005778	metabolites	-0.2164	0.095	-0.001	0.1046	1.5244	0.127409
Height; Females at age 10 and males at age 12	23449627	anthropometric	-0.0917	0.0559	-0.2091	0.053	1.52406	0.127494
Platelet count	22139419	haemotological	-0.0934	0.0522	0.0201	0.0537	1.51555	0.129632
Forced Vital capacity(FVC)	28166213	lung_function	0.1757	0.0445	0.0803	0.0447	1.51251	0.130405
Non-accidental death in close genetic family	0	ukbb	-0.0271	0.0903	0.1699	0.0941	1.51053	0.130909
Difficulty not smoking for 1 day	0	ukbb	0.0845	0.0808	0.2658	0.0907	1.49254	0.135557
Inflammatory Bowel Disease (Euro)	26192919	autoimmune	0.0099	0.0481	0.1116	0.0485	1.48886	0.136523
Arm predicted mass (right)	0	ukbb	-0.1671	0.0331	-0.1001	0.0305	1.48857	0.1366
22:6 docosahexaenoic acid	27005778	metabolites	0.2029	0.1067	-0.0042	0.0902	1.48228	0.138266
Free cholesterol in small VLDL	27005778	metabolites	-0.2723	0.102	-0.0541	0.1066	1.47894	0.139157
Illnesses of mother: High blood pressure	0	ukbb	-0.2226	0.0465	-0.1229	0.0492	1.47274	0.140822
Age of smoking initiation	20418890	smoking_behaviour	-0.0083	0.1065	-0.248	0.1232	1.4719	0.141049
Ever had bowel cancer screening	0	ukbb	-0.041	0.072	0.1065	0.0701	1.46782	0.142152
Free cholesterol in very large HDL	27005778	metabolites	0.2773	0.1468	-0.0018	0.1239	1.45291	0.146249
Doctor diagnosed asthma	0	ukbb	-0.1301	0.0574	-0.0137	0.056	1.45152	0.146636
Mouth/teeth dental problems: Mouth ulcers	0	ukbb	-0.0879	0.0463	0.008	0.0474	1.44732	0.147808
Total cholesterol in small VLDL	27005778	metabolites	-0.284	0.1186	-0.0449	0.1156	1.44368	0.148828
Diagnoses - main ICD10: I83 Varicose veins of lower extremities	0	ukbb	0.0424	0.0599	0.1686	0.0647	1.43131	0.152341
Mean Hippocampus	25607358	brain_volume	0.047	0.099	-0.165	0.1109	1.42607	0.153847
Non-cancer illness code_ self-reported: joint disorder	0	ukbb	-0.1339	0.1532	0.1781	0.1562	1.42603	0.153859
Non-cancer illness code_ self-reported: osteoporosis	0	ukbb	0.1139	0.06	-0.0106	0.0637	1.42272	0.154816
Glycoprotein acetyls; mainly a1-acid glycoprotein	27005778	metabolites	-0.2622	0.0977	-0.0606	0.1027	1.42224	0.154957
Arm fat-free mass (right)	0	ukbb	-0.1652	0.0331	-0.1014	0.0307	1.41321	0.157593
Diagnoses - main ICD10: M23 Internal derangement of knee	0	ukbb	-0.0496	0.0782	0.1257	0.0966	1.41047	0.158402
Sitting height ratio	25865494	anthropometric	-0.0048	0.0689	-0.1378	0.0653	1.40106	0.161195
Diagnoses - main ICD10: S09 Other and unspecified injuries of head	0	ukbb	0.0157	0.1132	0.2864	0.1566	1.40092	0.161237
Number of self-reported cancers	0	ukbb	-0.0493	0.087	0.1226	0.087	1.39715	0.16237
Total cholesterol in medium VLDL	27005778	metabolites	-0.2184	0.0949	-0.0234	0.1025	1.39599	0.162719
Non-cancer illness code_ self-reported: kidney stone/ureter stone/bladder stone	0	ukbb	-0.214	0.0794	-0.0577	0.0795	1.39107	0.164203
Extreme waist-to-hip ratio	23563607	anthropometric	-0.1661	0.0884	0.012	0.0929	1.38882	0.164886
Serum creatinine	26831199	kidney	0.0052	0.0436	0.0944	0.0472	1.3882	0.165075
Family relationship satisfaction -unhappy	0	ukbb	0.0509	0.0573	0.1666	0.0609	1.38366	0.166462
Pulse rate	0	ukbb	-0.1188	0.0403	-0.0331	0.0473	1.37914	0.16785
Medication for cholesterol_ blood pressure_ diabetes_ or take exogenous hormones: Hormone replacement therapy	0	ukbb	-0.0174	0.0769	0.1356	0.0829	1.35308	0.17603
Non-cancer illness code_ self-reported: mania/bipolar disorder/manic depression	0	ukbb	0.1042	0.1001	0.3011	0.1064	1.34784	0.17771
Blood clot_ DVT_ bronchitis_ emphysema_ asthma_ rhinitis_ eczema_ allergy diagnosed by doctor: None of the above	0	ukbb	0.1352	0.0347	0.0673	0.0368	1.34243	0.179457
Serum cystatin c	26831199	kidney	0.1037	0.0811	-0.0313	0.0601	1.33741	0.18109
Diagnoses - main ICD10: D25 Leiomyoma of uterus	0	ukbb	-0.1872	0.1016	0.001	0.0974	1.33716	0.181169
Number of days/week walked 10+ minutes	0	ukbb	-0.0812	0.0437	0.0064	0.0489	1.33575	0.181632
Triglycerides in IDL	27005778	metabolites	-0.15	0.1003	0.0423	0.1034	1.33491	0.181905
Cholesterol esters in medium VLDL	27005778	metabolites	-0.2339	0.0905	-0.0608	0.0939	1.32733	0.184401
Diagnoses - main ICD10: K76 Other diseases of liver	0	ukbb	-0.2543	0.1447	-0.0003	0.1279	1.31522	0.188435
Impedance of leg (right)	0	ukbb	0.1656	0.0289	0.1116	0.0292	1.3144	0.188712
Handedness (chirality/laterality): Left-handed	0	ukbb	0.0264	0.0721	0.1626	0.0763	1.29743	0.194483
Diagnoses - main ICD10: N32 Other disorders of bladder	0	ukbb	-0.2042	0.1021	-0.0085	0.1113	1.29571	0.195075
Mean diameter for VLDL particles	27005778	metabolites	-0.223	0.0877	-0.0525	0.0986	1.29207	0.196335
Total lipids in very large HDL	27005778	metabolites	0.2333	0.1372	0.0021	0.1219	1.25974	0.207765
Triglycerides in large VLDL	27005778	metabolites	-0.1967	0.0963	-0.017	0.1062	1.25349	0.210029
Lumbar Spine bone mineral density	26367794	bone	0.0638	0.0592	-0.0449	0.0634	1.25314	0.210155
Systolic blood pressure_ automated reading	0	ukbb	-0.0823	0.0302	-0.0256	0.034	1.24682	0.212464
Concentration of very small VLDL particles	27005778	metabolites	-0.1628	0.0962	0.0116	0.1018	1.24515	0.213076
Hearing aid user	0	ukbb	-0.0895	0.0712	0.0393	0.0752	1.24373	0.213597
Total lipids in large VLDL	27005778	metabolites	-0.1938	0.0915	-0.0269	0.099	1.23806	0.215696
Age at Menarche	25231870	reproductive	0.189	0.0345	0.125	0.039	1.22912	0.219026
Concentration of very large VLDL particles	27005778	metabolites	-0.1733	0.0913	-0.0176	0.0886	1.22384	0.221014
Illnesses of mother: Alzheimers disease/dementia	0	ukbb	0.1656	0.1989	-0.1999	0.2265	1.21253	0.225309
Free cholesterol in large VLDL	27005778	metabolites	-0.2048	0.0903	-0.0437	0.0991	1.20161	0.229516
Leg predicted mass (right)	0	ukbb	-0.1731	0.0324	-0.1199	0.0306	1.19374	0.232581
Leg fat-free mass (right)	0	ukbb	-0.1734	0.0324	-0.1202	0.0307	1.1919	0.233301
Total cholesterol in large VLDL	27005778	metabolites	-0.2013	0.0936	-0.0385	0.0998	1.18984	0.234108
Description of average fatty acid chain length; not actual carbon number	27005778	metabolites	0.2079	0.1141	0.0059	0.1275	1.1806	0.237762
Diagnoses - main ICD10: M24 Other specific joint derangements	0	ukbb	-0.0945	0.1075	0.0957	0.1203	1.17893	0.238427
Maximum heart rate during fitness test	0	ukbb	0.0847	0.0749	-0.0393	0.0739	1.17848	0.238603
Chronotype	27494321	sleeping	-0.1751	0.0421	-0.0991	0.049	1.17644	0.239421
Diagnoses - main ICD10: N40 Hyperplasia of prostate	0	ukbb	0.0259	0.0914	-0.1363	0.1033	1.17595	0.239613
Chronic Kidney Disease	26831199	kidney	-0.0569	0.0874	-0.2337	0.123	1.17172	0.241311
Primary sclerosing cholangitis	27992413	autoimmune	-0.009	0.0614	-0.1223	0.0768	1.15228	0.249207
Serum creatinine (non-diabetes)	26831199	kidney	0.0152	0.0441	0.0888	0.0465	1.14845	0.250783
Mono-unsaturated fatty acids	27005778	metabolites	-0.1524	0.1077	0.0352	0.1245	1.1396	0.254454
Total lipids in very large VLDL	27005778	metabolites	-0.1768	0.0911	-0.0268	0.0961	1.13278	0.257307
Diagnoses - main ICD10: I84 Haemorrhoids	0	ukbb	-0.089	0.0713	0.0293	0.077	1.1273	0.259617
Mean Thalamus	25607358	brain_volume	0.0631	0.1046	-0.1205	0.125	1.12644	0.259979
Diagnoses - main ICD10: S66 Injury of muscle and tendon at wrist and hand level	0	ukbb	-0.0299	0.1352	0.2006	0.1561	1.11617	0.264349
Non-cancer illness code_ self-reported: enlarged prostate	0	ukbb	0.0456	0.0919	-0.1141	0.1097	1.11595	0.264445
Concentration of chylomicrons and largest VLDL particles	27005778	metabolites	-0.2144	0.1075	-0.0453	0.1082	1.10868	0.267568
Snoring	0	ukbb	0.0934	0.0385	0.0316	0.0406	1.10452	0.269367
Duration of light DIY	0	ukbb	-0.0815	0.0598	0.0147	0.064	1.0983	0.272075
Non-cancer illness code_ self-reported: vaginal prolapse/uterine prolapse	0	ukbb	-0.1067	0.0878	0.0388	0.0993	1.0977	0.272334
Duration of strenuous sports	0	ukbb	0.0099	0.1202	0.2162	0.1453	1.094	0.273955
Total cholesterol in medium HDL	27005778	metabolites	0.2678	0.1516	0.0627	0.1126	1.08609	0.277438
Non-cancer illness code_ self-reported: bladder problem (not cancer)	0	ukbb	-0.2577	0.1559	-0.0221	0.155	1.07169	0.283861
Total lipids in very small VLDL	27005778	metabolites	-0.1607	0.1003	-0.0066	0.1034	1.06974	0.284738
Apolipoprotein B	27005778	metabolites	-0.1785	0.1244	0.0038	0.1193	1.05767	0.290205
Used an inhaler for chest within last hour	0	ukbb	-0.0054	0.1121	0.1756	0.1304	1.05256	0.292541
Urinary albumin-to-creatinine ratio	26631737	kidney	-0.1216	0.0845	0.0047	0.0855	1.05066	0.293415
Tyrosine	27005778	metabolites	-0.0153	0.0836	0.1125	0.0886	1.04913	0.294118
Cholesterol esters in medium HDL	27005778	metabolites	0.2515	0.1615	0.0406	0.125	1.03269	0.301748
Impedance of leg (left)	0	ukbb	0.1632	0.0288	0.1216	0.0288	1.02138	0.307076
Diagnoses - main ICD10: F31 Bipolar affective disorder	0	ukbb	-0.0644	0.0956	0.0822	0.1076	1.01852	0.308431
Total lipids in chylomicrons and largest VLDL particles	27005778	metabolites	-0.1716	0.0924	-0.0378	0.0951	1.00908	0.312937
Non-cancer illness code_ self-reported: malabsorption/coeliac disease	0	ukbb	-0.03	0.0757	0.0785	0.0783	0.996236	0.319136
Phospholipids in very large VLDL	27005778	metabolites	-0.1646	0.1027	-0.0209	0.1057	0.975055	0.329533
Phospholipids in large VLDL	27005778	metabolites	-0.1935	0.0985	-0.0499	0.1106	0.969593	0.332249
Mean Caudate	25607358	brain_volume	0.0099	0.0732	-0.0996	0.0863	0.967628	0.33323
Diagnoses - main ICD10: C61 Malignant neoplasm of prostate	0	ukbb	-0.1512	0.1086	-0.0069	0.1024	0.966744	0.333672
Diagnoses - main ICD10: M20 Acquired deformities of fingers and toes	0	ukbb	-0.0352	0.0714	0.0673	0.0786	0.965268	0.334411
Phenylalanine	27005778	metabolites	-0.1145	0.1129	0.0464	0.123	0.963708	0.335192
Eye problems/disorders: Cataract	0	ukbb	0.0122	0.0774	-0.1001	0.0872	0.963156	0.335469
Triglycerides in very large VLDL	27005778	metabolites	-0.1629	0.0919	-0.0326	0.1009	0.954728	0.339715
Phospholipids in medium LDL	27005778	metabolites	-0.1261	0.1245	0.0377	0.1187	0.95223	0.34098
Diagnoses - main ICD10: D12 Benign neoplasm of colon_ rectum_ anus and anal canal	0	ukbb	-0.0418	0.0823	0.0752	0.0928	0.943268	0.345544
Medication for cholesterol_ blood pressure or diabetes: Insulin	0	ukbb	-0.4699	0.1543	-0.2734	0.1405	0.941618	0.346388
Total cholesterol in very large HDL	27005778	metabolites	0.2322	0.1609	0.0283	0.1451	0.941093	0.346657
Transferrin	25352340	metal	-0.0613	0.0787	0.0484	0.0863	0.939242	0.347607
Diagnoses - main ICD10: M70 Soft tissue disorders related to use_ overuse and pressure	0	ukbb	-0.0825	0.1055	0.0714	0.1258	0.937372	0.348567
Concentration of very large HDL particles	27005778	metabolites	0.1725	0.1065	0.0337	0.1038	0.933317	0.350656
Cancer diagnosed by doctor	0	ukbb	-0.0433	0.0841	0.0697	0.0872	0.932749	0.350949
Diagnoses - main ICD10: R35 Polyuria	0	ukbb	-0.0797	0.1332	0.1099	0.1542	0.930487	0.352119
Apolipoprotein A-I	27005778	metabolites	0.1651	0.1152	0.0248	0.0994	0.922081	0.356486
Lumbar spine bone mineral density	22504420	bone	0.034	0.0475	-0.0307	0.052	0.918655	0.358276
Femoral neck bone mineral density	22504420	bone	0.0232	0.0435	0.091	0.0597	0.917865	0.358689
Number of older siblings	0	ukbb	-0.5447	0.9202	0.6486	0.9501	0.90219	0.366956
Vitamin and mineral supplements: Vitamin C	0	ukbb	0.1579	0.0623	0.075	0.0676	0.901777	0.367175
LDL cholesterol	20686565	lipids	-0.1025	0.0502	-0.0369	0.0532	0.896841	0.369804
Length of menstrual cycle	0	ukbb	-0.0601	0.0795	0.0388	0.0768	0.894721	0.370936
Average number of double bonds in a fatty acid chain	27005778	metabolites	0.1068	0.0801	-0.0015	0.0911	0.892781	0.371974
Free cholesterol in medium HDL	27005778	metabolites	0.2357	0.121	0.0977	0.0969	0.890219	0.373348
Father still alive	0	ukbb	-0.1646	0.1066	-0.2992	0.1101	0.878303	0.379779
Diagnoses - main ICD10: M10 Gout	0	ukbb	0.0018	0.1686	0.2392	0.2123	0.875679	0.381204
Non-cancer illness code_ self-reported: back problem	0	ukbb	-0.0972	0.1065	0.0347	0.1069	0.874107	0.38206
Non-cancer illness code_ self-reported: muscle or soft tissue injuries	0	ukbb	-0.3294	0.1968	-0.1024	0.1698	0.873321	0.382488
Tinnitus: Yes_ now most or all of the time	0	ukbb	-0.0447	0.0804	0.0507	0.0742	0.871977	0.383221
Diagnoses - main ICD10: M72 Fibroblastic disorders	0	ukbb	0.2094	0.0737	0.1178	0.0758	0.866416	0.386262
Phospholipids in chylomicrons and largest VLDL particles	27005778	metabolites	-0.1374	0.1008	-0.0127	0.1034	0.863556	0.387832
Potassium in urine	0	ukbb	-0.0553	0.0379	-0.0062	0.0428	0.858863	0.390416
Total lipids in small HDL	27005778	metabolites	-0.1015	0.133	0.0605	0.1349	0.855158	0.392464
Mineral and other dietary supplements: Selenium	0	ukbb	0.1349	0.0877	0.0304	0.086	0.850767	0.394899
Alanine	27005778	metabolites	-0.1222	0.1082	0.0037	0.1024	0.845119	0.398045
Parkinsons disease	19915575	neurological	-0.019	0.0682	-0.1036	0.0744	0.838216	0.40191
Non-cancer illness code_ self-reported: nasal polyps	0	ukbb	-0.1105	0.0978	-0.2309	0.1062	0.833957	0.404305
Friendships satisfaction - unhappy	0	ukbb	-0.0169	0.056	0.0506	0.0586	0.832765	0.404977
Diagnoses - main ICD10: I10 Essential (primary) hypertension	0	ukbb	-0.2404	0.1938	-0.0245	0.1731	0.830864	0.406051
Vitamin and mineral supplements: Vitamin B	0	ukbb	0.1952	0.0806	0.2895	0.0806	0.827297	0.408069
Work/job satisfaction - unhappy	0	ukbb	0.0368	0.0649	0.1174	0.0732	0.823898	0.409998
Non-cancer illness code_ self-reported: hypertrophic cardiomyopathy (hcm / hocm)	0	ukbb	-0.5078	0.6778	0.0994	0.3077	0.815719	0.414661
Acetate	27005778	metabolites	0.2778	0.1412	0.1242	0.125	0.814508	0.415354
Phospholipids in large LDL	27005778	metabolites	-0.0282	0.1255	0.1209	0.1352	0.80826	0.418941
Mean platelet volume	22139419	haemotological	0.0013	0.0615	-0.0644	0.0532	0.807947	0.419121
Omega-9 and saturated fatty acids	27005778	metabolites	-0.147	0.1297	0.0072	0.1405	0.806431	0.419994
Underlying (primary) cause of death: ICD10: J84.1 Other interstitial pulmonary diseases with fibrosis	0	ukbb	-0.1957	0.1505	-0.0289	0.1425	0.804788	0.420942
Eczema	26482879	autoimmune	-0.1513	0.0868	-0.0566	0.0796	0.804092	0.421344
18:2 linoleic acid (LA)	27005778	metabolites	-0.1919	0.1028	-0.0781	0.0979	0.801642	0.42276
Omega-3 fatty acids	27005778	metabolites	0.1071	0.1014	-0.0024	0.0924	0.798192	0.424759
Diagnoses - main ICD10: K51 Ulcerative colitis	0	ukbb	-0.0222	0.1094	0.1031	0.114	0.793032	0.427759
Non-cancer illness code_ self-reported: eczema/dermatitis	0	ukbb	0.0361	0.0683	-0.0414	0.0708	0.787806	0.43081
Mean diameter for LDL particles	27005778	metabolites	0.1532	0.1591	-0.0199	0.152	0.786682	0.431468
Non-cancer illness code_ self-reported: uterine fibroids	0	ukbb	-0.0894	0.0767	0.0036	0.0914	0.779428	0.435728
Total lipids in medium HDL	27005778	metabolites	0.1751	0.1289	0.0426	0.1113	0.778028	0.436553
Mean Pallidum	25607358	brain_volume	-0.1298	0.0818	-0.034	0.0938	0.76974	0.441454
Systemic lupus erythematosus	26502338	autoimmune	-0.0537	0.0563	0.0091	0.0591	0.76938	0.441668
Concentration of medium LDL particles	27005778	metabolites	-0.1353	0.1434	0.0161	0.1364	0.764993	0.444276
Reason for glasses/contact lenses: For just reading/near work as you are getting older (called presbyopia)	0	ukbb	0.2825	0.1691	0.1122	0.146	0.762285	0.44589
Non-cancer illness code_ self-reported: rheumatoid arthritis	0	ukbb	-0.0439	0.0895	0.0582	0.0997	0.76206	0.446024
Primary biliary cirrhosis	26394269	autoimmune	-0.0543	0.0745	0.0206	0.0644	0.760588	0.446903
Non-cancer illness code_ self-reported: migraine	0	ukbb	-0.1114	0.054	-0.0505	0.0597	0.756531	0.449331
Mineral and other dietary supplements: Zinc	0	ukbb	0.1188	0.0718	0.1957	0.0732	0.749986	0.453263
Concentration of small LDL particles	27005778	metabolites	-0.1394	0.1312	-0.0053	0.1268	0.734955	0.462367
Cancer code_ self-reported: malignant melanoma	0	ukbb	-0.0818	0.1023	-0.1879	0.1029	0.731225	0.464642
Total lipids in medium LDL	27005778	metabolites	-0.1351	0.1423	0.0086	0.1361	0.729785	0.465522
Total cholesterol in medium LDL	27005778	metabolites	-0.0957	0.131	0.0384	0.1297	0.72744	0.466956
Total Cholesterol	20686565	lipids	-0.058	0.048	-0.0091	0.0473	0.725637	0.468062
Diagnoses - main ICD10: B37 Candidiasis	0	ukbb	-0.0018	0.2488	0.3969	0.4899	0.725625	0.468069
Phospholipids in medium HDL	27005778	metabolites	0.1751	0.1151	0.0679	0.0973	0.711272	0.476916
Total lipids in small LDL	27005778	metabolites	-0.1483	0.1409	-0.0098	0.1349	0.710015	0.477695
Reason for glasses/contact lenses: For long-sightedness_ i.e. for distance and near_ but particularly for near tasks like reading (called hypermetropia)	0	ukbb	-0.0399	0.0667	0.0346	0.0813	0.708446	0.478668
Concentration of large LDL particles	27005778	metabolites	-0.0997	0.1366	0.0335	0.135	0.693557	0.48796
Difference in height between childhood and adulthood; age 8	23449627	anthropometric	0.147	0.0789	0.0737	0.0714	0.688843	0.490922
Ever taken oral contraceptive pill	0	ukbb	0.1531	0.0735	0.2283	0.0829	0.678755	0.497293
Diagnoses - main ICD10: C50 Malignant neoplasm of breast	0	ukbb	0.1104	0.073	0.0362	0.0835	0.669005	0.503492
Total cholesterol in large LDL	27005778	metabolites	-0.0254	0.1239	0.0951	0.1318	0.666138	0.505323
Valine	27005778	metabolites	-0.1262	0.1071	-0.0304	0.0994	0.65563	0.512062
Cholesterol esters in medium LDL	27005778	metabolites	-0.1313	0.1369	-0.0071	0.1314	0.654523	0.512775
Diagnoses - main ICD10: S52 Fracture of forearm	0	ukbb	0.1133	0.0821	0.0366	0.0853	0.647852	0.517081
Average number of methylene groups per a double bond	27005778	metabolites	-0.1039	0.0765	-0.0335	0.0813	0.630638	0.528278
Total lipids in large LDL	27005778	metabolites	-0.0925	0.1361	0.028	0.1349	0.628823	0.529465
Most recent bowel cancer screening	0	ukbb	-0.1597	0.1092	-0.2635	0.1238	0.62879	0.529487
Concentration of IDL particles	27005778	metabolites	-0.0763	0.1211	0.032	0.1235	0.626132	0.531228
Phospholipids in very small VLDL	27005778	metabolites	-0.0922	0.1038	0.0017	0.1096	0.622051	0.533908
Concentration of medium HDL particles	27005778	metabolites	0.1425	0.1202	0.043	0.1092	0.612697	0.540077
Diagnoses - main ICD10: J33 Nasal polyp	0	ukbb	-0.0569	0.1012	0.03	0.1009	0.60809	0.543128
Cholesterol esters in large LDL	27005778	metabolites	-0.1058	0.1341	0.0076	0.1312	0.604456	0.54554
Diagnoses - main ICD10: K40 Inguinal hernia	0	ukbb	0.0358	0.0533	-0.0107	0.0567	0.597541	0.550146
Reproduciblity of spirometry measurement using ERS/ATS criteria	0	ukbb	0.0129	0.0688	0.071	0.0692	0.595402	0.551575
Triglycerides in chylomicrons and largest VLDL particles	27005778	metabolites	-0.1396	0.1054	-0.0482	0.1135	0.59009	0.55513
Total cholesterol in LDL	27005778	metabolites	-0.0697	0.1297	0.0394	0.1318	0.590003	0.555189
Total cholesterol in small LDL	27005778	metabolites	-0.1458	0.1504	-0.022	0.1485	0.585735	0.558054
Anorexia Nervosa	28494655	psychiatric	0.148	0.065	0.0892	0.0779	0.579559	0.562212
Diagnoses - main ICD10: R14 Flatulence and related conditions	0	ukbb	-0.1303	0.1066	-0.0382	0.121	0.57113	0.567912
2hr glucose adjusted for BMI	20081857	glycemic	-0.1813	0.1105	-0.0934	0.112	0.558681	0.576379
Comparative body size at age 10	0	ukbb	-0.1316	0.0351	-0.1054	0.0323	0.549265	0.582824
Diagnoses - main ICD10: F43 Reaction to severe stress_ and adjustment disorders	0	ukbb	0.0297	0.2557	0.3823	0.5921	0.546706	0.584581
Vitamin and mineral supplements: Multivitamins +/- minerals	0	ukbb	0.0039	0.0512	0.0467	0.0601	0.5421	0.58775
Forced expiratory volume in 1 second (FEV1)/Forced Vital capacity(FVC)	28166213	lung_function	-0.0287	0.05	-0.0659	0.0474	0.539939	0.589239
Total lipids in IDL	27005778	metabolites	-0.0645	0.1221	0.0296	0.1247	0.539182	0.589761
Mean Putamen	25607358	brain_volume	0.0388	0.0692	-0.0135	0.0689	0.535577	0.592251
Non-cancer illness code_ self-reported: sleep apnoea	0	ukbb	-0.1919	0.1424	-0.0873	0.1374	0.528603	0.597081
Whole body water mass	0	ukbb	-0.141	0.033	-0.1174	0.0304	0.525984	0.598899
Diagnoses - main ICD10: G47 Sleep disorders	0	ukbb	-0.1401	0.0901	-0.0741	0.0912	0.514817	0.606681
Heel bone mineral density (BMD) T-score_ automated (right)	0	ukbb	-0.0603	0.0296	-0.082	0.0311	0.505421	0.613263
Leptin_adjBMI	26833098	hormone	-0.0672	0.0758	-0.1243	0.0843	0.503673	0.614491
Whole body fat-free mass	0	ukbb	-0.1377	0.0329	-0.1152	0.0305	0.50153	0.615998
Non-cancer illness code_ self-reported: allergy or anaphylactic reaction to drug	0	ukbb	-0.3675	0.3547	-0.1514	0.2493	0.498447	0.618169
Average weekly spirits intake	0	ukbb	0.023	0.0584	0.0646	0.0611	0.492186	0.622588
Leucine	27005778	metabolites	-0.182	0.1232	-0.0941	0.1316	0.487605	0.625829
Illnesses of father: Prostate cancer	0	ukbb	0.0831	0.0737	0.0257	0.094	0.480546	0.630839
Celiac disease	20190752	autoimmune	0.0779	0.074	0.0275	0.0746	0.479649	0.631477
Cancer code_ self-reported: breast cancer	0	ukbb	0.137	0.077	0.0815	0.0874	0.476474	0.633737
Vitamin and mineral supplements: Vitamin A	0	ukbb	0.182	0.1128	0.1097	0.1029	0.473529	0.635836
Neo-conscientiousness	21173776	personality	-0.186	0.1142	-0.2625	0.1181	0.465657	0.641461
Heel bone mineral density (BMD) T-score_ automated	0	ukbb	-0.0987	0.0253	-0.0806	0.0296	0.464829	0.642054
Hair/balding pattern: Pattern 2	0	ukbb	-0.0213	0.0488	-0.0533	0.0514	0.451493	0.651634
Free cholesterol in large LDL	27005778	metabolites	0.0363	0.1264	0.1199	0.1365	0.449377	0.65316
Non-cancer illness code_ self-reported: ankylosing spondylitis	0	ukbb	-0.287	0.1429	-0.1972	0.1404	0.448258	0.653967
Heart rate	23583979	haemotological	-0.1024	0.0507	-0.0688	0.056	0.44479	0.656472
Forearm Bone mineral density	26367794	bone	0.0028	0.1377	0.0908	0.1424	0.444246	0.656865
Neo-openness to experience	21173776	personality	0.0296	0.087	-0.0304	0.1034	0.444011	0.657034
Total cholesterol in IDL	27005778	metabolites	-0.052	0.1225	0.0255	0.1254	0.44209	0.658424
Mean time to correctly identify matches	0	ukbb	0.0217	0.0359	0.0454	0.0405	0.437909	0.661452
Mouth/teeth dental problems: Bleeding gums	0	ukbb	0.0465	0.0516	0.0804	0.0578	0.437523	0.661732
Non-cancer illness code_ self-reported: vitiligo	0	ukbb	-0.0395	0.198	0.077	0.182	0.433184	0.664881
Trunk fat-free mass	0	ukbb	-0.0942	0.0329	-0.1129	0.0307	0.415566	0.677728
Trunk predicted mass	0	ukbb	-0.094	0.033	-0.1127	0.0306	0.415519	0.677762
Diagnoses - main ICD10: L03 Cellulitis	0	ukbb	-0.0372	0.1489	0.045	0.1313	0.41406	0.67883
Non-cancer illness code_ self-reported: hyperthyroidism/thyrotoxicosis	0	ukbb	0.0078	0.0829	-0.0405	0.0873	0.401197	0.688275
Distance between home and job workplace	0	ukbb	-0.175	0.1009	-0.233	0.1041	0.40007	0.689105
Diagnoses - main ICD10: H25 Senile cataract	0	ukbb	-0.0824	0.123	-0.0158	0.1304	0.371533	0.710241
Diagnoses - main ICD10: H26 Other cataract	0	ukbb	-0.1361	0.0707	-0.1758	0.0805	0.370547	0.710975
Phospholipids in IDL	27005778	metabolites	0.0229	0.1294	0.0915	0.1346	0.36741	0.713313
Fracture resulting from simple fall	0	ukbb	-0.0628	0.1057	-0.0094	0.1038	0.360458	0.718505
Non-cancer illness code_ self-reported: crohns disease	0	ukbb	-0.0124	0.0973	-0.0611	0.1	0.349041	0.727059
Illness_ injury_ bereavement_ stress in last 2 years: Serious illness_ injury or assault of a close relative	0	ukbb	-0.075	0.0722	-0.0389	0.0742	0.348691	0.727321
Diagnoses - main ICD10: K50 Crohns disease [regional enteritis]	0	ukbb	-0.0911	0.1058	-0.1465	0.1213	0.34419	0.730703
Getting up in morning	0	ukbb	-0.0551	0.0356	-0.0726	0.0376	0.337971	0.735385
Cancer code_ self-reported: squamous cell carcinoma	0	ukbb	-0.0863	0.1666	-0.0079	0.1717	0.327702	0.743137
Free cholesterol	27005778	metabolites	-0.0598	0.139	-0.1254	0.1442	0.327531	0.743266
Diagnoses - main ICD10: Z80 Family history of malignant neoplasm	0	ukbb	-0.4451	0.6541	-0.1939	0.417	0.32383	0.746067
Isoleucine	27005778	metabolites	-0.226	0.1189	-0.1715	0.1208	0.321536	0.747804
Target heart rate achieved	0	ukbb	-0.0113	0.0993	0.0316	0.1002	0.304106	0.761047
Ferritin	25352340	metal	0.1284	0.0853	0.091	0.0894	0.302673	0.762139
Diagnoses - main ICD10: K35 Acute appendicitis	0	ukbb	-0.1624	0.1415	-0.1045	0.1352	0.29585	0.767344
Non-cancer illness code_ self-reported: varicose veins	0	ukbb	0.1503	0.1136	0.1011	0.1226	0.294364	0.76848
Diagnoses - main ICD10: M21 Other acquired deformities of limbs	0	ukbb	0.1633	0.3364	0.0332	0.2993	0.288936	0.77263
Hair/balding pattern: Pattern 4	0	ukbb	-0.0288	0.0397	-0.0449	0.0393	0.288209	0.773186
Multiple sclerosis	21833088	autoimmune	-0.2336	0.1383	-0.1787	0.132	0.28716	0.77399
Creatinine	27005778	metabolites	0.0427	0.076	0.0112	0.0823	0.281191	0.778564
Non-cancer illness code_ self-reported: arthritis (nos)	0	ukbb	-0.0729	0.1497	-0.0107	0.1664	0.277892	0.781095
Non-cancer illness code_ self-reported: hypopituitarism	0	ukbb	-0.2067	0.2986	-0.3458	0.4272	0.266878	0.789563
Non-cancer illness code_ self-reported: pneumothorax	0	ukbb	-0.0666	0.1072	-0.0228	0.1285	0.261736	0.793525
Serum total cholesterol	27005778	metabolites	-0.0274	0.1396	0.0228	0.1352	0.258313	0.796165
Femoral Neck bone mineral density	26367794	bone	0.02	0.0573	0.0006	0.0486	0.258202	0.796251
Why stopped smoking: None of the above	0	ukbb	-0.1359	0.0609	-0.1593	0.0705	0.251177	0.801677
Duration of other exercises	0	ukbb	-0.0488	0.0754	-0.0215	0.0826	0.244101	0.807152
Triglycerides in very large HDL	27005778	metabolites	0.0427	0.0941	0.0756	0.0967	0.243833	0.80736
Vitamin and mineral supplements: None of the above	0	ukbb	-0.0767	0.0468	-0.0597	0.0529	0.24069	0.809796
Serumurate overweight	25811787	uric_acid	-0.0472	0.0529	-0.0292	0.0667	0.211439	0.832545
Diagnoses - main ICD10: N19 Unspecified renal failure	0	ukbb	0.0014	0.1493	0.047	0.1565	0.210825	0.833024
Urinary albumin-to-creatinine ratio (non-diabetes)	26631737	kidney	-0.0154	0.0828	0.0083	0.0866	0.197807	0.843196
Citrate	27005778	metabolites	-0.1147	0.1134	-0.1477	0.126	0.194672	0.84565
Had menopause	0	ukbb	0.1185	0.0727	0.0969	0.0839	0.194567	0.845732
Reason for reducing amount of alcohol drunk: Health precaution	0	ukbb	0.3378	0.0545	0.3219	0.0647	0.187954	0.850913
Non-cancer illness code_ self-reported: glaucoma	0	ukbb	-0.1327	0.0653	-0.1508	0.0756	0.181186	0.856221
Diagnoses - main ICD10: M16 Coxarthrosis [arthrosis of hip]	0	ukbb	-0.0839	0.0673	-0.0663	0.0769	0.172227	0.863259
Diagnoses - main ICD10: I48 Atrial fibrillation and flutter	0	ukbb	0.0267	0.07	0.0443	0.0776	0.168409	0.866261
Pulse wave reflection index	0	ukbb	0.1028	0.0562	0.1156	0.0627	0.152018	0.879173
Free cholesterol to esterified cholesterol ratio	27005778	metabolites	-0.099	0.1395	-0.0703	0.1352	0.147736	0.882551
Worry too long after embarrassment	0	ukbb	0.0399	0.0344	0.0323	0.0422	0.139592	0.888983
Cancer code_ self-reported: basal cell carcinoma	0	ukbb	0.0457	0.0666	0.0601	0.0809	0.137421	0.890698
Ulcerative colitis	26192919	autoimmune	0.0811	0.0561	0.0921	0.0603	0.133559	0.893752
Vitamin and mineral supplements: Vitamin E	0	ukbb	0.0588	0.0925	0.0426	0.0846	0.129235	0.897172
Illnesses of mother: Breast cancer	0	ukbb	-0.0157	0.0724	-0.0026	0.0799	0.121496	0.903299
Doctor diagnosed hayfever or allergic rhinitis	0	ukbb	-0.0572	0.0512	-0.0663	0.0548	0.121339	0.903423
Mean Accumbens	25607358	brain_volume	-0.0027	0.1255	0.0194	0.1329	0.120903	0.903768
Non-cancer illness code_ self-reported: ulcerative colitis	0	ukbb	0.0246	0.1039	0.0423	0.1053	0.119651	0.90476
Diagnoses - main ICD10: C44 Other malignant neoplasms of skin	0	ukbb	0.0761	0.0676	0.0638	0.078	0.119166	0.905144
Difference in height between adolescence and adulthood; age 14	23449627	anthropometric	0.2049	0.0984	0.1893	0.0963	0.113305	0.909789
Diagnoses - main ICD10: O75 Other complications of labour and delivery_ not elsewhere classified	0	ukbb	-0.0659	0.1339	-0.0457	0.1486	0.100986	0.919562
Glucose	27005778	metabolites	0.0425	0.0879	0.0548	0.0874	0.0992285	0.920957
Diagnoses - main ICD10: S76 Injury of muscle and tendon at hip and thigh level	0	ukbb	-0.2382	0.2874	-0.2749	0.2853	0.0906256	0.92779
Adiponectin	22479202	cardiometabolic	0.1012	0.0693	0.0925	0.082	0.0810346	0.935414
Frequency of light DIY in last 4 weeks	0	ukbb	-0.0591	0.0754	-0.0509	0.0752	0.0770023	0.938622
Alzheimers disease	24162737	neurological	0.0043	0.0862	0.0135	0.0877	0.0748147	0.940362
Illnesses of father: Heart disease	0	ukbb	-0.0992	0.0484	-0.0944	0.0514	0.0679876	0.945796
Eye problems/disorders: Glaucoma	0	ukbb	-0.1613	0.0637	-0.1666	0.0682	0.0567928	0.95471
Free cholesterol in IDL	27005778	metabolites	0.0662	0.1138	0.0753	0.1158	0.056049	0.955303
Acetoacetate	27005778	metabolites	0.0392	0.0871	0.0348	0.0886	0.0354144	0.971749
Albumin	27005778	metabolites	-0.0411	0.1279	-0.0362	0.1229	0.0276247	0.977961
Glutamine	27005778	metabolites	0.1234	0.1062	0.1194	0.1031	0.0270245	0.97844
Diagnoses - main ICD10: I30 Acute pericarditis	0	ukbb	-0.245	0.1342	-0.2422	0.1417	0.014347	0.988553
Heel bone mineral density (BMD) T-score_ automated (left)	0	ukbb	-0.0653	0.0293	-0.0648	0.0308	0.0117618	0.990616
Non-cancer illness code_ self-reported: polio / poliomyelitis	0	ukbb	0.0642	0.1289	0.0623	0.139	0.0100228	0.992003
Number of days/week of vigorous physical activity 10+ minutes	0	ukbb	0.0828	0.0439	0.0826	0.0464	0.00313106	0.997502
Cancer code_ self-reported: prostate cancer	0	ukbb	0.0073	0.0897	0.0073	0.0954	0	1
