# Supplementary material for: Genome-wide association study of alcohol consumption and use disorder in 274,424 individuals from multiple populations
Source: Nat Commun. 2019 Apr 2;10:1499. doi: 10.1038/s41467-019-09480-8 (PMC6445072; doi:10.1038/s41467-019-09480-8)
Supplement: Supplementary file 40 — Supplementary Data 37 [file 41467_2019_9480_MOESM40_ESM.xlsx]

## Sheet: Sheet1
Supplementary Data 37. Genetic correlations between AUDIT-C (AUD adjusted) and other traits. Traits labeled in bold are significant after Bonferroni correction for all the tested traits (N=714). SNPs from the MHC (chr6 26M~34M) region were removed for these traits.
trait2	PMID	Category	Ethnicity	Note	rg	se	z	p
Alcohol intake frequency - lower frequency	0	ukbb	European	The phenotype codes were reversed in UKBB	-0.8029	0.0366	-21.9642	6.342e-107
Overall health rating - poorer rating	0	ukbb	European	The phenotype codes were reversed in UKBB	-0.5384	0.0314	-17.1362	7.9624e-66
Leg fat percentage (left)	0	ukbb	European		-0.4462	0.0293	-15.2212	2.5585e-52
Leg fat percentage (right)	0	ukbb	European		-0.4385	0.0295	-14.855	6.4556e-50
Arm fat percentage (left)	0	ukbb	European		-0.4216	0.029	-14.5198	9.0716e-48
Arm fat percentage (right)	0	ukbb	European		-0.4195	0.0294	-14.2886	2.5789e-46
Leg fat mass (left)	0	ukbb	European		-0.4133	0.0304	-13.5895	4.6222e-42
Leg fat mass (right)	0	ukbb	European		-0.4106	0.0306	-13.434	3.8239e-41
Arm fat mass (left)	0	ukbb	European		-0.3942	0.0303	-13.0057	1.1353e-38
Long-standing illness_ disability or infirmity	0	ukbb	European		-0.5178	0.0402	-12.8795	5.8719e-38
Arm fat mass (right)	0	ukbb	European		-0.3932	0.0306	-12.86	7.5537e-38
Trunk fat percentage	0	ukbb	European		-0.3937	0.0307	-12.815	1.3508e-37
Whole body fat mass	0	ukbb	European		-0.3916	0.0307	-12.7689	2.4454e-37
Frequency of tiredness / lethargy in last 2 weeks	0	ukbb	European		-0.4669	0.0381	-12.2601	1.4837e-34
Alcohol intake versus 10 years previously - less nowadays	0	ukbb	European	The phenotype codes were reversed in UKBB	-0.5462	0.0446	-12.2367	1.9804e-34
Usual walking pace	0	ukbb	European		0.4385	0.0359	12.226	2.2583e-34
Trunk fat mass	0	ukbb	European		-0.3694	0.0311	-11.877	1.558e-32
Current employment status: Unable to work because of sickness or disability	0	ukbb	European		-0.6186	0.0522	-11.8514	2.1155e-32
Number of self-reported non-cancer illnesses	0	ukbb	European		-0.4325	0.0367	-11.7777	5.0872e-32
Years of schooling 2016	27225129	education	European		0.3598	0.0309	11.6356	2.7157e-31
Age at first live birth	0	ukbb	European		0.4507	0.039	11.5599	6.5785e-31
Taking other prescription medications	0	ukbb	European		-0.447	0.0392	-11.4028	4.0484e-30
Average weekly red wine intake	0	ukbb	European		0.4948	0.044	11.2502	2.3115e-29
Health satisfaction - unhappy	0	ukbb	European	The phenotype codes were reversed in UKBB	-0.5416	0.0494	-10.9578	6.0981e-28
Qualifications: College or University degree	0	ukbb	European		0.3248	0.0298	10.9004	1.1469e-27
Number of treatments/medications taken	0	ukbb	European		-0.4194	0.0386	-10.8687	1.6244e-27
Types of physical activity in last 4 weeks: Other exercises (eg: swimming_ cycling_ keep fit_ bowling)	0	ukbb	European		0.462	0.0429	10.7671	4.9252e-27
Pain type(s) experienced in last month: None of the above	0	ukbb	European		0.4341	0.0409	10.6082	2.7291e-26
Qualifications: None of the above	0	ukbb	European		-0.3491	0.033	-10.5722	4.008e-26
Medication for pain relief_ constipation_ heartburn: None of the above	0	ukbb	European		0.411	0.0391	10.5076	7.9706e-26
Obesity class 1	23563607	anthropometric	European		-0.4312	0.0419	-10.289	7.9032e-25
Age completed full time education	0	ukbb	European		0.4001	0.0394	10.1594	3.0092e-24
Alcohol drinker status: Previous	0	ukbb	European		-0.7056	0.0699	-10.1001	5.5213e-24
Types of transport used (excluding work): Cycle	0	ukbb	European		0.529	0.0524	10.0885	6.2089e-24
Time spent watching television (TV)	0	ukbb	European		-0.3094	0.0325	-9.5303	1.5688e-21
Diabetes diagnosed by doctor	0	ukbb	European		-0.4093	0.0435	-9.4182	4.5888e-21
Weight	0	ukbb	European		-0.2987	0.032	-9.3261	1.0979e-20
Age of first birth	27798627	reproductive	European		0.4167	0.0448	9.3002	1.4021e-20
Types of physical activity in last 4 weeks: None of the above	0	ukbb	European		-0.5186	0.0558	-9.2892	1.5548e-20
Non-cancer illness code_ self-reported: diabetes	0	ukbb	European		-0.4187	0.0454	-9.2185	3.0138e-20
Pain type(s) experienced in last month: Back pain	0	ukbb	European		-0.3944	0.043	-9.1785	4.372e-20
Overweight	23563607	anthropometric	European		-0.387	0.043	-9.0069	2.119e-19
Diagnoses - main ICD10: R10 Abdominal and pelvic pain	0	ukbb	European		-0.5379	0.0599	-8.9745	2.8464e-19
Body mass index	20935630	anthropometric	European		-0.3526	0.0394	-8.9583	3.2987e-19
Qualifications: A levels/AS levels or equivalent	0	ukbb	European		0.349	0.0392	8.9044	5.3682e-19
Illnesses of siblings: None of the above (group 1)	0	ukbb	European		0.4053	0.0459	8.8357	9.9501e-19
Waist circumference	25673412	anthropometric	European		-0.3377	0.0384	-8.7953	1.4265e-18
Shortness of breath walking on level ground	0	ukbb	European		-0.5064	0.0581	-8.7181	2.828e-18
Frequency of unenthusiasm / disinterest in last 2 weeks	0	ukbb	European		-0.3576	0.0417	-8.5848	9.0958e-18
Job involves heavy manual or physical work	0	ukbb	European		-0.326	0.0381	-8.5667	1.0654e-17
Frequency of depressed mood in last 2 weeks	0	ukbb	European		-0.3649	0.0427	-8.5519	1.211e-17
Job involves mainly walking or standing	0	ukbb	European		-0.3083	0.0363	-8.4994	1.9054e-17
Major depressive disorder	29700475	psychiatric	European		-0.3764	0.0443	-8.4965	1.9535e-17
Waist-to-hip ratio	25673412	anthropometric	European		-0.3265	0.0387	-8.442	3.1182e-17
Types of physical activity in last 4 weeks: Walking for pleasure (not as a means of transport)	0	ukbb	European		0.3502	0.0416	8.4218	3.7082e-17
Wheeze or whistling in the chest in last year	0	ukbb	European		-0.3322	0.0398	-8.3558	6.5e-17
Pain type(s) experienced in last month: Stomach or abdominal pain	0	ukbb	European		-0.4027	0.0486	-8.2827	1.204e-16
Drive faster than motorway speed limit	0	ukbb	European		0.3236	0.0391	8.2818	1.2128e-16
Falls in the last year	0	ukbb	European		-0.4081	0.05	-8.1584	3.3943e-16
Average weekly champagne plus white wine intake	0	ukbb	European		0.4709	0.0582	8.0902	5.9584e-16
Forced vital capacity (FVC)_ Best measure	0	ukbb	European		0.2591	0.0322	8.0414	8.8807e-16
Obesity class 2	23563607	anthropometric	European		-0.3903	0.0486	-8.0262	1.0054e-15
Age at last live birth	0	ukbb	European		0.3642	0.0455	8.0115	1.1335e-15
Seen doctor (GP) for nerves_ anxiety_ tension or depression	0	ukbb	European		-0.2866	0.0358	-8.0093	1.1535e-15
Exposure to tobacco smoke outside home	0	ukbb	European		-0.3881	0.0486	-7.9837	1.4206e-15
Illness_ injury_ bereavement_ stress in last 2 years: None of the above	0	ukbb	European		0.4548	0.0571	7.9683	1.6081e-15
Noisy workplace	0	ukbb	European		-0.4829	0.0607	-7.9596	1.7267e-15
Mood swings	0	ukbb	European		-0.2932	0.0369	-7.9564	1.7711e-15
Medication for pain relief_ constipation_ heartburn: Paracetamol	0	ukbb	European		-0.3514	0.0442	-7.9488	1.8836e-15
Sodium in urine	0	ukbb	European		-0.2894	0.0364	-7.9433	1.9686e-15
Qualifications: O levels/GCSEs or equivalent	0	ukbb	European		0.3279	0.0414	7.923	2.3183e-15
Fed-up feelings	0	ukbb	European		-0.2885	0.0372	-7.762	8.3579e-15
Pain type(s) experienced in last month: Neck or shoulder pain	0	ukbb	European		-0.346	0.0446	-7.7592	8.5463e-15
Alcohol drinker status: Never	0	ukbb	European		-0.5637	0.0727	-7.7553	8.8149e-15
Illnesses of siblings: Diabetes	0	ukbb	European		-0.5067	0.0659	-7.69	1.4717e-14
Loneliness_ isolation	0	ukbb	European		-0.3167	0.0413	-7.6711	1.7053e-14
Body fat	26833246	anthropometric	Mixed	Caution: using this data may yield less robust results due to minor departure of the LD structure	-0.3827	0.0507	-7.5493	4.3766e-14
Leg pain on walking	0	ukbb	European		-0.4568	0.0622	-7.3384	2.1615e-13
Pain type(s) experienced in last month: Knee pain	0	ukbb	European		-0.3467	0.0473	-7.3258	2.3742e-13
Illness_ injury_ bereavement_ stress in last 2 years: Financial difficulties	0	ukbb	European		-0.3302	0.0452	-7.298	2.9218e-13
Medication for pain relief_ constipation_ heartburn: Omeprazole (e.g. Zanprol)	0	ukbb	European		-0.4311	0.0595	-7.2441	4.3532e-13
Illness_ injury_ bereavement_ stress in last 2 years: Serious illness_ injury or assault to yourself	0	ukbb	European		-0.5963	0.0825	-7.2274	4.9238e-13
Fluid intelligence score	0	ukbb	European		0.2598	0.036	7.2223	5.1114e-13
Number of cigarettes previously smoked daily	0	ukbb	European		-0.3897	0.054	-7.2205	5.1799e-13
Medication for cholesterol_ blood pressure_ diabetes_ or take exogenous hormones: Cholesterol lowering medication	0	ukbb	European		-0.3641	0.0505	-7.212	5.5146e-13
Vascular/heart problems diagnosed by doctor: None of the above	0	ukbb	European		0.2517	0.0351	7.1777	7.0904e-13
Pack years adult smoking as proportion of life span exposed to smoking PREVIEW ONLY	0	ukbb	European		-0.3238	0.0454	-7.1398	9.3498e-13
Chest pain or discomfort	0	ukbb	European		-0.3447	0.0483	-7.1342	9.7326e-13
Forced expiratory volume in 1-second (FEV1)_ Best measure	0	ukbb	European		0.2371	0.0333	7.1198	1.0812e-12
Medication for cholesterol_ blood pressure_ diabetes_ or take exogenous hormones: None of the above	0	ukbb	European		0.3146	0.0445	7.0748	1.4971e-12
Other serious medical condition/disability diagnosed by doctor	0	ukbb	European		-0.3449	0.0493	-6.9905	2.7382e-12
Pain type(s) experienced in last month: Headache	0	ukbb	European		-0.291	0.0418	-6.9599	3.406e-12
Pain type(s) experienced in last month: Hip pain	0	ukbb	European		-0.3711	0.0538	-6.8944	5.4077e-12
Triglycerides	20686565	lipids	European		-0.3282	0.0482	-6.8046	1.013e-11
Pack years of smoking PREVIEW ONLY	0	ukbb	European		-0.3228	0.0486	-6.6473	2.9849e-11
Qualifications: CSEs or equivalent	0	ukbb	European		-0.3738	0.0564	-6.628	3.4035e-11
Frequency of tenseness / restlessness in last 2 weeks	0	ukbb	European		-0.2829	0.0427	-6.6239	3.4981e-11
Non-cancer illness code_ self-reported: hypertension	0	ukbb	European		-0.2215	0.0335	-6.6145	3.7281e-11
Diagnoses - main ICD10: R07 Pain in throat and chest	0	ukbb	European		-0.4019	0.0609	-6.6047	3.9831e-11
Attention deficit hyperactivity disorder	https://doi.org/10.1101/145581	psychiatric	European		-0.3099	0.0473	-6.5586	5.4302e-11
Depressive symptoms	27089181	psychiatric	European		-0.3455	0.0528	-6.5398	6.1611e-11
Mouth/teeth dental problems: Dentures	0	ukbb	European		-0.295	0.0453	-6.5055	7.7416e-11
Types of physical activity in last 4 weeks: Strenuous sports	0	ukbb	European		0.3754	0.0578	6.4993	8.0678e-11
Vascular/heart problems diagnosed by doctor: High blood pressure	0	ukbb	European		-0.2225	0.0343	-6.4881	8.6943e-11
Transport type for commuting to job workplace: Cycle	0	ukbb	European		0.4087	0.0631	6.4801	9.1641e-11
Illnesses of siblings: High blood pressure	0	ukbb	European		-0.3297	0.0514	-6.4133	1.4238e-10
Types of physical activity in last 4 weeks: Light DIY (eg: pruning_ watering the lawn)	0	ukbb	European		0.2805	0.0438	6.408	1.4742e-10
Illnesses of mother: Diabetes	0	ukbb	European		-0.3783	0.0592	-6.3943	1.6125e-10
Creatinine (enzymatic) in urine	0	ukbb	European		-0.2261	0.0357	-6.3402	2.2946e-10
Obesity class 3	23563607	anthropometric	European		-0.4442	0.0709	-6.2672	3.6752e-10
Breastfed as a baby	0	ukbb	European		0.3442	0.055	6.2609	3.8277e-10
Number of operations_ self-reported	0	ukbb	European		-0.2798	0.0449	-6.2324	4.5934e-10
Townsend deprivation index at recruitment	0	ukbb	European		-0.2801	0.0454	-6.1646	7.067e-10
Hip circumference	25673412	anthropometric	European		-0.2547	0.0414	-6.1471	7.892e-10
Chest pain or discomfort walking normally	0	ukbb	European		-0.4327	0.0705	-6.1415	8.1757e-10
Types of transport used (excluding work): Walk	0	ukbb	European		0.2823	0.0461	6.1174	9.5115e-10
Medication for cholesterol_ blood pressure_ diabetes_ or take exogenous hormones: Blood pressure medication	0	ukbb	European		-0.242	0.0397	-6.0937	1.1034e-09
Impedance of arm (right)	0	ukbb	European		0.1962	0.0323	6.079	1.2092e-09
Number of full brothers	0	ukbb	European		-0.3219	0.0537	-5.9979	1.999e-09
Ever highly irritable/argumentative for 2 days	0	ukbb	European		-0.3535	0.0594	-5.9529	2.6348e-09
Impedance of arm (left)	0	ukbb	European		0.1962	0.0331	5.9289	3.0503e-09
Miserableness	0	ukbb	European		-0.2492	0.0422	-5.9099	3.4229e-09
Medication for cholesterol_ blood pressure or diabetes: None of the above	0	ukbb	European		0.2768	0.0469	5.9019	3.5938e-09
Non-cancer illness code_ self-reported: depression	0	ukbb	European		-0.3707	0.0629	-5.896	3.7244e-09
Mouth/teeth dental problems: None of the above	0	ukbb	European		0.2526	0.0431	5.8626	4.557e-09
Hand grip strength (left)	0	ukbb	European		0.2127	0.0366	5.8113	6.1998e-09
Type 2 Diabetes	22885922	glycemic	European		-0.3103	0.0538	-5.7717	7.8464e-09
Non-cancer illness code_ self-reported: osteoarthritis	0	ukbb	European		-0.3764	0.0654	-5.76	8.4133e-09
Qualifications: Other professional qualifications eg: nursing_ teaching	0	ukbb	European		0.239	0.0416	5.7509	8.8781e-09
Impedance of whole body	0	ukbb	European		0.1788	0.0312	5.7273	1.0201e-08
Coronary artery disease	26343387	cardiometabolic	Mixed	Caution: using this data may yield less robust results due to minor departure of the LD structure	-0.2473	0.0432	-5.7182	1.0763e-08
Pain type(s) experienced in last month: Pain all over the body	0	ukbb	European		-0.4621	0.0812	-5.6925	1.2517e-08
Seen a psychiatrist for nerves_ anxiety_ tension or depression	0	ukbb	European		-0.2819	0.0497	-5.6748	1.3883e-08
Non-cancer illness code_ self-reported: emphysema/chronic bronchitis	0	ukbb	European		-0.423	0.0746	-5.6706	1.4228e-08
Ever depressed for a whole week	0	ukbb	European		-0.3064	0.0543	-5.6404	1.697e-08
Job involves shift work	0	ukbb	European		-0.3203	0.0569	-5.6302	1.8002e-08
Illnesses of father: Chronic bronchitis/emphysema	0	ukbb	European		-0.3487	0.0628	-5.5533	2.8034e-08
Illnesses of mother: None of the above (group 1)	0	ukbb	European		0.3397	0.0613	5.5408	3.0107e-08
Hand grip strength (right)	0	ukbb	European		0.2014	0.0364	5.5336	3.1371e-08
Blood clot_ DVT_ bronchitis_ emphysema_ asthma_ rhinitis_ eczema_ allergy diagnosed by doctor: Emphysema/chronic bronchitis	0	ukbb	European		-0.3803	0.0688	-5.5307	3.1893e-08
Medication for pain relief_ constipation_ heartburn: Aspirin	0	ukbb	European		-0.2789	0.0509	-5.4796	4.262e-08
HDL cholesterol	20686565	lipids	European		0.368	0.0676	5.4439	5.2131e-08
Why stopped smoking: Health precaution	0	ukbb	European		0.3496	0.0643	5.4403	5.3181e-08
Extreme bmi	23563607	anthropometric	European		-0.2944	0.0544	-5.408	6.3726e-08
Medication for cholesterol_ blood pressure or diabetes: Blood pressure medication	0	ukbb	European		-0.2336	0.0442	-5.287	1.2437e-07
Ever unenthusiastic/disinterested for a whole week	0	ukbb	European		-0.2994	0.0568	-5.2703	1.3617e-07
Illnesses of mother: Chronic bronchitis/emphysema	0	ukbb	European		-0.4367	0.083	-5.2597	1.4426e-07
Fasting insulin main effect	22581228	glycemic	European		-0.3809	0.0728	-5.2332	1.6656e-07
Sensitivity / hurt feelings	0	ukbb	European		-0.215	0.0411	-5.2263	1.729e-07
Financial situation satisfaction - unhappy	0	ukbb	European	The phenotype codes were reversed in UKBB	-0.3014	0.0578	-5.2172	1.8163e-07
Forced expiratory volume in 1-second (FEV1)_ predicted percentage	0	ukbb	European		0.23	0.0441	5.2113	1.8753e-07
Types of physical activity in last 4 weeks: Heavy DIY (eg: weeding_ lawn mowing_ carpentry_ digging)	0	ukbb	European		0.2568	0.0493	5.2054	1.9353e-07
Leg fat-free mass (left)	0	ukbb	European		-0.1739	0.0334	-5.2034	1.9565e-07
Non-cancer illness code_ self-reported: asthma	0	ukbb	European		-0.2221	0.0427	-5.2006	1.9863e-07
Number of full sisters	0	ukbb	European		-0.3715	0.0717	-5.1818	2.1973e-07
Leg predicted mass (left)	0	ukbb	European		-0.1726	0.0334	-5.1685	2.3597e-07
Non-cancer illness code_ self-reported: gastro-oesophageal reflux (gord) / gastric reflux	0	ukbb	European		-0.4346	0.0842	-5.1642	2.4152e-07
Impedance of leg (right)	0	ukbb	European		0.1496	0.029	5.1599	2.471e-07
Age when periods started (menarche)	0	ukbb	European		0.1691	0.0328	5.1569	2.5105e-07
Diagnoses - main ICD10: K57 Diverticular disease of intestine	0	ukbb	European		-0.3382	0.0657	-5.1496	2.6099e-07
Blood clot_ DVT_ bronchitis_ emphysema_ asthma_ rhinitis_ eczema_ allergy diagnosed by doctor: Asthma	0	ukbb	European		-0.2215	0.043	-5.1493	2.6153e-07
Illnesses of father: Diabetes	0	ukbb	European		-0.3524	0.0686	-5.1347	2.826e-07
Blood clot_ DVT_ bronchitis_ emphysema_ asthma_ rhinitis_ eczema_ allergy diagnosed by doctor: Blood clot in the leg (DVT)	0	ukbb	European		-0.3733	0.0731	-5.1089	3.2404e-07
Transport type for commuting to job workplace: Car/motor vehicle	0	ukbb	European		-0.3712	0.0731	-5.0789	3.7953e-07
Pulse rate_ automated reading	0	ukbb	European		-0.1633	0.0325	-5.0298	4.9095e-07
Insomnia	28604731	sleeping	European		-0.3132	0.0623	-5.0229	5.0909e-07
Frequency of travelling from home to job workplace	0	ukbb	European		-0.3578	0.0715	-5.0044	5.6036e-07
Diastolic blood pressure_ automated reading	0	ukbb	European		-0.159	0.0319	-4.9882	6.0934e-07
Age at Menarche	25231870	reproductive	European		0.172	0.0348	4.9378	7.9e-07
Impedance of leg (left)	0	ukbb	European		0.1437	0.0292	4.9241	8.4749e-07
Illnesses of siblings: Heart disease	0	ukbb	European		-0.3768	0.0767	-4.915	8.8784e-07
Basal metabolic rate	0	ukbb	European		-0.1672	0.0341	-4.9071	9.2423e-07
Exposure to tobacco smoke at home	0	ukbb	European		-0.3532	0.0722	-4.8916	1.0003e-06
Frequency of walking for pleasure in last 4 weeks	0	ukbb	European		-0.2722	0.0557	-4.885	1.0341e-06
Reason for reducing amount of alcohol drunk: Health precaution	0	ukbb	European		0.2789	0.0573	4.8681	1.1269e-06
Alcohol usually taken with meals	0	ukbb	European		0.2058	0.0424	4.8582	1.1844e-06
Non-cancer illness code_ self-reported: deep venous thrombosis (dvt)	0	ukbb	European		-0.3713	0.0765	-4.8535	1.2129e-06
Arm fat-free mass (left)	0	ukbb	European		-0.1687	0.0348	-4.8516	1.2246e-06
Arm predicted mass (left)	0	ukbb	European		-0.1685	0.0348	-4.8414	1.2891e-06
Non-cancer illness code_ self-reported: angina	0	ukbb	European		-0.2843	0.0593	-4.7916	1.6545e-06
Qualifications: NVQ or HND or HNC or equivalent	0	ukbb	European		-0.2861	0.06	-4.769	1.8511e-06
Diagnoses - main ICD10: M17 Gonarthrosis [arthrosis of knee]	0	ukbb	European		-0.3382	0.0711	-4.7589	1.9469e-06
Illnesses of siblings: None of the above (group 2)	0	ukbb	European		0.4569	0.0971	4.7066	2.519e-06
Bilateral oophorectomy (both ovaries removed)	0	ukbb	European		-0.3479	0.074	-4.7033	2.5603e-06
Duration of walks	0	ukbb	European		-0.2096	0.0448	-4.6757	2.9297e-06
Leg fat-free mass (right)	0	ukbb	European		-0.1555	0.0334	-4.6599	3.163e-06
Leg predicted mass (right)	0	ukbb	European		-0.1552	0.0334	-4.6458	3.3877e-06
Maximum workload during fitness test	0	ukbb	European		0.4461	0.0963	4.6325	3.613e-06
Ever had hysterectomy (womb removed)	0	ukbb	European		-0.3688	0.0798	-4.6234	3.7754e-06
Non-cancer illness code_ self-reported: high cholesterol	0	ukbb	European		-0.2048	0.0444	-4.6134	3.962e-06
Had other major operations	0	ukbb	European		-0.2773	0.0603	-4.597	4.2867e-06
Duration walking for pleasure	0	ukbb	European		0.2829	0.062	4.5632	5.0375e-06
Intelligence	28530673	cognitive	European		0.2053	0.0451	4.5568	5.1936e-06
Leptin_not_adjBMI	26833098	hormone	European		-0.3517	0.0779	-4.5154	6.3204e-06
Vascular/heart problems diagnosed by doctor: Angina	0	ukbb	European		-0.2737	0.0607	-4.5103	6.4721e-06
Pain type(s) experienced in last month: Facial pain	0	ukbb	European		-0.4485	0.0997	-4.4974	6.8794e-06
Arm predicted mass (right)	0	ukbb	European		-0.1543	0.0344	-4.4785	7.5155e-06
Medication for cholesterol_ blood pressure or diabetes: Cholesterol lowering medication	0	ukbb	European		-0.2413	0.0545	-4.4251	9.6389e-06
Fathers age at death	27015805	aging	European		0.3284	0.0742	4.4241	9.6827e-06
Arm fat-free mass (right)	0	ukbb	European		-0.1517	0.0344	-4.412	1.024e-05
Illnesses of mother: High blood pressure	0	ukbb	European		-0.2133	0.0488	-4.3746	1.2167e-05
HbA1C	20858683	glycemic	European		-0.3224	0.0739	-4.3643	1.2756e-05
No-wear time bias adjusted acceleration standard deviation	0	ukbb	European		0.2654	0.0611	4.3456	1.389e-05
Current employment status: Doing unpaid or voluntary work	0	ukbb	European		0.3276	0.0754	4.344	1.3991e-05
Number of trend entries	0	ukbb	European		0.6241	0.1438	4.3398	1.426e-05
Non-cancer illness code_ self-reported: hiatus hernia	0	ukbb	European		-0.3568	0.0824	-4.3318	1.4793e-05
Nap during day	0	ukbb	European		-0.1548	0.036	-4.2962	1.7375e-05
Childhood obesity	22484627	anthropometric	European		-0.2649	0.0621	-4.2632	2.0151e-05
Vascular/heart problems diagnosed by doctor: Heart attack	0	ukbb	European		-0.2383	0.0562	-4.2387	2.2478e-05
Transport type for commuting to job workplace: Public transport	0	ukbb	European		0.2469	0.0589	4.1888	2.8043e-05
Diagnoses - main ICD10: G56 Mononeuropathies of upper limb	0	ukbb	European		-0.3175	0.076	-4.1792	2.9248e-05
Diagnoses - main ICD10: K29 Gastritis and duodenitis	0	ukbb	European		-0.4038	0.0967	-4.1741	2.9913e-05
Mineral and other dietary supplements: None of the above	0	ukbb	European		-0.1997	0.0479	-4.1681	3.0715e-05
Non-cancer illness code_ self-reported: heart attack/myocardial infarction	0	ukbb	European		-0.2313	0.056	-4.129	3.643e-05
Diagnoses - main ICD10: K52 Other non-infective gastro-enteritis and colitis	0	ukbb	European		-0.4745	0.1157	-4.1016	4.1028e-05
Current tobacco smoking	0	ukbb	European		-0.1827	0.0445	-4.1007	4.1189e-05
Duration of vigorous activity	0	ukbb	European		-0.2155	0.0534	-4.0349	5.462e-05
Peak expiratory flow (PEF)	0	ukbb	European		0.1519	0.0379	4.0139	5.9726e-05
Prospective memory result - second attempt	0	ukbb	European	Be careful the coding and distributions	-0.2293	0.0572	-4.0068	6.1559e-05
Mineral and other dietary supplements: Fish oil (including cod liver oil)	0	ukbb	European		0.1941	0.0485	4.0024	6.2708e-05
Chronotype	27494321	sleeping	European		-0.165	0.0435	-3.7926	0.0001
Diagnoses - main ICD10: N20 Calculus of kidney and ureter	0	ukbb	European		-0.3355	0.0865	-3.8771	0.0001
HOMA-IR	20081858	glycemic	European		-0.358	0.0929	-3.8544	0.0001
Neuroticism	27089181	personality	European		-0.1674	0.0434	-3.855	0.0001
Non-cancer illness code_ self-reported: type 2 diabetes	0	ukbb	European		-0.3687	0.0962	-3.8341	0.0001
Age started oral contraceptive pill	0	ukbb	European		0.224	0.0596	3.76	0.0002
Average weekly fortified wine intake	0	ukbb	European		0.3607	0.0979	3.6831	0.0002
Diagnoses - main ICD10: K21 Gastro-oesophageal reflux disease	0	ukbb	European		-0.3451	0.0935	-3.6901	0.0002
Diagnoses - main ICD10: K80 Cholelithiasis	0	ukbb	European		-0.3471	0.0945	-3.6719	0.0002
Diagnoses - main ICD10: M54 Dorsalgia	0	ukbb	European		-0.2661	0.0703	-3.7871	0.0002
Ever manic/hyper for 2 days	0	ukbb	European		-0.3064	0.0828	-3.7005	0.0002
Eye problems/disorders: Diabetes related eye disease	0	ukbb	European		-0.4377	0.1173	-3.7309	0.0002
Forced Vital capacity(FVC)	28166213	lung_function	European		0.1724	0.0463	3.7262	0.0002
HOMA-B	20081858	glycemic	European		-0.2629	0.0713	-3.6883	0.0002
Illnesses of mother: Heart disease	0	ukbb	European		-0.2545	0.0689	-3.6942	0.0002
Maternal smoking around birth	0	ukbb	European		-0.1701	0.0455	-3.7404	0.0002
Number of children ever born	27798627	reproductive	European		-0.1938	0.0523	-3.7025	0.0002
Relative age of first facial hair	0	ukbb	European		0.1464	0.0399	3.672	0.0002
Blood clot_ DVT_ bronchitis_ emphysema_ asthma_ rhinitis_ eczema_ allergy diagnosed by doctor: None of the above	0	ukbb	European		0.1306	0.0361	3.6211	0.0003
Current employment status: In paid employment or self-employed	0	ukbb	European		0.3307	0.0904	3.6582	0.0003
Diagnoses - main ICD10: I25 Chronic ischaemic heart disease	0	ukbb	European		-0.2102	0.0582	-3.61	0.0003
Diagnoses - main ICD10: K44 Diaphragmatic hernia	0	ukbb	European		-0.4872	0.1341	-3.6345	0.0003
Forced expiratory volume in 1-second (FEV1)_ predicted	0	ukbb	European		0.1538	0.0427	3.6047	0.0003
Illnesses of father: None of the above (group 1)	0	ukbb	European		0.2741	0.0762	3.5984	0.0003
Number of live births	0	ukbb	European		-0.1713	0.0473	-3.622	0.0003
Tense / highly strung	0	ukbb	European		-0.1545	0.0423	-3.6517	0.0003
Frequency of stair climbing in last 4 weeks	0	ukbb	European		0.1586	0.0445	3.564	0.0004
Length of working week for main job	0	ukbb	European		-0.2336	0.0665	-3.5138	0.0004
Diagnoses - main ICD10: N92 Excessive_ frequent and irregular menstruation	0	ukbb	European		-0.339	0.0976	-3.4733	0.0005
Whole body water mass	0	ukbb	European		-0.1196	0.0342	-3.4926	0.0005
Irritability	0	ukbb	European		-0.1329	0.0385	-3.4547	0.0006
Urate	23263486	other	European		-0.1364	0.0397	-3.4351	0.0006
Relative age voice broke	0	ukbb	European		0.1472	0.0436	3.3772	0.0007
Whole body fat-free mass	0	ukbb	European		-0.1165	0.0342	-3.4069	0.0007
Worrier / anxious feelings	0	ukbb	European		-0.1286	0.038	-3.381	0.0007
Illnesses of father: Lung cancer	0	ukbb	European		-0.1979	0.0589	-3.3588	0.0008
Illnesses of siblings: Severe depression	0	ukbb	European		-0.2319	0.0695	-3.337	0.0008
Mothers age at death	27015805	aging	European		0.2661	0.0791	3.3638	0.0008
Phospholipids in large HDL	27005778	metabolites	European		0.3276	0.0973	3.3679	0.0008
Concentration of large HDL particles	27005778	metabolites	European		0.3162	0.0948	3.3358	0.0009
Tinnitus: Yes_ but not now_ but have in the past	0	ukbb	European		-0.3227	0.0976	-3.305	0.0009
Total lipids in large HDL	27005778	metabolites	European		0.3208	0.0965	3.3241	0.0009
Childhood IQ	23358156	education	European		0.2681	0.0812	3.3028	0.001
Illness_ injury_ bereavement_ stress in last 2 years: Death of a close relative	0	ukbb	European		-0.3591	0.1088	-3.3022	0.001
Neck/shoulder pain for 3+ months	0	ukbb	European		-0.4201	0.1274	-3.2973	0.001
Other eye problems	0	ukbb	European		-0.2793	0.085	-3.2875	0.001
Free cholesterol in large HDL	27005778	metabolites	European		0.3472	0.1065	3.2593	0.0011
Smoking status: Current	0	ukbb	European		-0.1467	0.0449	-3.2652	0.0011
Transport type for commuting to job workplace: Walk	0	ukbb	European		0.2388	0.0733	3.2568	0.0011
Non-cancer illness code_ self-reported: cholelithiasis/gall stones	0	ukbb	European		-0.3174	0.0978	-3.2455	0.0012
Heel bone mineral density (BMD) T-score_ automated	0	ukbb	European		-0.0857	0.0267	-3.2076	0.0013
Lung cancer	27488534	cancer	European		-0.2338	0.0729	-3.2094	0.0013
Started insulin within one year diagnosis of diabetes	0	ukbb	European		0.4012	0.1253	3.2017	0.0014
Concentration of small VLDL particles	27005778	metabolites	European		-0.3005	0.0949	-3.1654	0.0015
Illnesses of father: High blood pressure	0	ukbb	European		-0.1897	0.0598	-3.1736	0.0015
Suffer from nerves	0	ukbb	European		-0.1354	0.0425	-3.1818	0.0015
Blood clot_ DVT_ bronchitis_ emphysema_ asthma_ rhinitis_ eczema_ allergy diagnosed by doctor: Blood clot in the lung	0	ukbb	European		-0.3456	0.1097	-3.1504	0.0016
Medication for pain relief_ constipation_ heartburn: Ibuprofen (e.g. Nurofen)	0	ukbb	European		-0.1663	0.0529	-3.1421	0.0017
Comparative body size at age 10	0	ukbb	European	Be careful the coding and distributions	-0.1134	0.0363	-3.1254	0.0018
Total lipids in small VLDL	27005778	metabolites	European		-0.3019	0.0974	-3.1002	0.0019
Diagnoses - main ICD10: K60 Fissure and fistula of anal and rectal regions	0	ukbb	European		-0.3498	0.113	-3.0961	0.002
Diagnoses - main ICD10: I20 Angina pectoris	0	ukbb	European		-0.2384	0.0776	-3.0711	0.0021
Diagnoses - main ICD10: I21 Acute myocardial infarction	0	ukbb	European		-0.231	0.0752	-3.0724	0.0021
Cholesterol esters in large HDL	27005778	metabolites	European		0.3051	0.0997	3.0595	0.0022
Mean diameter for HDL particles	27005778	metabolites	European		0.2997	0.0981	3.0543	0.0023
Duration of heavy DIY	0	ukbb	European		-0.1842	0.0605	-3.042	0.0024
Non-cancer illness code_ self-reported: chronic obstructive airways disease/copd	0	ukbb	European		-0.3048	0.1004	-3.0366	0.0024
Non-cancer illness code_ self-reported: gout	0	ukbb	European		-0.1428	0.047	-3.038	0.0024
Why stopped smoking: Doctors advice	0	ukbb	European		-0.3916	0.1291	-3.0329	0.0024
Hearing difficulty/problems: Yes	0	ukbb	European		-0.1373	0.0456	-3.0075	0.0026
Medication for pain relief_ constipation_ heartburn: Laxatives (e.g. Dulcolax_ Senokot)	0	ukbb	European		-0.2237	0.0743	-3.0133	0.0026
Diagnoses - main ICD10: K43 Ventral hernia	0	ukbb	European		-0.3086	0.103	-2.9961	0.0027
Phospholipids in small VLDL	27005778	metabolites	European		-0.3109	0.1038	-2.996	0.0027
Total cholesterol in large HDL	27005778	metabolites	European		0.3346	0.1118	2.9931	0.0028
Total lipids in medium VLDL	27005778	metabolites	European		-0.2866	0.096	-2.9862	0.0028
Former vs Current smoker	20418890	smoking_behaviour	European		0.3033	0.1019	2.9763	0.0029
Infant head circumference	22504419	anthropometric	European		0.274	0.0923	2.9679	0.003
Fractured bone site(s): Other bones	0	ukbb	European		-0.2646	0.0898	-2.9463	0.0032
ICV	25607358	brain_volume	European		0.3106	0.1055	2.9442	0.0032
Current employment status: Looking after home and/or family	0	ukbb	European		0.287	0.0979	2.9326	0.0034
Daytime dozing / sleeping (narcolepsy)	0	ukbb	European		-0.1239	0.0427	-2.9041	0.0037
Non-cancer illness code_ self-reported: pulmonary embolism +/- dvt	0	ukbb	European		-0.327	0.1125	-2.9065	0.0037
Pulse rate	0	ukbb	European		-0.1242	0.043	-2.8902	0.0039
Cough on most days	0	ukbb	European		-0.2029	0.0704	-2.8814	0.004
Adopted as a child	0	ukbb	European		-0.263	0.0917	-2.8672	0.0041
Sitting height	0	ukbb	European		0.0854	0.0298	2.8687	0.0041
Home area population density - urban or rural: Scotland - Large Urban Area	0	ukbb	European		0.3239	0.113	2.8655	0.0042
Birth weight	27680694	anthropometric	European		0.1336	0.0467	2.8583	0.0043
Medication for cholesterol_ blood pressure or diabetes: Insulin	0	ukbb	European		-0.4377	0.1534	-2.8542	0.0043
Reason for glasses/contact lenses: For short-sightedness_ i.e. only or mainly for distance viewing such as driving_ cinema etc (called myopia)	0	ukbb	European		0.1593	0.0557	2.8581	0.0043
Concentration of medium VLDL particles	27005778	metabolites	European		-0.2507	0.088	-2.8502	0.0044
Diagnoses - main ICD10: N81 Female genital prolapse	0	ukbb	European		-0.2804	0.0987	-2.8404	0.0045
Duration of fitness test	0	ukbb	European		0.4511	0.1593	2.8308	0.0046
Forced expiratory volume in 1 second (FEV1)	28166213	lung_function	European		0.1356	0.0478	2.8359	0.0046
Had major operations	0	ukbb	European		-0.1954	0.0695	-2.8121	0.0049
Ever used hormone-replacement therapy (HRT)	0	ukbb	European		-0.1443	0.0516	-2.7992	0.0051
Hair/balding pattern: Pattern 3	0	ukbb	European		0.1473	0.0525	2.803	0.0051
Cholesterol esters in large VLDL	27005778	metabolites	European		-0.2363	0.0846	-2.7922	0.0052
Bring up phlegm/sputum/mucus on most days	0	ukbb	European		-0.3098	0.1113	-2.7842	0.0054
Diagnoses - main ICD10: R69 Unknown and unspecified causes of morbidity	0	ukbb	European		-0.2717	0.0977	-2.7821	0.0054
Free cholesterol in small VLDL	27005778	metabolites	European		-0.2863	0.1042	-2.7475	0.006
Frequency of heavy DIY in last 4 weeks	0	ukbb	European		-0.2215	0.0807	-2.7435	0.0061
Diagnoses - main ICD10: J44 Other chronic obstructive pulmonary disease	0	ukbb	European		-0.31	0.1132	-2.7379	0.0062
Ever had prostate specific antigen (PSA) test	0	ukbb	European		0.1689	0.0618	2.7331	0.0063
Average weekly intake of other alcoholic drinks	0	ukbb	European		-0.4197	0.154	-2.725	0.0064
Mean diameter for VLDL particles	27005778	metabolites	European		-0.2366	0.0871	-2.7178	0.0066
Average weekly beer plus cider intake	0	ukbb	European		0.1128	0.0416	2.7127	0.0067
Ratio of bisallylic groups to double bonds	27005778	metabolites	European	Caution: using this data may yield results outside bounds due to relative low Z score of the SNP heritability of the trait	0.2404	0.0887	2.7099	0.0067
Non-cancer illness code_ self-reported: hypothyroidism/myxoedema	0	ukbb	European		-0.1125	0.0418	-2.6933	0.0071
Triglycerides in medium VLDL	27005778	metabolites	European		-0.2958	0.1101	-2.6873	0.0072
Triglycerides in small VLDL	27005778	metabolites	European		-0.2682	0.0998	-2.6876	0.0072
Non-cancer illness code_ self-reported: kidney stone/ureter stone/bladder stone	0	ukbb	European		-0.2246	0.0839	-2.6751	0.0075
Glycoprotein acetyls; mainly a1-acid glycoprotein	27005778	metabolites	European		-0.2726	0.1021	-2.6698	0.0076
Non-cancer illness code_ self-reported: pernicious anaemia	0	ukbb	European		-0.3831	0.144	-2.6601	0.0078
Concentration of large VLDL particles	27005778	metabolites	European		-0.257	0.0967	-2.6583	0.0079
Triglycerides in very small VLDL	27005778	metabolites	European		-0.2563	0.0967	-2.6503	0.008
Total cholesterol in HDL	27005778	metabolites	European		0.2977	0.1128	2.6388	0.0083
Asthma	17611496	autoimmune	European		-0.2292	0.0873	-2.626	0.0086
Cholesterol esters in medium VLDL	27005778	metabolites	European		-0.2431	0.0925	-2.6278	0.0086
Back pain for 3+ months	0	ukbb	European		-0.2164	0.0827	-2.6158	0.0089
Headaches for 3+ months	0	ukbb	European		-0.1873	0.0716	-2.6175	0.0089
Diagnoses - main ICD10: M72 Fibroblastic disorders	0	ukbb	European		0.1986	0.0761	2.6097	0.0091
Sleep duration	27494321	sleeping	European		0.1503	0.0578	2.601	0.0093
Phospholipids in very large HDL	27005778	metabolites	European		0.2946	0.1135	2.5954	0.0094
Free cholesterol in medium VLDL	27005778	metabolites	European		-0.2632	0.1018	-2.5846	0.0097
Birth weight of first child	0	ukbb	European		0.1075	0.0416	2.5834	0.0098
Non-cancer illness code_ self-reported: iron deficiency anaemia	0	ukbb	European		-0.3081	0.1195	-2.5777	0.0099
Parents age at death	27015805	aging	European		0.2325	0.0904	2.5721	0.0101
Fractured/broken bones in last 5 years	0	ukbb	European		-0.1623	0.0636	-2.5496	0.0108
Phospholipids in medium VLDL	27005778	metabolites	European		-0.2631	0.1037	-2.5374	0.0112
Diagnoses - main ICD10: R55 Syncope and collapse	0	ukbb	European		-0.2407	0.0952	-2.5287	0.0114
Serum total triglycerides	27005778	metabolites	European		-0.2429	0.0962	-2.5261	0.0115
Diagnoses - main ICD10: I80 Phlebitis and thrombophlebitis	0	ukbb	European		-0.2173	0.0861	-2.5238	0.0116
Systolic blood pressure_ automated reading	0	ukbb	European		-0.0845	0.0337	-2.511	0.012
Handedness (chirality/laterality): Use both right and left hands equally	0	ukbb	European		-0.365	0.1461	-2.4977	0.0125
Diagnoses - main ICD10: R31 Unspecified haematuria	0	ukbb	European		-0.3566	0.1432	-2.4907	0.0128
Time from waking to first cigarette	0	ukbb	European		0.2599	0.1049	2.4775	0.0132
Mineral and other dietary supplements: Calcium	0	ukbb	European		0.1727	0.0704	2.4525	0.0142
Rheumatoid Arthritis	24390342	autoimmune	European		-0.1228	0.0502	-2.4441	0.0145
Total cholesterol in medium VLDL	27005778	metabolites	European		-0.2369	0.097	-2.4412	0.0146
Mouth/teeth dental problems: Toothache	0	ukbb	European		-0.1822	0.0748	-2.4346	0.0149
Total cholesterol in small VLDL	27005778	metabolites	European		-0.3016	0.1239	-2.4348	0.0149
Smoking/smokers in household	0	ukbb	European		-0.1952	0.0808	-2.417	0.0156
Triglycerides in small HDL	27005778	metabolites	European	Caution: using this data may yield results outside bounds due to relative low Z score of the SNP heritability of the trait	-0.3305	0.137	-2.413	0.0158
Vitamin and mineral supplements: Vitamin C	0	ukbb	European		0.1543	0.0652	2.3663	0.018
Free cholesterol in large VLDL	27005778	metabolites	European		-0.2156	0.0914	-2.3588	0.0183
Ratio of bisallylic groups to total fatty acids	27005778	metabolites	European	Caution: using this data may yield results outside bounds due to relative low Z score of the SNP heritability of the trait	0.1817	0.0779	2.3338	0.0196
Doctor diagnosed asthma	0	ukbb	European		-0.1429	0.0619	-2.3077	0.021
Autism spectrum disorder	28540026	psychiatric	European		0.173	0.0753	2.2976	0.0216
Vitamin and mineral supplements: Vitamin D	0	ukbb	European		0.2183	0.0952	2.2926	0.0219
Diagnoses - main ICD10: K22 Other diseases of oesophagus	0	ukbb	European		-0.4504	0.1983	-2.2715	0.0231
Total lipids in large VLDL	27005778	metabolites	European		-0.2102	0.0929	-2.2633	0.0236
Diagnoses - main ICD10: Z09 Follow-up examination after treatment for conditions other than malignant neoplasms	0	ukbb	European		-0.3322	0.1468	-2.2624	0.0237
Height_2010	20881960	anthropometric	European		0.0828	0.0371	2.2308	0.0257
Diagnoses - main ICD10: K20 Oesophagitis	0	ukbb	European		-0.3784	0.17	-2.2266	0.026
Total cholesterol in large VLDL	27005778	metabolites	European		-0.213	0.0957	-2.2269	0.026
Pulse wave peak to peak time	0	ukbb	European		0.1385	0.0626	2.2149	0.0268
Squamous cell lung cancer	27488534	cancer	European		-0.2784	0.1258	-2.2138	0.0268
Extreme waist-to-hip ratio	23563607	anthropometric	European		-0.1973	0.0895	-2.2055	0.0274
Types of transport used (excluding work): Public transport	0	ukbb	European		0.119	0.0539	2.2053	0.0274
Diagnoses - main ICD10: T84 Complications of internal orthopaedic prosthetic devices_ implants and grafts	0	ukbb	European		-0.2291	0.104	-2.2039	0.0275
Snoring	0	ukbb	European		0.0922	0.042	2.1951	0.0282
Triglycerides in large VLDL	27005778	metabolites	European		-0.2154	0.0983	-2.192	0.0284
Concentration of chylomicrons and largest VLDL particles	27005778	metabolites	European		-0.2306	0.1068	-2.1602	0.0308
Cigarettes smoked per day	20418890	smoking_behaviour	European		-0.1951	0.0904	-2.1581	0.0309
Number of days/week of moderate physical activity 10+ minutes	0	ukbb	European		-0.0852	0.0396	-2.1517	0.0314
Non-cancer illness code_ self-reported: osteoporosis	0	ukbb	European		0.1317	0.0621	2.1211	0.0339
22:6 docosahexaenoic acid	27005778	metabolites	European		0.2331	0.1104	2.1113	0.0347
Number of days/week walked 10+ minutes	0	ukbb	European		-0.0938	0.0445	-2.1073	0.0351
Diagnoses - main ICD10: J34 Other disorders of nose and nasal sinuses	0	ukbb	European		-0.3017	0.1432	-2.1066	0.0352
Mouth/teeth dental problems: Loose teeth	0	ukbb	European		-0.1416	0.068	-2.0825	0.0373
Platelet count	22139419	haemotological	European		-0.1107	0.0533	-2.0788	0.0376
Concentration of very large VLDL particles	27005778	metabolites	European		-0.19	0.0915	-2.0766	0.0378
Mouth/teeth dental problems: Mouth ulcers	0	ukbb	European		-0.1028	0.0497	-2.0699	0.0385
Diagnoses - main ICD10: N32 Other disorders of bladder	0	ukbb	European		-0.2231	0.108	-2.066	0.0388
Total lipids in very large VLDL	27005778	metabolites	European		-0.1899	0.092	-2.0646	0.039
Illnesses of father: None of the above (group 2)	0	ukbb	European		0.151	0.0735	2.0554	0.0398
Ever had stillbirth_ spontaneous miscarriage or termination	0	ukbb	European		-0.1443	0.0707	-2.0423	0.0411
Non-cancer illness code_ self-reported: diverticular disease/diverticulitis	0	ukbb	European		-0.1447	0.0708	-2.0419	0.0412
Illnesses of siblings: Stroke	0	ukbb	European		-0.4618	0.2296	-2.0115	0.0443
Loud music exposure frequency	0	ukbb	European	Be careful the coding and distributions	-0.1689	0.084	-2.0107	0.0444
Phospholipids in large VLDL	27005778	metabolites	European		-0.2016	0.1007	-2.0026	0.0452
Nervous feelings	0	ukbb	European		-0.0774	0.0388	-1.9955	0.046
Diagnoses - main ICD10: D25 Leiomyoma of uterus	0	ukbb	European		-0.2149	0.1079	-1.9917	0.0464
Fractured bone site(s): Ankle	0	ukbb	European		-0.1926	0.0969	-1.9883	0.0468
Trunk fat-free mass	0	ukbb	European		-0.0682	0.0344	-1.9824	0.0474
Trunk predicted mass	0	ukbb	European		-0.068	0.0345	-1.9694	0.0489
Fasting proinsulin	20081858	glycemic	European	Caution: using this data may yield results outside bounds due to relative low Z score of the SNP heritability of the trait	-0.1805	0.0923	-1.9563	0.0504
Child birth length	25281659	anthropometric	European		0.1533	0.0785	1.9525	0.0509
Description of average fatty acid chain length; not actual carbon number	27005778	metabolites	European		0.2361	0.1209	1.9523	0.0509
Eye problems/disorders: Glaucoma	0	ukbb	European		-0.1311	0.0673	-1.9477	0.0515
Total lipids in chylomicrons and largest VLDL particles	27005778	metabolites	European		-0.1819	0.0935	-1.9457	0.0517
Why reduced smoking: Illness or ill health	0	ukbb	European		-0.2632	0.1368	-1.9232	0.0545
Free cholesterol in very large HDL	27005778	metabolites	European	Caution: using this data may yield results outside bounds due to relative low Z score of the SNP heritability of the trait	0.3096	0.1614	1.918	0.0551
Diagnoses - main ICD10: K76 Other diseases of liver	0	ukbb	European		-0.293	0.1543	-1.8983	0.0577
Weight change compared with 1 year ago	0	ukbb	European	Be careful the coding and distributions	-0.1403	0.074	-1.8955	0.058
Acetate	27005778	metabolites	European	Caution: using this data may yield results outside bounds due to relative low Z score of the SNP heritability of the trait	0.276	0.1464	1.8854	0.0594
Non-cancer illness code_ self-reported: migraine	0	ukbb	European		-0.109	0.0584	-1.8651	0.0622
Triglycerides in very large VLDL	27005778	metabolites	European		-0.1716	0.092	-1.8638	0.0623
LDL cholesterol	20686565	lipids	European		-0.1032	0.056	-1.8414	0.0656
Concentration of very small VLDL particles	27005778	metabolites	European		-0.185	0.101	-1.8318	0.067
Ever stopped smoking for 6+ months	0	ukbb	European		-0.2158	0.1183	-1.8247	0.068
18:2 linoleic acid (LA)	27005778	metabolites	European		-0.1884	0.1034	-1.8226	0.0684
Non-cancer illness code_ self-reported: bladder problem (not cancer)	0	ukbb	European		-0.2817	0.1552	-1.8151	0.0695
Free cholesterol in medium HDL	27005778	metabolites	European		0.2362	0.1309	1.8048	0.0711
Non-cancer illness code_ self-reported: hayfever/allergic rhinitis	0	ukbb	European		0.0987	0.0549	1.7975	0.0723
Diagnoses - main ICD10: E04 Other non-toxic goitre	0	ukbb	European		-0.1881	0.1049	-1.7924	0.0731
Schizophrenia	25056061	psychiatric	Mixed	Caution: using this data may yield less robust results due to minor departure of the LD structure	-0.0703	0.0394	-1.7845	0.0743
Comparative height size at age 10	0	ukbb	European	Be careful the coding and distributions	0.0558	0.0315	1.774	0.0761
Extreme height	23563607	anthropometric	European		0.0831	0.0473	1.7555	0.0792
Non-cancer illness code_ self-reported: ankylosing spondylitis	0	ukbb	European		-0.2555	0.1459	-1.7512	0.0799
Heart rate	23583979	haemotological	Mixed	Caution: using this data may yield less robust results due to minor departure of the LD structure	-0.0943	0.0539	-1.7497	0.0802
Illness_ injury_ bereavement_ stress in last 2 years: Marital separation/divorce	0	ukbb	European		-0.1964	0.1125	-1.7457	0.0809
Total lipids in very large HDL	27005778	metabolites	European	Caution: using this data may yield results outside bounds due to relative low Z score of the SNP heritability of the trait	0.26	0.1493	1.7411	0.0817
Phospholipids in very large VLDL	27005778	metabolites	European		-0.177	0.1027	-1.7224	0.085
Mineral and other dietary supplements: Glucosamine	0	ukbb	European		0.0862	0.0501	1.7189	0.0856
Eczema	26482879	autoimmune	Mixed	Caution: using this data may yield less robust results due to minor departure of the LD structure	-0.1561	0.0908	-1.7187	0.0857
Total cholesterol in medium HDL	27005778	metabolites	European	Caution: using this data may yield results outside bounds due to relative low Z score of the SNP heritability of the trait	0.2831	0.1648	1.718	0.0858
Diagnoses - main ICD10: K30 Dyspepsia	0	ukbb	European		-0.2308	0.135	-1.7101	0.0873
Diagnoses - main ICD10: K62 Other diseases of anus and rectum	0	ukbb	European		-0.2027	0.1187	-1.7081	0.0876
Heel bone mineral density (BMD) T-score_ automated (left)	0	ukbb	European		-0.053	0.031	-1.7073	0.0878
Triglycerides in IDL	27005778	metabolites	European		-0.181	0.1063	-1.7022	0.0887
Isoleucine	27005778	metabolites	European		-0.2024	0.1192	-1.6985	0.0894
Guilty feelings	0	ukbb	European		-0.0699	0.0412	-1.6953	0.09
Difference in height between adolescence and adulthood; age 14	23449627	anthropometric	European		0.167	0.0989	1.6894	0.0911
Non-cancer illness code_ self-reported: muscle or soft tissue injuries	0	ukbb	European		-0.3402	0.2024	-1.6813	0.0927
Duration of moderate activity	0	ukbb	European		-0.0818	0.049	-1.6688	0.0951
Difference in height between childhood and adulthood; age 8	23449627	anthropometric	European		0.1393	0.0836	1.6653	0.0959
Total lipids in very small VLDL	27005778	metabolites	European		-0.1764	0.1064	-1.6579	0.0973
Mono-unsaturated fatty acids	27005778	metabolites	European	Caution: using this data may yield results outside bounds due to relative low Z score of the SNP heritability of the trait	-0.1796	0.1084	-1.6569	0.0975
Concentration of very large HDL particles	27005778	metabolites	European	Caution: using this data may yield results outside bounds due to relative low Z score of the SNP heritability of the trait	0.1816	0.1118	1.6249	0.1042
Mean Pallidum	25607358	brain_volume	European		-0.134	0.0826	-1.6233	0.1045
Why stopped smoking: None of the above	0	ukbb	European		-0.1044	0.0644	-1.62	0.1052
Duration of light DIY	0	ukbb	European		-0.0969	0.0602	-1.6097	0.1075
Excessive daytime sleepiness	27992416	sleeping	European		-0.0995	0.0622	-1.5998	0.1096
Cancer code_ self-reported: breast cancer	0	ukbb	European		0.1259	0.0799	1.577	0.1148
Reason for glasses/contact lenses: For just reading/near work as you are getting older (called presbyopia)	0	ukbb	European		0.281	0.1785	1.574	0.1155
Diagnoses - main ICD10: J22 Unspecified acute lower respiratory infection	0	ukbb	European		-0.2176	0.139	-1.5648	0.1176
Vitamin and mineral supplements: Vitamin B	0	ukbb	European		0.1325	0.0851	1.5557	0.1198
Non-cancer illness code_ self-reported: psoriasis	0	ukbb	European		-0.1471	0.0948	-1.5514	0.1208
Cholesterol esters in medium HDL	27005778	metabolites	European	Caution: using this data may yield results outside bounds due to relative low Z score of the SNP heritability of the trait	0.2713	0.175	1.5501	0.1211
Urinary albumin-to-creatinine ratio	26631737	kidney	European		-0.1357	0.0876	-1.5489	0.1214
Illnesses of father: Heart disease	0	ukbb	European		-0.081	0.0523	-1.5482	0.1216
2hr glucose adjusted for BMI	20081857	glycemic	European	Caution: using this data may yield results outside bounds due to relative low Z score of the SNP heritability of the trait	-0.1761	0.1143	-1.5409	0.1233
Reason for glasses/contact lenses: For astigmatism	0	ukbb	European		0.1198	0.0777	1.5411	0.1233
Mineral and other dietary supplements: Selenium	0	ukbb	European		0.142	0.0923	1.539	0.1238
Apolipoprotein B	27005778	metabolites	European		-0.1992	0.1296	-1.5369	0.1243
Mouth/teeth dental problems: Painful gums	0	ukbb	European		-0.1704	0.113	-1.5076	0.1317
Lung adenocarcinoma	27488534	cancer	European	Caution: using this data may yield results outside bounds due to relative low Z score of the SNP heritability of the trait	-0.1609	0.1073	-1.4997	0.1337
Diagnoses - main ICD10: I30 Acute pericarditis	0	ukbb	European		-0.1979	0.1322	-1.4973	0.1343
Non-cancer illness code_ self-reported: glaucoma	0	ukbb	European		-0.1046	0.0699	-1.4968	0.1345
Phospholipids in chylomicrons and largest VLDL particles	27005778	metabolites	European		-0.1509	0.101	-1.4935	0.1353
Potassium in urine	0	ukbb	European		-0.0596	0.0399	-1.4909	0.136
Average number of double bonds in a fatty acid chain	27005778	metabolites	European		0.1234	0.0829	1.4877	0.1368
Number of unsuccessful stop-smoking attempts	0	ukbb	European		-0.1082	0.0735	-1.4711	0.1413
Hearing aid user	0	ukbb	European		-0.1129	0.0769	-1.4679	0.1421
Multiple sclerosis	21833088	autoimmune	European	Caution: using this data may yield results outside bounds due to relative low Z score of the SNP heritability of the trait	-0.2074	0.1426	-1.4542	0.1459
Diagnoses - main ICD10: C50 Malignant neoplasm of breast	0	ukbb	European		0.1114	0.0768	1.4498	0.1471
Diagnoses - main ICD10: I84 Haemorrhoids	0	ukbb	European		-0.1065	0.0736	-1.4468	0.1479
Number of days/week of vigorous physical activity 10+ minutes	0	ukbb	European		0.0665	0.0462	1.4412	0.1495
Phospholipids in medium HDL	27005778	metabolites	European		0.1763	0.1229	1.4344	0.1515
Apolipoprotein A-I	27005778	metabolites	European		0.1773	0.1242	1.4276	0.1534
Vitamin and mineral supplements: Vitamin A	0	ukbb	European		0.1742	0.1222	1.4261	0.1538
Lumbar Spine bone mineral density	26367794	bone	Mixed	Caution: using these data may yield less robust results due to minor departure of the LD structure	0.0878	0.0621	1.4137	0.1575
Total cholesterol in very large HDL	27005778	metabolites	European	Caution: using this data may yield results outside bounds due to relative low Z score of the SNP heritability of the trait	0.2488	0.1767	1.408	0.1591
Vitamin and mineral supplements: None of the above	0	ukbb	European		-0.0696	0.0495	-1.4057	0.1598
Leucine	27005778	metabolites	European	Caution: using this data may yield results outside bounds due to relative low Z score of the SNP heritability of the trait	-0.1756	0.125	-1.4046	0.1602
Ferritin	25352340	metal	European		0.1251	0.0895	1.3977	0.1622
Fasting glucose main effect	22581228	glycemic	European		-0.096	0.0688	-1.3966	0.1625
Ever taken oral contraceptive pill	0	ukbb	European		0.1043	0.0749	1.3929	0.1637
Diagnoses - main ICD10: C61 Malignant neoplasm of prostate	0	ukbb	European		-0.1672	0.1209	-1.3834	0.1666
Subjective well being	27089181	psychiatric	European		0.0821	0.0596	1.3773	0.1684
Average number of methylene groups per a double bond	27005778	metabolites	European	Caution: using this data may yield results outside bounds due to relative low Z score of the SNP heritability of the trait	-0.1089	0.0793	-1.3731	0.1697
Non-cancer illness code_ self-reported: vaginal prolapse/uterine prolapse	0	ukbb	European		-0.1345	0.0979	-1.3731	0.1697
Triglycerides in chylomicrons and largest VLDL particles	27005778	metabolites	European		-0.1412	0.1031	-1.3694	0.1709
Had menopause	0	ukbb	European		0.1025	0.0754	1.3595	0.174
Serum cystatin c	26831199	kidney	Mixed	Caution: using this data may yield less robust results due to minor departure of the LD structure	0.1235	0.0914	1.3507	0.1768
Diagnoses - main ICD10: H26 Other cataract	0	ukbb	European		-0.0999	0.074	-1.3503	0.1769
Crohns disease	26192919	autoimmune	European		-0.0648	0.0481	-1.3472	0.1779
Diagnoses - main ICD10: G47 Sleep disorders	0	ukbb	European		-0.1318	0.0981	-1.3441	0.1789
Heel bone mineral density (BMD) T-score_ automated (right)	0	ukbb	European		-0.0424	0.0318	-1.3341	0.1822
Total lipids in medium HDL	27005778	metabolites	European	Caution: using this data may yield results outside bounds due to relative low Z score of the SNP heritability of the trait	0.1844	0.1383	1.3334	0.1824
Underlying (primary) cause of death: ICD10: J84.1 Other interstitial pulmonary diseases with fibrosis	0	ukbb	European		-0.2091	0.1587	-1.3175	0.1877
Diagnoses - main ICD10: I10 Essential (primary) hypertension	0	ukbb	European		-0.2646	0.201	-1.3164	0.188
Pulse wave reflection index	0	ukbb	European		0.0801	0.061	1.3146	0.1886
Maximum heart rate during fitness test	0	ukbb	European		0.1038	0.0791	1.3121	0.1895
Tinnitus: Yes_ now some of the time	0	ukbb	European		-0.2138	0.1645	-1.2993	0.1938
Alanine	27005778	metabolites	European		-0.1367	0.1055	-1.296	0.195
Risk taking	0	ukbb	European		-0.0512	0.0395	-1.2946	0.1955
Diagnoses - main ICD10: M67 Other disorders of synovium and tendon	0	ukbb	European		-0.2084	0.1611	-1.2935	0.1958
Diagnoses - main ICD10: S52 Fracture of forearm	0	ukbb	European		0.112	0.0876	1.2786	0.201
Light smokers_ at least 100 smokes in lifetime	0	ukbb	European		-0.0701	0.0553	-1.2682	0.2047
Non-cancer illness code_ self-reported: uterine fibroids	0	ukbb	European		-0.1004	0.0794	-1.264	0.2062
Home area population density - urban or rural: England/Wales - Village - less sparse	0	ukbb	European		0.2892	0.2294	1.2606	0.2075
Omega-9 and saturated fatty acids	27005778	metabolites	European	Caution: using this data may yield results outside bounds due to relative low Z score of the SNP heritability of the trait	-0.1653	0.1323	-1.2494	0.2115
Non-cancer illness code_ self-reported: sleep apnoea	0	ukbb	European		-0.1812	0.1474	-1.2297	0.2188
Diagnoses - main ICD10: R14 Flatulence and related conditions	0	ukbb	European		-0.133	0.1082	-1.2287	0.2192
Diagnoses - main ICD10: M24 Other specific joint derangements	0	ukbb	European		-0.1409	0.1151	-1.2248	0.2207
Omega-3 fatty acids	27005778	metabolites	European		0.1227	0.102	1.2029	0.229
Phenylalanine	27005778	metabolites	European	Caution: using this data may yield results outside bounds due to relative low Z score of the SNP heritability of the trait	-0.144	0.1203	-1.1976	0.2311
Distance between home and job workplace	0	ukbb	European		-0.1232	0.103	-1.1956	0.2319
Knee pain for 3+ months	0	ukbb	European		-0.1103	0.0926	-1.1914	0.2335
Non-cancer illness code_ self-reported: joint disorder	0	ukbb	European		-0.1986	0.1673	-1.1869	0.2353
Total Cholesterol	20686565	lipids	European		-0.0618	0.0523	-1.1828	0.2369
Valine	27005778	metabolites	European		-0.1317	0.1123	-1.1726	0.241
Non-cancer illness code_ self-reported: varicose veins	0	ukbb	European		0.138	0.1181	1.1684	0.2426
Adiponectin	22479202	cardiometabolic	Mixed	Caution: using this data may yield less robust results due to minor departure of the LD structure	0.0816	0.07	1.1662	0.2435
Concentration of medium HDL particles	27005778	metabolites	European	Caution: using this data may yield results outside bounds due to relative low Z score of the SNP heritability of the trait	0.1476	0.1284	1.1496	0.2503
Phospholipids in medium LDL	27005778	metabolites	European		-0.1497	0.1311	-1.1418	0.2535
Concentration of small LDL particles	27005778	metabolites	European		-0.153	0.1347	-1.136	0.256
Wears glasses or contact lenses	0	ukbb	European		0.0685	0.0605	1.1313	0.2579
Illnesses of father: Prostate cancer	0	ukbb	European		0.0855	0.0759	1.1251	0.2605
Neo-conscientiousness	21173776	personality	European	Caution: using this data may yield results outside bounds due to relative low Z score of the SNP heritability of the trait	-0.1308	0.1164	-1.1235	0.2612
Mean diameter for LDL particles	27005778	metabolites	European	Caution: using this data may yield results outside bounds due to relative low Z score of the SNP heritability of the trait	0.1814	0.1615	1.1229	0.2615
Total lipids in small LDL	27005778	metabolites	European		-0.1613	0.1446	-1.1159	0.2645
Diagnoses - main ICD10: M23 Internal derangement of knee	0	ukbb	European		-0.0935	0.0842	-1.1097	0.2671
Systemic lupus erythematosus	26502338	autoimmune	European		-0.064	0.059	-1.086	0.2775
Type of tobacco previously smoked: Cigars or pipes	0	ukbb	European		0.1756	0.1646	1.0667	0.2861
Illnesses of mother: None of the above (group 2)	0	ukbb	European		0.086	0.0807	1.0663	0.2863
Number of self-reported cancers	0	ukbb	European		-0.0967	0.0913	-1.0592	0.2895
Ulcerative colitis	26192919	autoimmune	European		0.0605	0.0573	1.0564	0.2908
Diagnoses - main ICD10: M70 Soft tissue disorders related to use_ overuse and pressure	0	ukbb	European		-0.115	0.1089	-1.0552	0.2913
Diagnoses - main ICD10: R04 Haemorrhage from respiratory passages	0	ukbb	European		-0.2162	0.2069	-1.0448	0.2961
Diagnoses - main ICD10: K35 Acute appendicitis	0	ukbb	European		-0.1516	0.1452	-1.0444	0.2963
Smoking status: Previous	0	ukbb	European		0.0431	0.0415	1.0382	0.2992
Mean Thalamus	25607358	brain_volume	European		0.1103	0.1068	1.0331	0.3015
Concentration of medium LDL particles	27005778	metabolites	European		-0.1539	0.1492	-1.0316	0.3023
Transferrin	25352340	metal	European	Caution: using this data may yield results outside bounds due to relative low Z score of the SNP heritability of the trait	-0.087	0.0845	-1.0296	0.3032
Non-cancer illness code_ self-reported: back problem	0	ukbb	European		-0.1173	0.1142	-1.0272	0.3043
Total lipids in medium LDL	27005778	metabolites	European		-0.151	0.1476	-1.0233	0.3061
Age at Menopause	26414677	reproductive	European		0.044	0.0431	1.021	0.3073
Illnesses of mother: Alzheimers disease/dementia	0	ukbb	European		0.245	0.2404	1.0189	0.3082
Non-cancer illness code_ self-reported: allergy or anaphylactic reaction to drug	0	ukbb	European		-0.3645	0.3585	-1.0167	0.3093
Pulse wave Arterial Stiffness index	0	ukbb	European		-0.0657	0.0648	-1.0134	0.3109
Ever had bowel cancer screening	0	ukbb	European		-0.0796	0.079	-1.008	0.3135
Lumbar spine bone mineral density	22504420	bone	Mixed	Caution: using this data may yield less robust results due to minor departure of the LD structure	0.0493	0.049	1.006	0.3144
Cholesterol esters in medium LDL	27005778	metabolites	European		-0.1417	0.1418	-0.9993	0.3176
Mean Hippocampus	25607358	brain_volume	European		0.1031	0.1036	0.9952	0.3196
Total cholesterol in small LDL	27005778	metabolites	European		-0.1537	0.1549	-0.9918	0.3213
Happiness - unhappy	0	ukbb	European	The phenotype codes were reversed in UKBB	-0.0575	0.0581	-0.9894	0.3225
Diagnoses - main ICD10: M16 Coxarthrosis [arthrosis of hip]	0	ukbb	European		-0.0701	0.071	-0.9871	0.3236
Length of menstrual cycle	0	ukbb	European		-0.0809	0.0823	-0.9829	0.3257
Getting up in morning	0	ukbb	European		-0.0379	0.0387	-0.9804	0.3269
Non-cancer illness code_ self-reported: retinal detachment	0	ukbb	European		0.1373	0.1401	0.9793	0.3274
Mineral and other dietary supplements: Zinc	0	ukbb	European		0.072	0.0751	0.9587	0.3377
Total lipids in small HDL	27005778	metabolites	European	Caution: using this data may yield results outside bounds due to relative low Z score of the SNP heritability of the trait	-0.131	0.1389	-0.9432	0.3456
Celiac disease	20190752	autoimmune	European		0.075	0.0797	0.9403	0.3471
Glutamine	27005778	metabolites	European		0.1013	0.1083	0.9355	0.3495
Worry too long after embarrassment	0	ukbb	European		0.0338	0.0362	0.935	0.3498
Illness_ injury_ bereavement_ stress in last 2 years: Serious illness_ injury or assault of a close relative	0	ukbb	European		-0.0717	0.0779	-0.9212	0.357
Past tobacco smoking - less smoked	0	ukbb	European	The phenotype codes were reversed in UKBB	-0.0336	0.0367	-0.9148	0.3603
Non-cancer illness code_ self-reported: enlarged prostate	0	ukbb	European		0.089	0.0975	0.9128	0.3613
Phospholipids in very small VLDL	27005778	metabolites	European		-0.1013	0.1114	-0.9088	0.3634
Diagnoses - main ICD10: C44 Other malignant neoplasms of skin	0	ukbb	European		0.063	0.0695	0.9057	0.3651
Primary biliary cirrhosis	26394269	autoimmune	European		-0.0738	0.0821	-0.899	0.3687
Non-accidental death in close genetic family	0	ukbb	European		-0.0844	0.0949	-0.8894	0.3738
Former alcohol drinker	0	ukbb	European		-0.0671	0.0764	-0.878	0.38
Number of pregnancy terminations	0	ukbb	European		0.0575	0.0657	0.8749	0.3816
Most recent bowel cancer screening	0	ukbb	European		-0.0986	0.1136	-0.8675	0.3857
Diagnoses - main ICD10: F31 Bipolar affective disorder	0	ukbb	European		-0.0935	0.1084	-0.8627	0.3883
Father still alive	0	ukbb	European		-0.093	0.11	-0.8453	0.3979
Total cholesterol in medium LDL	27005778	metabolites	European		-0.1157	0.137	-0.8446	0.3983
Serumurate overweight	25811787	uric_acid	European	Caution: using this data may yield results outside bounds due to relative low Z score of the SNP heritability of the trait	-0.045	0.0535	-0.8407	0.4005
Diagnoses - main ICD10: R35 Polyuria	0	ukbb	European		-0.1249	0.1503	-0.831	0.406
Diagnoses - main ICD10: D12 Benign neoplasm of colon_ rectum_ anus and anal canal	0	ukbb	European		-0.0691	0.0833	-0.8295	0.4068
Cholesterol esters in large LDL	27005778	metabolites	European		-0.1167	0.1409	-0.8282	0.4075
Cancer diagnosed by doctor	0	ukbb	European		-0.0729	0.0881	-0.8272	0.4081
Concentration of large LDL particles	27005778	metabolites	European		-0.1189	0.1447	-0.8217	0.4112
Diagnoses - main ICD10: N40 Hyperplasia of prostate	0	ukbb	European		0.0789	0.0976	0.8081	0.419
Reason for glasses/contact lenses: For long-sightedness_ i.e. for distance and near_ but particularly for near tasks like reading (called hypermetropia)	0	ukbb	European		-0.0561	0.071	-0.7899	0.4296
Current employment status: Retired	0	ukbb	European		0.0669	0.0855	0.7826	0.4339
Diagnoses - main ICD10: M20 Acquired deformities of fingers and toes	0	ukbb	European		-0.059	0.0756	-0.7808	0.4349
Tinnitus: Yes_ now most or all of the time	0	ukbb	European		-0.0657	0.0842	-0.7801	0.4353
Diagnoses - main ICD10: K40 Inguinal hernia	0	ukbb	European		0.0435	0.0558	0.7796	0.4356
Non-cancer illness code_ self-reported: hypertrophic cardiomyopathy (hcm / hocm)	0	ukbb	European		-0.6086	0.7916	-0.7689	0.442
Medication for cholesterol_ blood pressure_ diabetes_ or take exogenous hormones: Hormone replacement therapy	0	ukbb	European		-0.0608	0.0799	-0.7611	0.4466
Fractured bone site(s): Arm	0	ukbb	European		-0.0899	0.1185	-0.7588	0.448
Total lipids in large LDL	27005778	metabolites	European		-0.1085	0.1438	-0.755	0.4503
Doctor diagnosed hayfever or allergic rhinitis	0	ukbb	European		-0.0412	0.055	-0.7502	0.4531
Diagnoses - main ICD10: H25 Senile cataract	0	ukbb	European		-0.0932	0.1266	-0.736	0.4617
Hearing difficulty/problems with background noise	0	ukbb	European		-0.0323	0.0445	-0.7251	0.4684
Concentration of IDL particles	27005778	metabolites	European		-0.0927	0.1301	-0.7122	0.4763
Non-cancer illness code_ self-reported: eczema/dermatitis	0	ukbb	European		0.0526	0.0741	0.7102	0.4776
Diagnoses - main ICD10: J33 Nasal polyp	0	ukbb	European		-0.0742	0.1064	-0.6975	0.4855
Non-cancer illness code_ self-reported: rheumatoid arthritis	0	ukbb	European		-0.0623	0.0905	-0.6887	0.491
Non-cancer illness code_ self-reported: malabsorption/coeliac disease	0	ukbb	European		-0.0576	0.0836	-0.6884	0.4912
Diagnoses - main ICD10: S09 Other and unspecified injuries of head	0	ukbb	European		-0.0726	0.1063	-0.6829	0.4947
Diagnoses - main ICD10: Z80 Family history of malignant neoplasm	0	ukbb	European		-0.4416	0.6529	-0.6764	0.4988
Citrate	27005778	metabolites	European		-0.0825	0.1231	-0.6704	0.5026
Friendships satisfaction - unhappy	0	ukbb	European	The phenotype codes were reversed in UKBB	-0.0384	0.0575	-0.6687	0.5037
Duration of other exercises	0	ukbb	European		-0.0521	0.0788	-0.6608	0.5087
Diagnoses - main ICD10: S66 Injury of muscle and tendon at wrist and hand level	0	ukbb	European		-0.0959	0.1459	-0.6571	0.5111
Diagnoses - main ICD10: S76 Injury of muscle and tendon at hip and thigh level	0	ukbb	European		-0.1781	0.2719	-0.655	0.5125
PGC cross-disorder analysis	23453885	psychiatric	European		-0.0371	0.058	-0.6392	0.5227
Non-cancer illness code_ self-reported: pneumothorax	0	ukbb	European		-0.0659	0.1043	-0.6324	0.5271
Frequency of light DIY in last 4 weeks	0	ukbb	European		-0.0489	0.0776	-0.6305	0.5284
Total cholesterol in LDL	27005778	metabolites	European		-0.0861	0.1366	-0.6301	0.5286
Mean Putamen	25607358	brain_volume	European		0.0476	0.076	0.6259	0.5314
Number of older siblings	0	ukbb	European		-0.8305	1.354	-0.6134	0.5396
Fractured bone site(s): Wrist	0	ukbb	European		-0.0573	0.0939	-0.6107	0.5414
Age of smoking initiation	20418890	smoking_behaviour	European		0.0674	0.1106	0.6094	0.5423
Creatinine	27005778	metabolites	European		0.0465	0.0771	0.6035	0.5462
Diagnoses - main ICD10: Z47 Other orthopaedic follow-up care	0	ukbb	European		-0.0677	0.1122	-0.6032	0.5464
Fracture resulting from simple fall	0	ukbb	European		-0.0671	0.1114	-0.6019	0.5472
Mean Caudate	25607358	brain_volume	European		0.044	0.074	0.5944	0.5523
Total lipids in IDL	27005778	metabolites	European		-0.0779	0.1312	-0.5941	0.5525
Free cholesterol to esterified cholesterol ratio	27005778	metabolites	European	Caution: using this data may yield results outside bounds due to relative low Z score of the SNP heritability of the trait	-0.0833	0.1436	-0.5799	0.562
Serum creatinine	26831199	kidney	Mixed	Caution: using this data may yield less robust results due to minor departure of the LD structure	-0.025	0.0433	-0.5768	0.5641
Eye problems/disorders: Cataract	0	ukbb	European		0.0458	0.0801	0.5718	0.5675
Sitting height ratio	25865494	anthropometric	European		0.0417	0.0735	0.5675	0.5704
Height; Females at age 10 and males at age 12	23449627	anthropometric	European		-0.0348	0.0616	-0.564	0.5727
Femoral neck bone mineral density	22504420	bone	Mixed	Caution: using these data may yield less robust results due to minor departure of the LD structure	0.0265	0.0471	0.5625	0.5738
Frequency of other exercises in last 4 weeks	0	ukbb	European		-0.0413	0.0755	-0.5472	0.5843
Used an inhaler for chest within last hour	0	ukbb	European		-0.0633	0.1167	-0.5425	0.5875
Types of transport used (excluding work): Car/motor vehicle	0	ukbb	European		0.0276	0.0514	0.5366	0.5915
Vitamin and mineral supplements: Vitamin E	0	ukbb	European		0.0529	0.0988	0.5354	0.5923
Diagnoses - main ICD10: K50 Crohns disease [regional enteritis]	0	ukbb	European		-0.0575	0.1087	-0.5295	0.5965
Non-cancer illness code_ self-reported: nasal polyps	0	ukbb	European		-0.0545	0.103	-0.5291	0.5967
Tyrosine	27005778	metabolites	European	Caution: using this data may yield results outside bounds due to relative low Z score of the SNP heritability of the trait	-0.0474	0.09	-0.5264	0.5986
Alcohol dependence	https://doi.org/10.1101/257311		European		-0.052	0.0999	-0.5204	0.6028
Inflammatory Bowel Disease (Euro)	26192919	autoimmune	European		-0.0253	0.0497	-0.5099	0.6101
Cancer code_ self-reported: squamous cell carcinoma	0	ukbb	European		-0.0843	0.1669	-0.505	0.6135
Diagnoses - main ICD10: M21 Other acquired deformities of limbs	0	ukbb	European		0.1776	0.3517	0.505	0.6136
Non-cancer illness code_ self-reported: anxiety/panic attacks	0	ukbb	European		-0.0433	0.0879	-0.493	0.622
Non-cancer illness code_ self-reported: hypopituitarism	0	ukbb	European		-0.1337	0.2711	-0.493	0.622
Mouth/teeth dental problems: Bleeding gums	0	ukbb	European		0.0255	0.0518	0.4918	0.6228
Phospholipids in large LDL	27005778	metabolites	European		-0.0664	0.1356	-0.4896	0.6244
Cancer code_ self-reported: basal cell carcinoma	0	ukbb	European		0.0353	0.0722	0.4884	0.6253
Leptin_adjBMI	26833098	hormone	European		-0.0374	0.0774	-0.4832	0.629
Total cholesterol in IDL	27005778	metabolites	European		-0.0617	0.1315	-0.4691	0.639
Number of incorrect matches in round	0	ukbb	European		-0.0205	0.0443	-0.4618	0.6442
Free cholesterol in IDL	27005778	metabolites	European		0.0562	0.1223	0.4594	0.6459
Diagnoses - main ICD10: K51 Ulcerative colitis	0	ukbb	European		-0.0555	0.121	-0.4586	0.6465
Non-cancer illness code_ self-reported: arthritis (nos)	0	ukbb	European		-0.0716	0.1579	-0.4534	0.6503
Amyotrophic lateral sclerosis	27455348	neurological	European	Caution: using this data may yield results outside bounds due to relative low Z score of the SNP heritability of the trait	-0.0561	0.1251	-0.4486	0.6537
Diagnoses - main ICD10: B37 Candidiasis	0	ukbb	European		-0.1249	0.2846	-0.4387	0.6609
Non-cancer illness code_ self-reported: polio / poliomyelitis	0	ukbb	European		0.0591	0.1356	0.4356	0.6631
Ever vs never smoked	20418890	smoking_behaviour	European		-0.0283	0.0651	-0.4346	0.6639
Neo-openness to experience	21173776	personality	European		0.0383	0.089	0.43	0.6672
Duration of strenuous sports	0	ukbb	European		-0.0537	0.1257	-0.427	0.6694
Number of depression episodes	0	ukbb	European		-0.0471	0.112	-0.4205	0.6741
Hair/balding pattern: Pattern 4	0	ukbb	European		-0.0174	0.0415	-0.4183	0.6758
Total cholesterol in large LDL	27005778	metabolites	European		-0.0544	0.1324	-0.4106	0.6813
Bipolar disorder	21926972	psychiatric	European		-0.0243	0.0609	-0.3993	0.6897
Time spent driving	0	ukbb	European		-0.0199	0.0503	-0.3962	0.6919
Diagnoses - main ICD10: O75 Other complications of labour and delivery_ not elsewhere classified	0	ukbb	European		-0.0563	0.1427	-0.3944	0.6933
Glucose	27005778	metabolites	European		0.0352	0.0912	0.386	0.6995
Diagnoses - main ICD10: M10 Gout	0	ukbb	European		-0.0679	0.1839	-0.3694	0.7118
Primary sclerosing cholangitis	27992413	autoimmune	Mixed	Caution: using this data may yield results outside bounds due to relative low Z score of the SNP heritability of the trait	0.0231	0.0627	0.368	0.7129
Acetoacetate	27005778	metabolites	European	Caution: using this data may yield results outside bounds due to relative low Z score of the SNP heritability of the trait	0.0327	0.093	0.3514	0.7253
Mean platelet volume	22139419	haemotological	European		0.023	0.0684	0.3365	0.7365
Tobacco smoking: Ex-smoker	0	ukbb	European		-0.0194	0.0588	-0.3301	0.7413
Diagnoses - main ICD10: L03 Cellulitis	0	ukbb	European		-0.0503	0.1558	-0.3231	0.7466
Non-cancer illness code_ self-reported: vitiligo	0	ukbb	European		-0.0691	0.2173	-0.3177	0.7507
Handedness (chirality/laterality): Left-handed	0	ukbb	European		-0.0231	0.077	-0.2999	0.7643
Cancer code_ self-reported: malignant melanoma	0	ukbb	European		-0.0317	0.1077	-0.2944	0.7685
Diagnoses - main ICD10: F43 Reaction to severe stress_ and adjustment disorders	0	ukbb	European		-0.0871	0.2991	-0.2912	0.7709
Serum creatinine (non-diabetes)	26831199	kidney	Mixed	Caution: using this data may yield less robust results due to minor departure of the LD structure	-0.0124	0.0443	-0.2794	0.7799
Diagnoses - main ICD10: I48 Atrial fibrillation and flutter	0	ukbb	European		0.0197	0.0712	0.2763	0.7823
Mean time to correctly identify matches	0	ukbb	European		0.0105	0.0382	0.2756	0.7828
Illnesses of mother: Breast cancer	0	ukbb	European		-0.0207	0.0795	-0.2609	0.7942
Non-cancer illness code_ self-reported: hyperthyroidism/thyrotoxicosis	0	ukbb	European		0.0236	0.0907	0.2598	0.795
Target heart rate achieved	0	ukbb	European		-0.0267	0.1051	-0.2541	0.7994
Triglycerides in very large HDL	27005778	metabolites	European	Caution: using this data may yield results outside bounds due to relative low Z score of the SNP heritability of the trait	0.0238	0.099	0.2401	0.8103
Non-cancer illness code_ self-reported: mania/bipolar disorder/manic depression	0	ukbb	European		0.0244	0.1053	0.2317	0.8167
Serum total cholesterol	27005778	metabolites	European	Caution: using this data may yield results outside bounds due to relative low Z score of the SNP heritability of the trait	-0.0325	0.1474	-0.2207	0.8253
Albumin	27005778	metabolites	European	Caution: using this data may yield results outside bounds due to relative low Z score of the SNP heritability of the trait	-0.0292	0.1355	-0.2157	0.8292
Forced expiratory volume in 1 second (FEV1)/Forced Vital capacity(FVC)	28166213	lung_function	European		-0.0104	0.051	-0.2035	0.8388
Urinary albumin-to-creatinine ratio (non-diabetes)	26631737	kidney	European		-0.0167	0.0845	-0.1974	0.8435
Hair/balding pattern: Pattern 2	0	ukbb	European		-0.0086	0.0506	-0.1693	0.8656
Difficulty not smoking for 1 day	0	ukbb	European		0.0142	0.085	0.1667	0.8676
Forearm Bone mineral density	26367794	bone	Mixed	Caution: using this data may yield results outside bounds due to relative low Z score of the SNP heritability of the trait; using this data may yield less robust results due to minor departure of the LD structure	-0.024	0.1482	-0.1621	0.8712
Chronic Kidney Disease	26831199	kidney	Mixed	Caution: using this data may yield less robust results due to minor departure of the LD structure	0.0144	0.0903	0.1591	0.8736
Non-cancer illness code_ self-reported: ulcerative colitis	0	ukbb	European		0.0175	0.1116	0.1569	0.8753
Parkinsons disease	19915575	neurological	European		0.0104	0.0692	0.1508	0.8801
Vitamin and mineral supplements: Multivitamins +/- minerals	0	ukbb	European		-0.008	0.0538	-0.1481	0.8822
Anorexia Nervosa	24514567	psychiatric	European		0.0069	0.0468	0.147	0.8831
Average weekly spirits intake	0	ukbb	European		0.0084	0.0601	0.1403	0.8884
Free cholesterol	27005778	metabolites	European	Caution: using this data may yield results outside bounds due to relative low Z score of the SNP heritability of the trait	-0.0191	0.1453	-0.1314	0.8955
Time spent using computer	0	ukbb	European		-0.0045	0.0342	-0.1304	0.8962
Blood clot_ DVT_ bronchitis_ emphysema_ asthma_ rhinitis_ eczema_ allergy diagnosed by doctor: Hayfever_ allergic rhinitis or eczema	0	ukbb	European		0.0044	0.0361	0.1221	0.9028
Femoral Neck bone mineral density	26367794	bone	Mixed	Caution: using this data may yield less robust results due to minor departure of the LD structure	-0.0068	0.0615	-0.1102	0.9123
Reproduciblity of spirometry measurement using ERS/ATS criteria	0	ukbb	European		-0.0063	0.071	-0.0894	0.9288
Diagnoses - main ICD10: N19 Unspecified renal failure	0	ukbb	European		-0.0109	0.1576	-0.0689	0.9451
Cancer code_ self-reported: prostate cancer	0	ukbb	European		0.0052	0.0959	0.0545	0.9565
Alzheimers disease	24162737	neurological	European		0.0046	0.0858	0.0533	0.9575
Free cholesterol in large LDL	27005778	metabolites	European		0.007	0.1329	0.0529	0.9578
Work/job satisfaction - unhappy	0	ukbb	European	The phenotype codes were reversed in UKBB	0.0036	0.0687	0.0528	0.9579
Diagnoses - main ICD10: I83 Varicose veins of lower extremities	0	ukbb	European		-0.0033	0.0639	-0.0524	0.9582
Family relationship satisfaction -unhappy	0	ukbb	European	The phenotype codes were reversed in UKBB	0.0031	0.0591	0.0522	0.9584
Non-cancer illness code_ self-reported: crohns disease	0	ukbb	European		0.0048	0.0989	0.0482	0.9616
Mean Accumbens	25607358	brain_volume	European	Caution: using this data may yield results outside bounds due to relative low Z score of the SNP heritability of the trait	-0.0044	0.129	-0.0344	0.9725
Child birth weight	23202124	anthropometric	European		-0.0013	0.0875	-0.0154	0.9877
Phospholipids in IDL	27005778	metabolites	European		0.0018	0.139	0.0128	0.9898
