# Supplementary material for: Genome-wide association study of alcohol consumption and use disorder in 274,424 individuals from multiple populations
Source: Nat Commun. 2019 Apr 2;10:1499. doi: 10.1038/s41467-019-09480-8 (PMC6445072; doi:10.1038/s41467-019-09480-8)
Supplement: Supplementary file 41 — Supplementary Data 38 [file 41467_2019_9480_MOESM41_ESM.xlsx]

## Sheet: Sheet1
Supplementary Data 38. Genetic correlations between AUD (AUDIT-C adjusted) and other traits. Traits labeled in bold are significant after Bonferroni correction for all the tested traits (N=714). SNPs from the MHC (chr6 26M~34M) region were removed for these traits.
trait2	PMID	Category	Ethnicity	Note	rg	se	z	p
Smoking status: Current	0	ukbb	European		0.6184	0.0392	15.7857	3.9057e-56
Current tobacco smoking	0	ukbb	European		0.6116	0.0389	15.7145	1.2028e-55
Maternal smoking around birth	0	ukbb	European		0.6016	0.0424	14.2018	8.9244e-46
Past tobacco smoking - less smoked	0	ukbb	European	The phenotype codes were reversed in UKBB	-0.4865	0.04	-12.1566	5.2936e-34
Average weekly beer plus cider intake	0	ukbb	European		0.5257	0.0436	12.0614	1.6888e-33
Qualifications: None of the above	0	ukbb	European		0.4021	0.0337	11.9346	7.8139e-33
Age completed full time education	0	ukbb	European		-0.4626	0.0393	-11.7862	4.5988e-32
Alcohol usually taken with meals	0	ukbb	European		-0.4874	0.0417	-11.6917	1.4051e-31
Age at first live birth	0	ukbb	European		-0.4685	0.0404	-11.5985	4.196e-31
Major depressive disorder	29700475	psychiatric	European		0.5524	0.0496	11.1343	8.5452e-29
Years of schooling 2016	27225129	education	European		-0.3786	0.0341	-11.1137	1.0762e-28
Wheeze or whistling in the chest in last year	0	ukbb	European		0.4152	0.0379	10.9413	7.3184e-28
Qualifications: A levels/AS levels or equivalent	0	ukbb	European		-0.3746	0.0344	-10.8922	1.2561e-27
Seen doctor (GP) for nerves_ anxiety_ tension or depression	0	ukbb	European		0.4797	0.0445	10.7887	3.8905e-27
Qualifications: College or University degree	0	ukbb	European		-0.3462	0.0322	-10.7492	5.9752e-27
Townsend deprivation index at recruitment	0	ukbb	European		0.5254	0.0504	10.419	2.0316e-25
Current employment status: Unable to work because of sickness or disability	0	ukbb	European		0.6168	0.0602	10.2473	1.2165e-24
Frequency of depressed mood in last 2 weeks	0	ukbb	European		0.4998	0.0492	10.1586	3.0355e-24
Mood swings	0	ukbb	European		0.3918	0.0391	10.0306	1.1185e-23
Overall health rating - poorer rating	0	ukbb	European	The phenotype codes were reversed in UKBB	0.3661	0.037	9.8914	4.5349e-23
Depressive symptoms	27089181	psychiatric	European		0.5215	0.0528	9.8847	4.85e-23
Schizophrenia	25056061	psychiatric	Mixed	Caution: using this data may yield less robust results due to minor departure of the LD structure	0.3871	0.0396	9.7757	1.4311e-22
Seen a psychiatrist for nerves_ anxiety_ tension or depression	0	ukbb	European		0.5263	0.0546	9.6413	5.352e-22
Attention deficit hyperactivity disorder	https://doi.org/10.1101/145581	psychiatric	European	Caution: using this data may yield results outside bounds due to relative low Z score of the SNP heritability of the trait	0.4783	0.0501	9.5459	1.3494e-21
Frequency of unenthusiasm / disinterest in last 2 weeks	0	ukbb	European		0.4449	0.0479	9.2968	1.4471e-20
Age of first birth	27798627	reproductive	European		-0.447	0.0482	-9.2784	1.7198e-20
Ever vs never smoked	20418890	smoking_behaviour	European		0.6282	0.0708	8.8764	6.9038e-19
Frequency of tenseness / restlessness in last 2 weeks	0	ukbb	European		0.417	0.0485	8.5947	8.3507e-18
Fed-up feelings	0	ukbb	European		0.3663	0.0427	8.5866	8.9612e-18
Smoking status: Previous	0	ukbb	European		0.4035	0.0472	8.5464	1.2697e-17
Types of physical activity in last 4 weeks: None of the above	0	ukbb	European		0.504	0.059	8.5458	1.276e-17
Pack years adult smoking as proportion of life span exposed to smoking PREVIEW ONLY	0	ukbb	European		0.4596	0.0542	8.4856	2.1465e-17
Illness_ injury_ bereavement_ stress in last 2 years: Financial difficulties	0	ukbb	European		0.4111	0.0489	8.4027	4.364e-17
Pack years of smoking PREVIEW ONLY	0	ukbb	European		0.4614	0.0559	8.255	1.5187e-16
Pain type(s) experienced in last month: None of the above	0	ukbb	European		-0.3418	0.0415	-8.2385	1.7431e-16
Non-cancer illness code_ self-reported: depression	0	ukbb	European		0.5722	0.0702	8.1451	3.7891e-16
Types of physical activity in last 4 weeks: Heavy DIY (eg: weeding_ lawn mowing_ carpentry_ digging)	0	ukbb	European		-0.3757	0.0464	-8.0976	5.6036e-16
Ever unenthusiastic/disinterested for a whole week	0	ukbb	European		0.4767	0.0607	7.8589	3.876e-15
Usual walking pace	0	ukbb	European		-0.2879	0.0373	-7.7086	1.2724e-14
Frequency of tiredness / lethargy in last 2 weeks	0	ukbb	European		0.3355	0.0437	7.6808	1.5811e-14
Qualifications: O levels/GCSEs or equivalent	0	ukbb	European		-0.3214	0.042	-7.6587	1.8777e-14
Loneliness_ isolation	0	ukbb	European		0.391	0.0513	7.6295	2.3558e-14
Qualifications: Other professional qualifications eg: nursing_ teaching	0	ukbb	European		-0.3478	0.0458	-7.5931	3.1224e-14
Tobacco smoking: Ex-smoker	0	ukbb	European		0.5041	0.0671	7.5171	5.6013e-14
PGC cross-disorder analysis	23453885	psychiatric	European		0.4249	0.0571	7.447	9.5522e-14
Taking other prescription medications	0	ukbb	European		0.3154	0.0425	7.4257	1.1222e-13
Miserableness	0	ukbb	European		0.3415	0.0461	7.4003	1.3591e-13
Tense / highly strung	0	ukbb	European		0.3598	0.0488	7.3795	1.5883e-13
Neuroticism	27089181	personality	European		0.3289	0.0448	7.3422	2.1006e-13
Fluid intelligence score	0	ukbb	European		-0.2807	0.0383	-7.324	2.4072e-13
Types of physical activity in last 4 weeks: Other exercises (eg: swimming_ cycling_ keep fit_ bowling)	0	ukbb	European		-0.3419	0.0475	-7.1927	6.3539e-13
Exposure to tobacco smoke at home	0	ukbb	European		0.5415	0.0753	7.1893	6.5131e-13
Noisy workplace	0	ukbb	European		0.4414	0.0626	7.0516	1.7688e-12
Alcohol drinker status: Previous	0	ukbb	European		0.5577	0.0795	7.0183	2.2462e-12
Types of physical activity in last 4 weeks: Walking for pleasure (not as a means of transport)	0	ukbb	European		-0.3228	0.0465	-6.9399	3.9238e-12
Health satisfaction - unhappy	0	ukbb	European	The phenotype codes were reversed in UKBB	0.3773	0.0545	6.9291	4.2353e-12
Intelligence	28530673	cognitive	European		-0.2999	0.0435	-6.898	5.2724e-12
Blood clot_ DVT_ bronchitis_ emphysema_ asthma_ rhinitis_ eczema_ allergy diagnosed by doctor: Emphysema/chronic bronchitis	0	ukbb	European		0.5893	0.0858	6.8673	6.5419e-12
Job involves heavy manual or physical work	0	ukbb	European		0.3041	0.0448	6.7885	1.1327e-11
Falls in the last year	0	ukbb	European		0.3291	0.0487	6.7641	1.3416e-11
Pain type(s) experienced in last month: Back pain	0	ukbb	European		0.328	0.0491	6.6854	2.3024e-11
Former alcohol drinker	0	ukbb	European		0.6296	0.0947	6.6486	2.9596e-11
Diagnoses - main ICD10: R10 Abdominal and pelvic pain	0	ukbb	European		0.5178	0.0782	6.6197	3.5993e-11
Mouth/teeth dental problems: None of the above	0	ukbb	European		-0.321	0.0488	-6.5805	4.6899e-11
Diagnoses - main ICD10: R07 Pain in throat and chest	0	ukbb	European		0.3803	0.0579	6.5718	4.9722e-11
Types of physical activity in last 4 weeks: Light DIY (eg: pruning_ watering the lawn)	0	ukbb	European		-0.3144	0.0481	-6.5351	6.3575e-11
Irritability	0	ukbb	European		0.2866	0.0439	6.5305	6.5534e-11
Ever highly irritable/argumentative for 2 days	0	ukbb	European		0.4314	0.0661	6.5261	6.7491e-11
Types of transport used (excluding work): Walk	0	ukbb	European		-0.3297	0.0513	-6.4333	1.2486e-10
Exposure to tobacco smoke outside home	0	ukbb	European		0.3659	0.0572	6.4028	1.5256e-10
Risk taking	0	ukbb	European		0.2872	0.0449	6.3967	1.5874e-10
Illnesses of father: Chronic bronchitis/emphysema	0	ukbb	European		0.4643	0.0726	6.3963	1.5923e-10
Age at last live birth	0	ukbb	European		-0.3398	0.0532	-6.3914	1.6442e-10
Smoking/smokers in household	0	ukbb	European		0.6429	0.1009	6.3693	1.8994e-10
Mouth/teeth dental problems: Dentures	0	ukbb	European		0.2982	0.047	6.3435	2.2459e-10
Prospective memory result - second attempt	0	ukbb	European	Be careful the coding and distributions	0.3709	0.0591	6.2722	3.5597e-10
Medication for pain relief_ constipation_ heartburn: Laxatives (e.g. Dulcolax_ Senokot)	0	ukbb	European		0.4557	0.073	6.2427	4.3006e-10
Pain type(s) experienced in last month: Stomach or abdominal pain	0	ukbb	European		0.3855	0.0621	6.2038	5.5104e-10
Alcohol dependence	https://doi.org/10.1101/257311	psychiatric	European		1.0343	0.1674	6.1796	6.4264e-10
Pain type(s) experienced in last month: Neck or shoulder pain	0	ukbb	European		0.3163	0.0513	6.1671	6.9561e-10
Number of treatments/medications taken	0	ukbb	European		0.2308	0.0376	6.1394	8.284e-10
Illness_ injury_ bereavement_ stress in last 2 years: None of the above	0	ukbb	European		-0.3449	0.0563	-6.1247	9.083e-10
Job involves mainly walking or standing	0	ukbb	European		0.2807	0.0461	6.0943	1.0991e-09
Illnesses of mother: Chronic bronchitis/emphysema	0	ukbb	European		0.5945	0.0976	6.0919	1.1158e-09
Non-cancer illness code_ self-reported: emphysema/chronic bronchitis	0	ukbb	European		0.5497	0.0909	6.0467	1.4786e-09
Medication for pain relief_ constipation_ heartburn: None of the above	0	ukbb	European		-0.2672	0.0444	-6.0239	1.7027e-09
Medication for pain relief_ constipation_ heartburn: Paracetamol	0	ukbb	European		0.2789	0.0474	5.8901	3.8597e-09
Guilty feelings	0	ukbb	European		0.2873	0.0488	5.8836	4.0149e-09
Pain type(s) experienced in last month: Hip pain	0	ukbb	European		0.3457	0.06	5.7577	8.5272e-09
Forced expiratory volume in 1-second (FEV1)_ Best measure	0	ukbb	European		-0.2115	0.0367	-5.7567	8.5792e-09
Financial situation satisfaction - unhappy	0	ukbb	European	The phenotype codes were reversed in UKBB	0.3765	0.0656	5.7408	9.4239e-09
Age started oral contraceptive pill	0	ukbb	European		-0.3637	0.0634	-5.7392	9.5128e-09
Number of unsuccessful stop-smoking attempts	0	ukbb	European		0.4485	0.0788	5.6938	1.2422e-08
Shortness of breath walking on level ground	0	ukbb	European		0.3722	0.0655	5.6806	1.3419e-08
Illnesses of father: Lung cancer	0	ukbb	European		0.4042	0.0715	5.6552	1.5571e-08
Mothers age at death	27015805	aging	European		-0.4986	0.0882	-5.6512	1.5932e-08
Pain type(s) experienced in last month: Pain all over the body	0	ukbb	European		0.4471	0.0795	5.6213	1.8949e-08
Insomnia	28604731	sleeping	European		0.4015	0.0715	5.6124	1.9953e-08
Number of full sisters	0	ukbb	European		0.4101	0.0731	5.6107	2.0148e-08
Average weekly red wine intake	0	ukbb	European		-0.2629	0.047	-5.5929	2.2337e-08
Hand grip strength (right)	0	ukbb	European		-0.179	0.0321	-5.5775	2.4398e-08
Peak expiratory flow (PEF)	0	ukbb	European		-0.2391	0.043	-5.5556	2.7674e-08
Ever depressed for a whole week	0	ukbb	European		0.3397	0.0619	5.4869	4.0912e-08
Number of full brothers	0	ukbb	European		0.3627	0.0674	5.3818	7.376e-08
Bipolar disorder	21926972	psychiatric	European		0.3374	0.0632	5.338	9.3954e-08
Sensitivity / hurt feelings	0	ukbb	European		0.2247	0.0428	5.2559	1.4729e-07
Adopted as a child	0	ukbb	European		0.607	0.1164	5.2164	1.8243e-07
Long-standing illness_ disability or infirmity	0	ukbb	European		0.2225	0.0428	5.1992	2.0014e-07
Number of incorrect matches in round	0	ukbb	European		0.2335	0.0452	5.1705	2.3346e-07
Illness_ injury_ bereavement_ stress in last 2 years: Serious illness_ injury or assault to yourself	0	ukbb	European		0.3918	0.0762	5.1435	2.6972e-07
Job involves shift work	0	ukbb	European		0.3394	0.0672	5.0537	4.3328e-07
Number of self-reported non-cancer illnesses	0	ukbb	European		0.2132	0.0422	5.0465	4.4998e-07
Chest pain or discomfort	0	ukbb	European		0.2576	0.0511	5.0445	4.5474e-07
Chest pain or discomfort walking normally	0	ukbb	European		0.4164	0.0828	5.0274	4.9706e-07
Leg fat percentage (left)	0	ukbb	European		0.1617	0.0322	5.0178	5.2278e-07
Fractured/broken bones in last 5 years	0	ukbb	European		0.3124	0.0624	5.0082	5.4943e-07
Leg pain on walking	0	ukbb	European		0.302	0.0604	5.0036	5.6255e-07
Leg fat percentage (right)	0	ukbb	European		0.1586	0.0318	4.9812	6.3186e-07
Nap during day	0	ukbb	European		0.2039	0.041	4.9772	6.4518e-07
Former vs Current smoker	20418890	smoking_behaviour	European		-0.6377	0.1291	-4.9397	7.8248e-07
Medication for pain relief_ constipation_ heartburn: Omeprazole (e.g. Zanprol)	0	ukbb	European		0.3179	0.0652	4.8724	1.1023e-06
Diagnoses - main ICD10: K29 Gastritis and duodenitis	0	ukbb	European		0.5002	0.1063	4.7057	2.5299e-06
Loud music exposure frequency	0	ukbb	European	Be careful the coding and distributions	0.4701	0.1	4.701	2.5884e-06
Comparative height size at age 10	0	ukbb	European	Be careful the coding and distributions	-0.1525	0.0326	-4.6797	2.8733e-06
Number of children ever born	27798627	reproductive	European		0.2938	0.0628	4.6776	2.9031e-06
Types of transport used (excluding work): Cycle	0	ukbb	European		-0.2519	0.0545	-4.6214	3.8123e-06
Duration of vigorous activity	0	ukbb	European		0.2867	0.0624	4.5958	4.3107e-06
Non-cancer illness code_ self-reported: chronic obstructive airways disease/copd	0	ukbb	European		0.5803	0.127	4.5699	4.88e-06
Forced vital capacity (FVC)_ Best measure	0	ukbb	European		-0.1571	0.0345	-4.5594	5.1305e-06
Forced expiratory volume in 1-second (FEV1)_ predicted percentage	0	ukbb	European		-0.1946	0.0427	-4.5528	5.2929e-06
Blood clot_ DVT_ bronchitis_ emphysema_ asthma_ rhinitis_ eczema_ allergy diagnosed by doctor: Hayfever_ allergic rhinitis or eczema	0	ukbb	European		-0.1794	0.0398	-4.5021	6.7289e-06
Illnesses of siblings: Severe depression	0	ukbb	European		0.3838	0.0853	4.4981	6.8566e-06
Number of live births	0	ukbb	European		0.2427	0.054	4.4942	6.9827e-06
Pain type(s) experienced in last month: Knee pain	0	ukbb	European		0.2217	0.0496	4.4687	7.8701e-06
Ever used hormone-replacement therapy (HRT)	0	ukbb	European		0.2599	0.0587	4.4316	9.3545e-06
Ever had hysterectomy (womb removed)	0	ukbb	European		0.394	0.0895	4.4027	1.069e-05
Drive faster than motorway speed limit	0	ukbb	European		-0.2132	0.0491	-4.3414	1.4155e-05
Lung cancer	27488534	cancer	European		0.4264	0.0992	4.2963	1.7369e-05
Fathers age at death	27015805	aging	European		-0.3502	0.0818	-4.2793	1.8746e-05
Mouth/teeth dental problems: Loose teeth	0	ukbb	European		0.2985	0.0703	4.2471	2.1655e-05
Breastfed as a baby	0	ukbb	European		-0.2684	0.0632	-4.2452	2.1844e-05
Ever manic/hyper for 2 days	0	ukbb	European		0.4561	0.1082	4.2139	2.5101e-05
Diagnoses - main ICD10: M54 Dorsalgia	0	ukbb	European		0.3479	0.0826	4.2126	2.5241e-05
Types of transport used (excluding work): Car/motor vehicle	0	ukbb	European		-0.2652	0.063	-4.2091	2.5635e-05
Sitting height	0	ukbb	European		-0.1236	0.0295	-4.186	2.8389e-05
Number of pregnancy terminations	0	ukbb	European		0.3541	0.0849	4.1711	3.0309e-05
Time spent using computer	0	ukbb	European		-0.1728	0.0416	-4.1539	3.2685e-05
Cough on most days	0	ukbb	European		0.3137	0.0755	4.1524	3.2894e-05
Current employment status: Doing unpaid or voluntary work	0	ukbb	European		-0.4027	0.0988	-4.0746	4.6087e-05
Light smokers_ at least 100 smokes in lifetime	0	ukbb	European		0.2588	0.0635	4.0737	4.6279e-05
Illnesses of father: None of the above (group 2)	0	ukbb	European		-0.4013	0.0992	-4.0468	5.1912e-05
Childhood IQ	23358156	education	European		-0.3814	0.0943	-4.0461	5.2087e-05
Forced expiratory volume in 1-second (FEV1)_ predicted	0	ukbb	European		-0.1929	0.0477	-4.043	5.2776e-05
Non-cancer illness code_ self-reported: osteoarthritis	0	ukbb	European		0.2419	0.0602	4.0202	5.8153e-05
Non-cancer illness code_ self-reported: angina	0	ukbb	European		0.2251	0.0563	3.9955	6.4552e-05
Number of operations_ self-reported	0	ukbb	European		0.1997	0.05	3.9936	6.5066e-05
Duration of moderate activity	0	ukbb	European		0.2267	0.0571	3.9725	7.1111e-05
Hand grip strength (left)	0	ukbb	European		-0.1255	0.0317	-3.9594	7.5146e-05
Subjective well being	27089181	psychiatric	European		-0.2372	0.0603	-3.9359	8.288e-05
Suffer from nerves	0	ukbb	European		0.1927	0.0491	3.9235	8.7289e-05
Time from waking to first cigarette	0	ukbb	European		-0.5052	0.1291	-3.9123	9.1426e-05
Diagnoses - main ICD10: K52 Other non-infective gastro-enteritis and colitis	0	ukbb	European		0.4628	0.1188	3.8961	9.7734e-05
Vascular/heart problems diagnosed by doctor: Angina	0	ukbb	European		0.2175	0.0559	3.8914	9.9673e-05
Diagnoses - main ICD10: K21 Gastro-oesophageal reflux disease	0	ukbb	European		0.4094	0.1069	3.8298	0.0001
Fractured bone site(s): Ankle	0	ukbb	European		0.4029	0.1049	3.8396	0.0001
Frequency of stair climbing in last 4 weeks	0	ukbb	European		-0.1834	0.0473	-3.8746	0.0001
Parents age at death	27015805	aging	European		-0.3454	0.09	-3.8379	0.0001
Time spent watching television (TV)	0	ukbb	European		0.1467	0.0381	3.8486	0.0001
Height_2010	20881960	anthropometric	European		-0.1277	0.0338	-3.7748	0.0002
Pain type(s) experienced in last month: Headache	0	ukbb	European		0.1682	0.0461	3.6462	0.0003
Reason for glasses/contact lenses: For short-sightedness_ i.e. only or mainly for distance viewing such as driving_ cinema etc (called myopia)	0	ukbb	European		-0.2051	0.0568	-3.6139	0.0003
Reason for reducing amount of alcohol drunk: Health precaution	0	ukbb	European		0.2553	0.0709	3.6032	0.0003
Height; Females at age 10 and males at age 12	23449627	anthropometric	European		-0.2154	0.0605	-3.5576	0.0004
Number of cigarettes previously smoked daily	0	ukbb	European		0.2069	0.0587	3.5233	0.0004
Current employment status: Looking after home and/or family	0	ukbb	European		-0.3728	0.107	-3.4851	0.0005
Diagnoses - main ICD10: R55 Syncope and collapse	0	ukbb	European		0.3399	0.0978	3.4767	0.0005
Ever had stillbirth_ spontaneous miscarriage or termination	0	ukbb	European		0.2797	0.0809	3.4579	0.0005
Illnesses of siblings: None of the above (group 1)	0	ukbb	European		-0.1788	0.0513	-3.4877	0.0005
Transport type for commuting to job workplace: Cycle	0	ukbb	European		-0.2438	0.0702	-3.4728	0.0005
Illnesses of siblings: None of the above (group 2)	0	ukbb	European		-0.4035	0.1178	-3.425	0.0006
Arm fat percentage (right)	0	ukbb	European		0.1065	0.0316	3.3726	0.0007
Knee pain for 3+ months	0	ukbb	European		0.3828	0.1124	3.4044	0.0007
Vascular/heart problems diagnosed by doctor: None of the above	0	ukbb	European		-0.1301	0.0382	-3.4097	0.0007
Time spent driving	0	ukbb	European		-0.1845	0.0556	-3.318	0.0009
Nervous feelings	0	ukbb	European		0.1465	0.0446	3.2874	0.001
Non-cancer illness code_ self-reported: anxiety/panic attacks	0	ukbb	European		0.3694	0.1125	3.2841	0.001
Non-cancer illness code_ self-reported: deep venous thrombosis (dvt)	0	ukbb	European		0.2333	0.0711	3.2828	0.001
Leg fat mass (left)	0	ukbb	European		0.1045	0.0321	3.2613	0.0011
Home area population density - urban or rural: Scotland - Large Urban Area	0	ukbb	European		-0.4248	0.1313	-3.2349	0.0012
Leg fat mass (right)	0	ukbb	European		0.103	0.0319	3.2316	0.0012
Medication for cholesterol_ blood pressure_ diabetes_ or take exogenous hormones: Cholesterol lowering medication	0	ukbb	European		0.1763	0.0546	3.2292	0.0012
Arm fat percentage (left)	0	ukbb	European		0.1013	0.0316	3.2018	0.0014
Blood clot_ DVT_ bronchitis_ emphysema_ asthma_ rhinitis_ eczema_ allergy diagnosed by doctor: Blood clot in the leg (DVT)	0	ukbb	European		0.2298	0.072	3.193	0.0014
Rheumatoid Arthritis	24390342	autoimmune	European		0.1702	0.0533	3.1936	0.0014
Lung adenocarcinoma	27488534	cancer	European	Caution: using this data may yield results outside bounds due to relative low Z score of the SNP heritability of the trait	0.5239	0.1649	3.1779	0.0015
Non-cancer illness code_ self-reported: pulmonary embolism +/- dvt	0	ukbb	European		0.3252	0.1021	3.1841	0.0015
Transport type for commuting to job workplace: Public transport	0	ukbb	European		-0.2332	0.0734	-3.1777	0.0015
Trunk fat percentage	0	ukbb	European		0.1047	0.0329	3.1824	0.0015
Average weekly fortified wine intake	0	ukbb	European		-0.315	0.0998	-3.1568	0.0016
Worrier / anxious feelings	0	ukbb	European		0.1383	0.0439	3.1485	0.0016
Child birth weight	23202124	anthropometric	European		-0.2678	0.0853	-3.1389	0.0017
Frequency of walking for pleasure in last 4 weeks	0	ukbb	European		0.1806	0.0575	3.1389	0.0017
Happiness - unhappy	0	ukbb	European	The phenotype codes were reversed in UKBB	0.1924	0.0615	3.1305	0.0017
Maximum workload during fitness test	0	ukbb	European		-0.318	0.103	-3.0883	0.002
Waist-to-hip ratio	25673412	anthropometric	European		0.1281	0.0414	3.0972	0.002
Diagnoses - main ICD10: J44 Other chronic obstructive pulmonary disease	0	ukbb	European		0.4032	0.1317	3.0619	0.0022
Qualifications: CSEs or equivalent	0	ukbb	European		0.1792	0.0584	3.0685	0.0022
Reason for glasses/contact lenses: For astigmatism	0	ukbb	European		-0.263	0.0866	-3.0386	0.0024
Trunk fat-free mass	0	ukbb	European		-0.1001	0.033	-3.0363	0.0024
Trunk predicted mass	0	ukbb	European		-0.0999	0.033	-3.0303	0.0024
Number of depression episodes	0	ukbb	European		0.5084	0.1678	3.0292	0.0025
Blood clot_ DVT_ bronchitis_ emphysema_ asthma_ rhinitis_ eczema_ allergy diagnosed by doctor: Blood clot in the lung	0	ukbb	European		0.2909	0.0968	3.0062	0.0026
Illnesses of mother: None of the above (group 2)	0	ukbb	European		-0.3089	0.1024	-3.0166	0.0026
Amyotrophic lateral sclerosis	27455348	neurological	European	Caution: using this data may yield results outside bounds due to relative low Z score of the SNP heritability of the trait	0.4681	0.156	3	0.0027
Diagnoses - main ICD10: I20 Angina pectoris	0	ukbb	European		0.2465	0.0831	2.9643	0.003
Vascular/heart problems diagnosed by doctor: High blood pressure	0	ukbb	European		0.1127	0.0384	2.937	0.0033
Pain type(s) experienced in last month: Facial pain	0	ukbb	European		0.3126	0.1069	2.9244	0.0035
Number of trend entries	0	ukbb	European		-0.4017	0.1381	-2.909	0.0036
Current employment status: In paid employment or self-employed	0	ukbb	European		-0.2734	0.0953	-2.8686	0.0041
Medication for cholesterol_ blood pressure_ diabetes_ or take exogenous hormones: None of the above	0	ukbb	European		-0.1222	0.0427	-2.861	0.0042
Non-cancer illness code_ self-reported: gastro-oesophageal reflux (gord) / gastric reflux	0	ukbb	European		0.2606	0.0909	2.8663	0.0042
Types of physical activity in last 4 weeks: Strenuous sports	0	ukbb	European		-0.1874	0.0658	-2.848	0.0044
Family relationship satisfaction -unhappy	0	ukbb	European	The phenotype codes were reversed in UKBB	0.1835	0.0651	2.8197	0.0048
Frequency of travelling from home to job workplace	0	ukbb	European		0.2206	0.0783	2.8169	0.0048
Impedance of leg (left)	0	ukbb	European		0.0848	0.0301	2.8166	0.0049
Illness_ injury_ bereavement_ stress in last 2 years: Death of a close relative	0	ukbb	European		0.2827	0.101	2.7978	0.0051
Diagnoses - main ICD10: K57 Diverticular disease of intestine	0	ukbb	European		0.2163	0.0776	2.7873	0.0053
Vitamin and mineral supplements: Vitamin B	0	ukbb	European		0.2487	0.0893	2.7861	0.0053
Other serious medical condition/disability diagnosed by doctor	0	ukbb	European		0.1713	0.0615	2.785	0.0054
Non-cancer illness code_ self-reported: hypertension	0	ukbb	European		0.1053	0.0381	2.7642	0.0057
Alcohol intake versus 10 years previously - less nowadays	0	ukbb	European	The phenotype codes were reversed in UKBB	0.1463	0.0532	2.7496	0.006
Illnesses of siblings: Heart disease	0	ukbb	European		0.2125	0.0773	2.7489	0.006
Bilateral oophorectomy (both ovaries removed)	0	ukbb	European		0.2083	0.0761	2.7378	0.0062
Non-cancer illness code_ self-reported: hayfever/allergic rhinitis	0	ukbb	European		-0.1574	0.0576	-2.733	0.0063
Diagnoses - main ICD10: K62 Other diseases of anus and rectum	0	ukbb	European		0.3793	0.1397	2.7155	0.0066
Whole body water mass	0	ukbb	European		-0.0882	0.0325	-2.7139	0.0066
Current employment status: Retired	0	ukbb	European		-0.231	0.0859	-2.6893	0.0072
Transport type for commuting to job workplace: Walk	0	ukbb	European		-0.2273	0.0845	-2.6894	0.0072
Why stopped smoking: Doctors advice	0	ukbb	European		0.3907	0.1453	2.6884	0.0072
Mineral and other dietary supplements: None of the above	0	ukbb	European		0.1347	0.0502	2.6851	0.0073
Whole body fat-free mass	0	ukbb	European		-0.087	0.0326	-2.6659	0.0077
Alcohol drinker status: Never	0	ukbb	European		-0.2085	0.0786	-2.6523	0.008
Difficulty not smoking for 1 day	0	ukbb	European		0.2617	0.0986	2.6537	0.008
Non-cancer illness code_ self-reported: mania/bipolar disorder/manic depression	0	ukbb	European		0.3041	0.1149	2.6464	0.0081
Pulse wave peak to peak time	0	ukbb	European		-0.1973	0.0746	-2.6455	0.0082
Wears glasses or contact lenses	0	ukbb	European		-0.1871	0.071	-2.635	0.0084
Hearing difficulty/problems with background noise	0	ukbb	European		0.1169	0.0445	2.6261	0.0086
Back pain for 3+ months	0	ukbb	European		0.2354	0.0902	2.6107	0.009
No-wear time bias adjusted acceleration standard deviation	0	ukbb	European		-0.1607	0.0616	-2.6102	0.009
Frequency of other exercises in last 4 weeks	0	ukbb	European		0.2152	0.0829	2.5978	0.0094
Bring up phlegm/sputum/mucus on most days	0	ukbb	European		0.2836	0.1094	2.5925	0.0095
Diagnoses - main ICD10: Z47 Other orthopaedic follow-up care	0	ukbb	European		0.3527	0.1361	2.5919	0.0095
Ever had prostate specific antigen (PSA) test	0	ukbb	European		-0.1782	0.0702	-2.5393	0.0111
Alcohol intake frequency - lower frequency	0	ukbb	European	The phenotype codes were reversed in UKBB	-0.1021	0.0405	-2.5198	0.0117
Mineral and other dietary supplements: Glucosamine	0	ukbb	European		-0.1443	0.0573	-2.5169	0.0118
Hearing difficulty/problems: Yes	0	ukbb	European		0.1234	0.0491	2.5113	0.012
Duration walking for pleasure	0	ukbb	European		-0.1625	0.0649	-2.5041	0.0123
Birth weight of first child	0	ukbb	European		-0.1153	0.0463	-2.4888	0.0128
Diagnoses - main ICD10: I83 Varicose veins of lower extremities	0	ukbb	European		0.1804	0.0725	2.4883	0.0128
Cigarettes smoked per day	20418890	smoking_behaviour	European		0.2627	0.1056	2.4868	0.0129
Illness_ injury_ bereavement_ stress in last 2 years: Marital separation/divorce	0	ukbb	European		0.3018	0.1217	2.4803	0.0131
Infant head circumference	22504419	anthropometric	European		-0.2322	0.0936	-2.4812	0.0131
Mineral and other dietary supplements: Zinc	0	ukbb	European		0.1937	0.0783	2.4747	0.0133
Crohns disease	26192919	autoimmune	European		0.1301	0.0528	2.4663	0.0137
Number of days/week of moderate physical activity 10+ minutes	0	ukbb	European		0.1191	0.0485	2.4575	0.014
Fractured bone site(s): Other bones	0	ukbb	European		0.2244	0.0917	2.4479	0.0144
Leg fat-free mass (right)	0	ukbb	European		-0.0795	0.0325	-2.443	0.0146
Father still alive	0	ukbb	European		-0.2847	0.1168	-2.4365	0.0148
Leg predicted mass (right)	0	ukbb	European		-0.0791	0.0325	-2.4361	0.0148
Diagnoses - main ICD10: J22 Unspecified acute lower respiratory infection	0	ukbb	European		0.4277	0.1776	2.4081	0.016
ICV	25607358	brain_volume	European		-0.259	0.1077	-2.4055	0.0161
Inflammatory Bowel Disease (Euro)	26192919	autoimmune	European		0.1273	0.0531	2.3989	0.0164
Fractured bone site(s): Wrist	0	ukbb	European		0.2598	0.1084	2.3966	0.0165
Type of tobacco previously smoked: Cigars or pipes	0	ukbb	European		-0.3982	0.1665	-2.392	0.0168
Diagnoses - main ICD10: K80 Cholelithiasis	0	ukbb	European		0.2151	0.0901	2.3866	0.017
Diagnoses - main ICD10: I25 Chronic ischaemic heart disease	0	ukbb	European		0.1457	0.0611	2.3845	0.0171
Impedance of leg (right)	0	ukbb	European		0.0724	0.0306	2.3704	0.0178
Diagnoses - main ICD10: R69 Unknown and unspecified causes of morbidity	0	ukbb	European		0.2714	0.115	2.3604	0.0183
Ever taken oral contraceptive pill	0	ukbb	European		0.2095	0.0888	2.3585	0.0183
Whole body fat mass	0	ukbb	European		0.0757	0.0321	2.3582	0.0184
Coronary artery disease	26343387	cardiometabolic	Mixed	Caution: using this data may yield less robust results due to minor departure of the LD structure	0.1077	0.0461	2.3337	0.0196
Diagnoses - main ICD10: Z09 Follow-up examination after treatment for conditions other than malignant neoplasms	0	ukbb	European		0.4406	0.1896	2.3243	0.0201
Sitting height ratio	25865494	anthropometric	European		-0.1673	0.0721	-2.3223	0.0202
Average weekly champagne plus white wine intake	0	ukbb	European		-0.134	0.058	-2.3118	0.0208
Diagnoses - main ICD10: M17 Gonarthrosis [arthrosis of knee]	0	ukbb	European		0.1745	0.0772	2.2599	0.0238
Leg predicted mass (left)	0	ukbb	European		-0.0731	0.0323	-2.26	0.0238
Ever stopped smoking for 6+ months	0	ukbb	European		0.2778	0.1234	2.2511	0.0244
Non-cancer illness code_ self-reported: asthma	0	ukbb	European		0.0935	0.0419	2.2343	0.0255
Diagnoses - main ICD10: I80 Phlebitis and thrombophlebitis	0	ukbb	European		0.2003	0.0898	2.2315	0.0256
Comparative body size at age 10	0	ukbb	European	Be careful the coding and distributions	-0.0755	0.0339	-2.2258	0.026
Leg fat-free mass (left)	0	ukbb	European		-0.0719	0.0324	-2.2178	0.0266
Child birth length	25281659	anthropometric	European		-0.1829	0.0828	-2.2092	0.0272
Medication for pain relief_ constipation_ heartburn: Ibuprofen (e.g. Nurofen)	0	ukbb	European		0.1307	0.0594	2.1989	0.0279
Diagnoses - main ICD10: K60 Fissure and fistula of anal and rectal regions	0	ukbb	European		0.2962	0.1349	2.1954	0.0281
Heel bone mineral density (BMD) T-score_ automated (right)	0	ukbb	European		-0.076	0.0348	-2.1858	0.0288
Why reduced smoking: Illness or ill health	0	ukbb	European		0.3074	0.1422	2.1616	0.0306
Squamous cell lung cancer	27488534	cancer	European		0.3116	0.1451	2.1479	0.0317
Diagnoses - main ICD10: T84 Complications of internal orthopaedic prosthetic devices_ implants and grafts	0	ukbb	European		0.2525	0.1178	2.1438	0.032
Blood clot_ DVT_ bronchitis_ emphysema_ asthma_ rhinitis_ eczema_ allergy diagnosed by doctor: Asthma	0	ukbb	European		0.0908	0.0426	2.1313	0.0331
Length of working week for main job	0	ukbb	European		0.1606	0.0754	2.1311	0.0331
Diagnoses - main ICD10: G56 Mononeuropathies of upper limb	0	ukbb	European		0.159	0.0753	2.112	0.0347
Mouth/teeth dental problems: Painful gums	0	ukbb	European		0.2666	0.1266	2.1059	0.0352
Fractured bone site(s): Arm	0	ukbb	European		0.2946	0.1401	2.1031	0.0355
Serum creatinine	26831199	kidney	Mixed	Caution: using this data may yield less robust results due to minor departure of the LD structure	0.1035	0.0495	2.0929	0.0364
Handedness (chirality/laterality): Left-handed	0	ukbb	European		0.177	0.0848	2.0875	0.0368
Diagnoses - main ICD10: N81 Female genital prolapse	0	ukbb	European		0.2127	0.1019	2.0872	0.0369
Basal metabolic rate	0	ukbb	European		-0.0672	0.0326	-2.0609	0.0393
Transport type for commuting to job workplace: Car/motor vehicle	0	ukbb	European		0.1764	0.0858	2.0554	0.0398
Age at Menarche	25231870	reproductive	European		0.0823	0.0404	2.0377	0.0416
Duration of walks	0	ukbb	European		0.091	0.0448	2.0343	0.0419
Mineral and other dietary supplements: Fish oil (including cod liver oil)	0	ukbb	European		-0.1009	0.0497	-2.0326	0.0421
Arm fat mass (right)	0	ukbb	European		0.0646	0.032	2.0191	0.0435
Age of smoking initiation	20418890	smoking_behaviour	European		-0.2648	0.1316	-2.0129	0.0441
Non-cancer illness code_ self-reported: high cholesterol	0	ukbb	European		0.1109	0.0552	2.0083	0.0446
Non-cancer illness code_ self-reported: heart attack/myocardial infarction	0	ukbb	European		0.1254	0.0627	2.0004	0.0455
Age at Menopause	26414677	reproductive	European		-0.1129	0.0565	-1.9968	0.0458
Neo-conscientiousness	21173776	personality	European	Caution: using this data may yield results outside bounds due to relative low Z score of the SNP heritability of the trait	-0.2509	0.1261	-1.9889	0.0467
Non-accidental death in close genetic family	0	ukbb	European		0.2034	0.1025	1.9848	0.0472
Vascular/heart problems diagnosed by doctor: Heart attack	0	ukbb	European		0.1225	0.062	1.9764	0.0481
Diagnoses - main ICD10: N92 Excessive_ frequent and irregular menstruation	0	ukbb	European		0.1712	0.0867	1.9751	0.0483
Diagnoses - main ICD10: M67 Other disorders of synovium and tendon	0	ukbb	European		0.4019	0.2042	1.9683	0.049
Weight change compared with 1 year ago	0	ukbb	European	Be careful the coding and distributions	0.1855	0.0947	1.9591	0.0501
Diagnoses - main ICD10: S09 Other and unspecified injuries of head	0	ukbb	European		0.3245	0.1676	1.9363	0.0528
Non-cancer illness code_ self-reported: nasal polyps	0	ukbb	European		-0.224	0.116	-1.9317	0.0534
Medication for cholesterol_ blood pressure or diabetes: Cholesterol lowering medication	0	ukbb	European		0.0965	0.0503	1.9192	0.055
Serum creatinine (non-diabetes)	26831199	kidney	Mixed	Caution: using this data may yield less robust results due to minor departure of the LD structure	0.0938	0.0489	1.9183	0.0551
Non-cancer illness code_ self-reported: retinal detachment	0	ukbb	European		-0.3539	0.1865	-1.8977	0.0577
Ever had bowel cancer screening	0	ukbb	European		0.1536	0.081	1.8959	0.058
Most recent bowel cancer screening	0	ukbb	European		-0.2513	0.1332	-1.8866	0.0592
Number of self-reported cancers	0	ukbb	European		0.1791	0.0951	1.8832	0.0597
Illnesses of father: Diabetes	0	ukbb	European		-0.1419	0.0755	-1.8802	0.0601
Handedness (chirality/laterality): Use both right and left hands equally	0	ukbb	European		0.2601	0.1384	1.8789	0.0603
Relative age voice broke	0	ukbb	European		-0.0971	0.0517	-1.8768	0.0605
Mouth/teeth dental problems: Toothache	0	ukbb	European		0.1568	0.0839	1.8698	0.0615
Chronic Kidney Disease	26831199	kidney	Mixed	Caution: using this data may yield less robust results due to minor departure of the LD structure	-0.2553	0.1366	-1.8687	0.0617
Trunk fat mass	0	ukbb	European		0.0606	0.0324	1.8678	0.0618
Medication for cholesterol_ blood pressure_ diabetes_ or take exogenous hormones: Hormone replacement therapy	0	ukbb	European		0.166	0.0892	1.86	0.0629
Hip circumference	25673412	anthropometric	European		-0.0791	0.0429	-1.845	0.065
Why stopped smoking: None of the above	0	ukbb	European		-0.142	0.0772	-1.8388	0.0659
Arm fat mass (left)	0	ukbb	European		0.0587	0.032	1.8349	0.0665
Arm fat-free mass (right)	0	ukbb	European		-0.0599	0.0327	-1.8345	0.0666
Pulse wave Arterial Stiffness index	0	ukbb	European		0.1387	0.0757	1.8337	0.0667
Heel bone mineral density (BMD) T-score_ automated	0	ukbb	European		-0.0587	0.0324	-1.8105	0.0702
Tinnitus: Yes_ but not now_ but have in the past	0	ukbb	European		0.1934	0.1078	1.7934	0.0729
Had other major operations	0	ukbb	European		0.124	0.0693	1.7908	0.0733
Arm predicted mass (right)	0	ukbb	European		-0.0579	0.0325	-1.7805	0.075
Eye problems/disorders: Glaucoma	0	ukbb	European		-0.1317	0.0747	-1.7641	0.0777
Home area population density - urban or rural: England/Wales - Village - less sparse	0	ukbb	European		-0.5195	0.2947	-1.763	0.0779
Distance between home and job workplace	0	ukbb	European		-0.1897	0.1077	-1.7617	0.0781
Excessive daytime sleepiness	27992416	sleeping	European		0.1073	0.0616	1.7424	0.0814
Tinnitus: Yes_ now some of the time	0	ukbb	European		0.3934	0.2268	1.7348	0.0828
Diagnoses - main ICD10: H26 Other cataract	0	ukbb	European		-0.1544	0.0891	-1.7327	0.0831
Mineral and other dietary supplements: Calcium	0	ukbb	European		-0.1471	0.0852	-1.7261	0.0843
Medication for cholesterol_ blood pressure or diabetes: None of the above	0	ukbb	European		-0.0876	0.0515	-1.7001	0.0891
Frequency of heavy DIY in last 4 weeks	0	ukbb	European		0.1508	0.0888	1.6971	0.0897
Illnesses of mother: Heart disease	0	ukbb	European		0.1254	0.0739	1.6971	0.0897
Fasting glucose main effect	22581228	glycemic	European		0.1106	0.0656	1.6861	0.0918
Non-cancer illness code_ self-reported: diverticular disease/diverticulitis	0	ukbb	European		0.1234	0.0732	1.6854	0.0919
Average weekly intake of other alcoholic drinks	0	ukbb	European		0.2338	0.1388	1.6845	0.0921
Heel bone mineral density (BMD) T-score_ automated (left)	0	ukbb	European		-0.0569	0.0338	-1.6812	0.0927
Arm fat-free mass (left)	0	ukbb	European		-0.0548	0.0327	-1.6729	0.0943
Qualifications: NVQ or HND or HNC or equivalent	0	ukbb	European		0.1158	0.0693	1.6714	0.0946
Diagnoses - main ICD10: J34 Other disorders of nose and nasal sinuses	0	ukbb	European		0.2546	0.1524	1.671	0.0947
Medication for pain relief_ constipation_ heartburn: Aspirin	0	ukbb	European		0.0979	0.0587	1.6673	0.0955
Neck/shoulder pain for 3+ months	0	ukbb	European		0.2029	0.1219	1.6652	0.0959
Type 2 Diabetes	22885922	glycemic	European		0.107	0.0646	1.6563	0.0977
Diagnoses - main ICD10: K20 Oesophagitis	0	ukbb	European		0.2656	0.1614	1.6452	0.0999
Cancer code_ self-reported: malignant melanoma	0	ukbb	European		-0.1867	0.1135	-1.6443	0.1001
Diagnoses - main ICD10: N20 Calculus of kidney and ureter	0	ukbb	European		0.1566	0.0955	1.6399	0.101
Duration of strenuous sports	0	ukbb	European		0.2602	0.1595	1.6316	0.1028
Diagnoses - main ICD10: R04 Haemorrhage from respiratory passages	0	ukbb	European		0.5417	0.3344	1.62	0.1052
Getting up in morning	0	ukbb	European		-0.069	0.0432	-1.598	0.11
Work/job satisfaction - unhappy	0	ukbb	European	The phenotype codes were reversed in UKBB	0.1324	0.083	1.595	0.1107
Mean Hippocampus	25607358	brain_volume	European		-0.1927	0.121	-1.593	0.1112
Parkinsons disease	19915575	neurological	European		-0.1269	0.0806	-1.5742	0.1154
Primary sclerosing cholangitis	27992413	autoimmune	Mixed	Caution: using this data may yield results outside bounds due to relative low Z score of the SNP heritability of the trait	-0.1347	0.0859	-1.5682	0.1168
Sodium in urine	0	ukbb	European		0.0646	0.0413	1.5634	0.118
Illnesses of siblings: Diabetes	0	ukbb	European		0.1098	0.0704	1.5598	0.1188
Diagnoses - main ICD10: M23 Internal derangement of knee	0	ukbb	European		0.1664	0.1072	1.5523	0.1206
Diagnoses - main ICD10: K44 Diaphragmatic hernia	0	ukbb	European		0.1984	0.128	1.5495	0.1213
Fasting proinsulin	20081858	glycemic	European	Caution: using this data may yield results outside bounds due to relative low Z score of the SNP heritability of the trait	0.2342	0.1513	1.5474	0.1218
Illnesses of siblings: High blood pressure	0	ukbb	European		0.0856	0.0558	1.534	0.125
Diagnoses - main ICD10: N40 Hyperplasia of prostate	0	ukbb	European		-0.1722	0.1151	-1.4964	0.1346
Femoral Neck bone mineral density	26367794	bone	Mixed	Caution: using these data may yield less robust results due to minor departure of the LD structure	0.0983	0.0662	1.4844	0.1377
Duration of fitness test	0	ukbb	European		-0.2084	0.1416	-1.4722	0.141
Arm predicted mass (left)	0	ukbb	European		-0.0476	0.0325	-1.4641	0.1432
Leptin_adjBMI	26833098	hormone	European		-0.1314	0.0899	-1.4609	0.144
Non-cancer illness code_ self-reported: glaucoma	0	ukbb	European		-0.1213	0.0834	-1.4543	0.1459
Birth weight	27680694	anthropometric	European		-0.0659	0.0455	-1.4475	0.1477
Diagnoses - main ICD10: K30 Dyspepsia	0	ukbb	European		0.2396	0.1655	1.4478	0.1477
Tyrosine	27005778	metabolites	European	Caution: using this data may yield results outside bounds due to relative low Z score of the SNP heritability of the trait	0.1417	0.098	1.4458	0.1482
Diagnoses - main ICD10: E04 Other non-toxic goitre	0	ukbb	European		0.1777	0.1231	1.4441	0.1487
Non-cancer illness code_ self-reported: joint disorder	0	ukbb	European		0.2522	0.1764	1.4296	0.1528
Extreme height	23563607	anthropometric	European		-0.0666	0.0469	-1.4196	0.1557
Diagnoses - main ICD10: I30 Acute pericarditis	0	ukbb	European		-0.2093	0.148	-1.4144	0.1572
Non-cancer illness code_ self-reported: gout	0	ukbb	European		0.1164	0.0825	1.4119	0.158
Used an inhaler for chest within last hour	0	ukbb	European		0.1983	0.1406	1.4106	0.1584
Illnesses of father: Heart disease	0	ukbb	European		-0.0812	0.0576	-1.4094	0.1587
Had major operations	0	ukbb	European		0.1129	0.0801	1.4087	0.1589
Non-cancer illness code_ self-reported: psoriasis	0	ukbb	European		0.1317	0.0941	1.3999	0.1615
Medication for cholesterol_ blood pressure or diabetes: Blood pressure medication	0	ukbb	European		0.0694	0.0499	1.3925	0.1638
Forced expiratory volume in 1 second (FEV1)/Forced Vital capacity(FVC)	28166213	lung_function	European		-0.0674	0.0487	-1.3853	0.166
Ratio of bisallylic groups to double bonds	27005778	metabolites	European	Caution: using this data may yield results outside bounds due to relative low Z score of the SNP heritability of the trait	-0.1085	0.0791	-1.372	0.1701
Daytime dozing / sleeping (narcolepsy)	0	ukbb	European		0.0633	0.0476	1.3318	0.1829
Difference in height between adolescence and adulthood; age 14	23449627	anthropometric	European		0.1306	0.0999	1.3076	0.191
Asthma	17611496	autoimmune	European		0.1257	0.0966	1.3014	0.1931
Diagnoses - main ICD10: S66 Injury of muscle and tendon at wrist and hand level	0	ukbb	European		0.2266	0.1751	1.2942	0.1956
Eye problems/disorders: Cataract	0	ukbb	European		-0.121	0.0936	-1.2932	0.1959
Vitamin and mineral supplements: Vitamin D	0	ukbb	European		-0.13	0.1008	-1.2891	0.1974
Pulse wave reflection index	0	ukbb	European		0.0909	0.0706	1.2881	0.1977
Mean Caudate	25607358	brain_volume	European		-0.1188	0.0922	-1.2873	0.198
Diagnoses - main ICD10: K43 Ventral hernia	0	ukbb	European		0.1268	0.099	1.2804	0.2004
Mouth/teeth dental problems: Bleeding gums	0	ukbb	European		0.0764	0.0597	1.2792	0.2008
Number of days/week of vigorous physical activity 10+ minutes	0	ukbb	European		0.0648	0.0508	1.2768	0.2017
Hair/balding pattern: Pattern 4	0	ukbb	European		-0.0527	0.0423	-1.2475	0.2122
Non-cancer illness code_ self-reported: hypothyroidism/myxoedema	0	ukbb	European		0.0559	0.0451	1.2388	0.2154
Mean platelet volume	22139419	haemotological	European		-0.0765	0.0619	-1.237	0.2161
Cancer diagnosed by doctor	0	ukbb	European		0.1158	0.0944	1.2267	0.22
Diagnoses - main ICD10: K22 Other diseases of oesophagus	0	ukbb	European		0.1747	0.144	1.213	0.2251
Lumbar Spine bone mineral density	26367794	bone	Mixed	Caution: using this data may yield less robust results due to minor departure of the LD structure	-0.0826	0.0682	-1.2117	0.2256
Illnesses of mother: High blood pressure	0	ukbb	European		-0.0651	0.0542	-1.2027	0.2291
Ulcerative colitis	26192919	autoimmune	European		0.0769	0.0651	1.1817	0.2373
Autism spectrum disorder	28540026	psychiatric	European		-0.1031	0.0873	-1.1808	0.2377
Non-cancer illness code_ self-reported: enlarged prostate	0	ukbb	European		-0.1433	0.1222	-1.172	0.2412
Diagnoses - main ICD10: M10 Gout	0	ukbb	European		0.2737	0.2349	1.1651	0.244
Mean Thalamus	25607358	brain_volume	European		-0.153	0.1323	-1.1566	0.2474
Diagnoses - main ICD10: M24 Other specific joint derangements	0	ukbb	European		0.1542	0.1347	1.1442	0.2525
Friendships satisfaction - unhappy	0	ukbb	European	The phenotype codes were reversed in UKBB	0.071	0.0623	1.1393	0.2546
Diabetes diagnosed by doctor	0	ukbb	European		0.06	0.0532	1.1284	0.2592
Non-cancer illness code_ self-reported: malabsorption/coeliac disease	0	ukbb	European		0.0971	0.0873	1.1131	0.2657
Maximum heart rate during fitness test	0	ukbb	European		-0.0913	0.0835	-1.0925	0.2746
Leptin_not_adjBMI	26833098	hormone	European		-0.0939	0.0863	-1.0881	0.2766
Reproduciblity of spirometry measurement using ERS/ATS criteria	0	ukbb	European		0.077	0.0733	1.0509	0.2933
Started insulin within one year diagnosis of diabetes	0	ukbb	European		-0.1104	0.1052	-1.0493	0.2941
Illnesses of mother: Diabetes	0	ukbb	European		0.0668	0.0641	1.0424	0.2972
Medication for cholesterol_ blood pressure or diabetes: Insulin	0	ukbb	European		-0.1455	0.1399	-1.0397	0.2985
Phospholipids in large LDL	27005778	metabolites	European		0.1589	0.1535	1.0346	0.3008
Non-cancer illness code_ self-reported: diabetes	0	ukbb	European		0.0582	0.0566	1.0297	0.3031
Diagnoses - main ICD10: K50 Crohns disease [regional enteritis]	0	ukbb	European		-0.1369	0.1336	-1.0247	0.3055
Phospholipids in very large HDL	27005778	metabolites	European		-0.1135	0.1122	-1.0109	0.312
Illnesses of mother: Alzheimers disease/dementia	0	ukbb	European		-0.2724	0.2696	-1.0105	0.3122
Medication for cholesterol_ blood pressure_ diabetes_ or take exogenous hormones: Blood pressure medication	0	ukbb	European		0.0404	0.0402	1.007	0.3139
Diagnoses - main ICD10: M20 Acquired deformities of fingers and toes	0	ukbb	European		0.0862	0.0856	1.0067	0.3141
Chronotype	27494321	sleeping	European		-0.0524	0.0521	-1.0062	0.3143
Diastolic blood pressure_ automated reading	0	ukbb	European		0.0376	0.0373	1.0062	0.3143
Extreme bmi	23563607	anthropometric	European		-0.0558	0.0557	-1.0024	0.3161
Average weekly spirits intake	0	ukbb	European		0.0647	0.0647	0.9992	0.3177
Types of transport used (excluding work): Public transport	0	ukbb	European		-0.0581	0.0582	-0.9984	0.3181
Citrate	27005778	metabolites	European		-0.1404	0.1408	-0.9972	0.3187
Diagnoses - main ICD10: K51 Ulcerative colitis	0	ukbb	European		0.1327	0.1334	0.9947	0.3199
Mean time to correctly identify matches	0	ukbb	European		0.0438	0.0442	0.9921	0.3211
Diagnoses - main ICD10: F31 Bipolar affective disorder	0	ukbb	European		0.1251	0.127	0.9856	0.3243
Length of menstrual cycle	0	ukbb	European		0.0801	0.0819	0.9786	0.3278
Diagnoses - main ICD10: D12 Benign neoplasm of colon_ rectum_ anus and anal canal	0	ukbb	European		0.0942	0.0981	0.9603	0.3369
Lumbar spine bone mineral density	22504420	bone	Mixed	Caution: using these data may yield less robust results due to minor departure of the LD structure	-0.0537	0.0562	-0.956	0.3391
Serum cystatin c	26831199	kidney	Mixed	Caution: using this data may yield less robust results due to minor departure of the LD structure	-0.0715	0.075	-0.9539	0.3402
HbA1C	20858683	glycemic	European		0.0871	0.0915	0.9519	0.3411
Non-cancer illness code_ self-reported: pernicious anaemia	0	ukbb	European		0.1265	0.1337	0.9457	0.3443
Sleep duration	27494321	sleeping	European		-0.0607	0.0642	-0.9451	0.3446
Other eye problems	0	ukbb	European		0.0813	0.0864	0.9407	0.3468
Glutamine	27005778	metabolites	European		0.1044	0.1112	0.9389	0.3478
Platelet count	22139419	haemotological	European		0.0527	0.0567	0.9308	0.352
Triglycerides in very small VLDL	27005778	metabolites	European		0.0957	0.103	0.9297	0.3525
Urate	23263486	other	European		0.0469	0.0506	0.9262	0.3544
Non-cancer illness code_ self-reported: osteoporosis	0	ukbb	European		-0.0628	0.068	-0.9232	0.3559
Doctor diagnosed hayfever or allergic rhinitis	0	ukbb	European		-0.0556	0.0603	-0.922	0.3565
Childhood obesity	22484627	anthropometric	European		0.0595	0.0653	0.9109	0.3624
Diagnoses - main ICD10: R35 Polyuria	0	ukbb	European		0.162	0.1782	0.9087	0.3635
Isoleucine	27005778	metabolites	European		-0.1108	0.1225	-0.9043	0.3658
HOMA-IR	20081858	glycemic	European		0.0884	0.0981	0.9007	0.3677
Tinnitus: Yes_ now most or all of the time	0	ukbb	European		0.0736	0.082	0.8969	0.3698
Triglycerides in medium VLDL	27005778	metabolites	European		0.1104	0.1233	0.8951	0.3708
Non-cancer illness code_ self-reported: ankylosing spondylitis	0	ukbb	European		-0.1304	0.1467	-0.8885	0.3742
Adiponectin	22479202	cardiometabolic	Mixed	Caution: using this data may yield less robust results due to minor departure of the LD structure	0.0776	0.0875	0.8872	0.375
Impedance of whole body	0	ukbb	European		0.0281	0.0317	0.8857	0.3758
Total cholesterol in large LDL	27005778	metabolites	European		0.1302	0.1483	0.8779	0.38
Free cholesterol in large LDL	27005778	metabolites	European		0.1316	0.1509	0.8715	0.3835
Non-cancer illness code_ self-reported: cholelithiasis/gall stones	0	ukbb	European		0.0853	0.098	0.8709	0.3838
Triglycerides in IDL	27005778	metabolites	European		0.0964	0.1118	0.8622	0.3886
Non-cancer illness code_ self-reported: rheumatoid arthritis	0	ukbb	European		0.09	0.1045	0.8617	0.3888
Multiple sclerosis	21833088	autoimmune	European	Caution: using this data may yield results outside bounds due to relative low Z score of the SNP heritability of the trait	-0.1182	0.1375	-0.8596	0.39
Mouth/teeth dental problems: Mouth ulcers	0	ukbb	European		0.0448	0.0523	0.8565	0.3917
Pulse rate_ automated reading	0	ukbb	European		0.0312	0.0367	0.8509	0.3948
Why stopped smoking: Health precaution	0	ukbb	European		0.0615	0.0723	0.8504	0.3951
Vitamin and mineral supplements: Multivitamins +/- minerals	0	ukbb	European		0.056	0.0663	0.8437	0.3989
Body fat	26833246	anthropometric	Mixed	Caution: using this data may yield less robust results due to minor departure of the LD structure	0.0462	0.0548	0.8426	0.3995
Transferrin	25352340	metal	European	Caution: using this data may yield results outside bounds due to relative low Z score of the SNP heritability of the trait	0.0793	0.0948	0.8363	0.403
Ratio of bisallylic groups to total fatty acids	27005778	metabolites	European	Caution: using this data may yield results outside bounds due to relative low Z score of the SNP heritability of the trait	-0.0679	0.0826	-0.8216	0.4113
Eye problems/disorders: Diabetes related eye disease	0	ukbb	European		0.0781	0.0951	0.8209	0.4117
Hair/balding pattern: Pattern 2	0	ukbb	European		-0.0447	0.0545	-0.8199	0.4123
Diagnoses - main ICD10: B37 Candidiasis	0	ukbb	European		0.453	0.5535	0.8184	0.4131
Phospholipids in medium LDL	27005778	metabolites	European		0.1053	0.1291	0.8154	0.4148
Hearing aid user	0	ukbb	European		0.0681	0.0836	0.8146	0.4153
Triglycerides in very large HDL	27005778	metabolites	European	Caution: using this data may yield results outside bounds due to relative low Z score of the SNP heritability of the trait	0.0842	0.1051	0.8015	0.4228
Concentration of medium VLDL particles	27005778	metabolites	European		0.0813	0.1019	0.7977	0.425
Non-cancer illness code_ self-reported: crohns disease	0	ukbb	European		-0.0852	0.1072	-0.7951	0.4265
Total lipids in small HDL	27005778	metabolites	European	Caution: using this data may yield results outside bounds due to relative low Z score of the SNP heritability of the trait	0.1154	0.1462	0.7898	0.4296
Free cholesterol in medium VLDL	27005778	metabolites	European		0.0888	0.1135	0.7819	0.4343
Concentration of large VLDL particles	27005778	metabolites	European		0.0805	0.1031	0.7808	0.4349
Heart rate	23583979	haemotological	Mixed	Caution: using this data may yield less robust results due to minor departure of the LD structure	-0.0495	0.0634	-0.7801	0.4353
Diagnoses - main ICD10: S76 Injury of muscle and tendon at hip and thigh level	0	ukbb	European		-0.2032	0.2609	-0.7789	0.436
Illnesses of siblings: Stroke	0	ukbb	European		0.1359	0.1745	0.7787	0.4362
Non-cancer illness code_ self-reported: hypopituitarism	0	ukbb	European		-0.3492	0.4518	-0.7728	0.4397
Primary biliary cirrhosis	26394269	autoimmune	European		0.0565	0.0732	0.7713	0.4406
Body mass index	20935630	anthropometric	European		-0.0313	0.0407	-0.77	0.4413
Blood clot_ DVT_ bronchitis_ emphysema_ asthma_ rhinitis_ eczema_ allergy diagnosed by doctor: None of the above	0	ukbb	European		0.0301	0.0392	0.766	0.4437
Serum total triglycerides	27005778	metabolites	European		0.0836	0.1094	0.7642	0.4447
Diagnoses - main ICD10: K76 Other diseases of liver	0	ukbb	European		0.1053	0.1382	0.7618	0.4462
Diagnoses - main ICD10: M70 Soft tissue disorders related to use_ overuse and pressure	0	ukbb	European		0.104	0.1368	0.76	0.4472
Free cholesterol	27005778	metabolites	European	Caution: using this data may yield results outside bounds due to relative low Z score of the SNP heritability of the trait	-0.1184	0.158	-0.7492	0.4537
Mono-unsaturated fatty acids	27005778	metabolites	European	Caution: using this data may yield results outside bounds due to relative low Z score of the SNP heritability of the trait	0.098	0.1311	0.7476	0.4547
Triglycerides in small HDL	27005778	metabolites	European	Caution: using this data may yield results outside bounds due to relative low Z score of the SNP heritability of the trait	0.1008	0.1349	0.7476	0.4547
Cholesterol esters in large VLDL	27005778	metabolites	European		0.0702	0.0942	0.7456	0.4559
Phospholipids in medium VLDL	27005778	metabolites	European		0.0853	0.1154	0.7397	0.4595
Vitamin and mineral supplements: None of the above	0	ukbb	European		-0.0432	0.0588	-0.734	0.463
Triglycerides in small VLDL	27005778	metabolites	European		0.0832	0.1134	0.7337	0.4631
Phenylalanine	27005778	metabolites	European	Caution: using this data may yield results outside bounds due to relative low Z score of the SNP heritability of the trait	0.0983	0.1366	0.72	0.4715
22:6 docosahexaenoic acid	27005778	metabolites	European		-0.0675	0.0943	-0.7162	0.4738
Duration of light DIY	0	ukbb	European		0.0475	0.067	0.7093	0.4781
Number of days/week walked 10+ minutes	0	ukbb	European		0.0368	0.052	0.7078	0.4791
Diagnoses - main ICD10: C44 Other malignant neoplasms of skin	0	ukbb	European		0.0594	0.084	0.707	0.4796
Anorexia Nervosa	28494655	psychiatric	European		0.0599	0.0848	0.7062	0.4801
Fasting insulin main effect	22581228	glycemic	European		0.0547	0.0781	0.7007	0.4835
Phospholipids in small VLDL	27005778	metabolites	European		0.0775	0.1113	0.6961	0.4864
Had menopause	0	ukbb	European		0.0631	0.0909	0.695	0.4871
Forearm Bone mineral density	26367794	bone	Mixed	Caution: using this data may yield results outside bounds due to relative low Z score of the SNP heritability of the trait; using this data may yield less robust results due to minor departure of the LD structure	0.1111	0.1607	0.6912	0.4894
Age when periods started (menarche)	0	ukbb	European		0.0267	0.0388	0.6894	0.4906
Number of older siblings	0	ukbb	European		0.9576	1.3916	0.6881	0.4914
Non-cancer illness code_ self-reported: eczema/dermatitis	0	ukbb	European		-0.0545	0.0795	-0.6861	0.4927
Diagnoses - main ICD10: R31 Unspecified haematuria	0	ukbb	European		0.0992	0.1447	0.6856	0.493
Diagnoses - main ICD10: D25 Leiomyoma of uterus	0	ukbb	European		0.0713	0.1059	0.6735	0.5006
Non-cancer illness code_ self-reported: back problem	0	ukbb	European		0.079	0.1176	0.6712	0.5021
Creatinine (enzymatic) in urine	0	ukbb	European		0.0304	0.0454	0.6709	0.5023
Diagnoses - main ICD10: N32 Other disorders of bladder	0	ukbb	European		0.0818	0.1223	0.6687	0.5037
Free cholesterol in very large HDL	27005778	metabolites	European	Caution: using this data may yield results outside bounds due to relative low Z score of the SNP heritability of the trait	-0.094	0.1424	-0.6601	0.5092
Total lipids in medium VLDL	27005778	metabolites	European		0.0712	0.1083	0.6571	0.5111
Diagnoses - main ICD10: I84 Haemorrhoids	0	ukbb	European		0.0557	0.0848	0.6569	0.5112
Total cholesterol in medium LDL	27005778	metabolites	European		0.0921	0.1412	0.6522	0.5143
Apolipoprotein B	27005778	metabolites	European		0.0821	0.126	0.6519	0.5145
Non-cancer illness code_ self-reported: vitiligo	0	ukbb	European		0.1396	0.2143	0.6515	0.5148
Concentration of large HDL particles	27005778	metabolites	European		-0.0566	0.0872	-0.6491	0.5163
Non-cancer illness code_ self-reported: hypertrophic cardiomyopathy (hcm / hocm)	0	ukbb	European		0.2844	0.4391	0.6477	0.5172
Phospholipids in large HDL	27005778	metabolites	European		-0.0558	0.0881	-0.6326	0.527
Diagnoses - main ICD10: F43 Reaction to severe stress_ and adjustment disorders	0	ukbb	European		0.4123	0.6529	0.6315	0.5277
Hair/balding pattern: Pattern 3	0	ukbb	European		-0.036	0.0572	-0.6301	0.5286
Phospholipids in IDL	27005778	metabolites	European		0.094	0.1494	0.6291	0.5293
Illnesses of mother: None of the above (group 1)	0	ukbb	European		-0.0442	0.0707	-0.6249	0.532
Extreme waist-to-hip ratio	23563607	anthropometric	European		0.0604	0.0969	0.624	0.5327
Cancer code_ self-reported: basal cell carcinoma	0	ukbb	European		0.057	0.0914	0.6236	0.5329
Mean diameter for LDL particles	27005778	metabolites	European	Caution: using this data may yield results outside bounds due to relative low Z score of the SNP heritability of the trait	-0.0982	0.1589	-0.6179	0.5367
Concentration of very small VLDL particles	27005778	metabolites	European		0.0675	0.1096	0.616	0.5379
Total lipids in large HDL	27005778	metabolites	European		-0.0543	0.0895	-0.6065	0.5442
Duration of heavy DIY	0	ukbb	European		0.0427	0.0709	0.6027	0.5467
Mean diameter for HDL particles	27005778	metabolites	European		-0.0588	0.098	-0.5998	0.5487
Non-cancer illness code_ self-reported: vaginal prolapse/uterine prolapse	0	ukbb	European		0.069	0.1153	0.5984	0.5496
Diagnoses - main ICD10: M16 Coxarthrosis [arthrosis of hip]	0	ukbb	European		-0.05	0.0837	-0.5981	0.5497
Non-cancer illness code_ self-reported: hyperthyroidism/thyrotoxicosis	0	ukbb	European		-0.0596	0.1002	-0.5946	0.5521
Doctor diagnosed asthma	0	ukbb	European		0.0374	0.063	0.5936	0.5528
Reason for glasses/contact lenses: For long-sightedness_ i.e. for distance and near_ but particularly for near tasks like reading (called hypermetropia)	0	ukbb	European		0.0536	0.0909	0.5893	0.5557
Cancer code_ self-reported: breast cancer	0	ukbb	European		0.0559	0.0953	0.5866	0.5575
Diagnoses - main ICD10: I48 Atrial fibrillation and flutter	0	ukbb	European		0.0469	0.0809	0.58	0.5619
Concentration of small VLDL particles	27005778	metabolites	European		0.058	0.1004	0.5778	0.5634
Total lipids in very large HDL	27005778	metabolites	European	Caution: using this data may yield results outside bounds due to relative low Z score of the SNP heritability of the trait	-0.0782	0.1372	-0.5701	0.5686
Impedance of arm (left)	0	ukbb	European		-0.0183	0.0324	-0.5656	0.5717
Alanine	27005778	metabolites	European		0.0565	0.1	0.5655	0.5718
Cholesterol esters in large HDL	27005778	metabolites	European		-0.0535	0.0954	-0.5606	0.5751
Concentration of very large VLDL particles	27005778	metabolites	European		0.0495	0.089	0.5566	0.5778
Triglycerides	20686565	lipids	European		-0.0308	0.0557	-0.5534	0.58
Diagnoses - main ICD10: J33 Nasal polyp	0	ukbb	European		0.0612	0.1117	0.5477	0.5839
Total cholesterol in LDL	27005778	metabolites	European		0.0788	0.144	0.5475	0.5841
Waist circumference	25673412	anthropometric	European		0.0223	0.0411	0.5426	0.5874
Concentration of large LDL particles	27005778	metabolites	European		0.0802	0.1479	0.5425	0.5875
Concentration of medium LDL particles	27005778	metabolites	European		0.0783	0.1458	0.537	0.5913
Total cholesterol in medium VLDL	27005778	metabolites	European		0.0576	0.1081	0.5328	0.5942
Forced Vital capacity(FVC)	28166213	lung_function	European		0.0246	0.0463	0.5308	0.5956
Ferritin	25352340	metal	European		0.0512	0.0975	0.5254	0.5993
Total lipids in small VLDL	27005778	metabolites	European		0.0525	0.1018	0.5155	0.6062
Systemic lupus erythematosus	26502338	autoimmune	European		0.0329	0.0643	0.512	0.6087
Forced expiratory volume in 1 second (FEV1)	28166213	lung_function	European		-0.0241	0.0478	-0.5041	0.6142
Total cholesterol in small VLDL	27005778	metabolites	European		0.0618	0.1243	0.4971	0.6191
Non-cancer illness code_ self-reported: iron deficiency anaemia	0	ukbb	European		0.0586	0.1179	0.4968	0.6193
Total lipids in large LDL	27005778	metabolites	European		0.0727	0.1476	0.4924	0.6224
Headaches for 3+ months	0	ukbb	European		0.0403	0.0821	0.4901	0.6241
Vitamin and mineral supplements: Vitamin A	0	ukbb	European		0.0575	0.118	0.4876	0.6258
Vitamin and mineral supplements: Vitamin C	0	ukbb	European		0.0368	0.0758	0.4851	0.6276
Glucose	27005778	metabolites	European		0.0453	0.0939	0.4828	0.6292
Total lipids in medium LDL	27005778	metabolites	European		0.07	0.1451	0.4824	0.6295
Triglycerides in large VLDL	27005778	metabolites	European		0.0542	0.1125	0.4822	0.6297
Free cholesterol in large HDL	27005778	metabolites	European		-0.0464	0.0967	-0.4795	0.6316
Omega-9 and saturated fatty acids	27005778	metabolites	European	Caution: using this data may yield results outside bounds due to relative low Z score of the SNP heritability of the trait	0.0704	0.1489	0.4729	0.6363
Non-cancer illness code_ self-reported: bladder problem (not cancer)	0	ukbb	European		0.0739	0.1596	0.4632	0.6432
Concentration of IDL particles	27005778	metabolites	European		0.0633	0.137	0.4621	0.644
Diagnoses - main ICD10: L03 Cellulitis	0	ukbb	European		0.0637	0.1394	0.457	0.6477
Non-cancer illness code_ self-reported: type 2 diabetes	0	ukbb	European		-0.0468	0.1033	-0.4524	0.651
Description of average fatty acid chain length; not actual carbon number	27005778	metabolites	European		-0.065	0.144	-0.4518	0.6514
Free cholesterol in IDL	27005778	metabolites	European		0.0581	0.129	0.4504	0.6524
Diagnoses - main ICD10: M72 Fibroblastic disorders	0	ukbb	European		0.0376	0.0836	0.4496	0.653
Potassium in urine	0	ukbb	European		0.0208	0.0465	0.4464	0.6553
Frequency of light DIY in last 4 weeks	0	ukbb	European		-0.035	0.0803	-0.4354	0.6633
Neo-openness to experience	21173776	personality	European		-0.0485	0.1127	-0.4304	0.6669
Difference in height between childhood and adulthood; age 8	23449627	anthropometric	European		0.0333	0.0774	0.4298	0.6673
Non-cancer illness code_ self-reported: varicose veins	0	ukbb	European		0.0565	0.1327	0.4262	0.67
Total lipids in large VLDL	27005778	metabolites	European		0.0441	0.1041	0.4235	0.672
Worry too long after embarrassment	0	ukbb	European		0.0195	0.0464	0.4212	0.6736
Total lipids in IDL	27005778	metabolites	European		0.0582	0.1387	0.4195	0.6749
Total lipids in very small VLDL	27005778	metabolites	European		0.0472	0.1127	0.4187	0.6754
Concentration of small LDL particles	27005778	metabolites	European		0.0546	0.1323	0.4125	0.68
Cholesterol esters in large LDL	27005778	metabolites	European		0.0584	0.1431	0.4082	0.6831
Non-cancer illness code_ self-reported: polio / poliomyelitis	0	ukbb	European		0.0615	0.1525	0.4032	0.6868
Illnesses of father: High blood pressure	0	ukbb	European		0.0268	0.0668	0.4006	0.6887
Diagnoses - main ICD10: C61 Malignant neoplasm of prostate	0	ukbb	European		0.0472	0.1189	0.3974	0.6911
Urinary albumin-to-creatinine ratio	26631737	kidney	European		0.0365	0.0926	0.3944	0.6933
Total cholesterol in IDL	27005778	metabolites	European		0.0535	0.1402	0.3816	0.7028
Total lipids in small LDL	27005778	metabolites	European		0.0537	0.1411	0.3804	0.7036
Vitamin and mineral supplements: Vitamin E	0	ukbb	European		0.036	0.0946	0.3804	0.7036
Mean Putamen	25607358	brain_volume	European		-0.0294	0.0778	-0.3775	0.7058
Phospholipids in chylomicrons and largest VLDL particles	27005778	metabolites	European		0.04	0.1077	0.3712	0.7105
Total cholesterol in large HDL	27005778	metabolites	European		-0.0347	0.0941	-0.3686	0.7125
Diagnoses - main ICD10: K35 Acute appendicitis	0	ukbb	European		-0.0528	0.1436	-0.3679	0.7129
Diagnoses - main ICD10: N19 Unspecified renal failure	0	ukbb	European		0.064	0.1744	0.367	0.7136
Cholesterol esters in medium LDL	27005778	metabolites	European		0.051	0.1401	0.3639	0.7159
Reason for glasses/contact lenses: For just reading/near work as you are getting older (called presbyopia)	0	ukbb	European		0.0573	0.1589	0.3606	0.7184
Total lipids in very large VLDL	27005778	metabolites	European		0.0362	0.1004	0.3606	0.7184
Non-cancer illness code_ self-reported: uterine fibroids	0	ukbb	European		0.0351	0.0986	0.3562	0.7217
Phospholipids in very large VLDL	27005778	metabolites	European		0.0391	0.1099	0.3558	0.722
HDL cholesterol	20686565	lipids	European		0.0184	0.052	0.3538	0.7235
Non-cancer illness code_ self-reported: ulcerative colitis	0	ukbb	European		0.0409	0.1185	0.3451	0.73
Acetate	27005778	metabolites	European	Caution: using this data may yield results outside bounds due to relative low Z score of the SNP heritability of the trait	0.0459	0.1332	0.3446	0.7304
Free cholesterol in small VLDL	27005778	metabolites	European		0.0385	0.1119	0.344	0.7308
Non-cancer illness code_ self-reported: migraine	0	ukbb	European		-0.0226	0.0666	-0.3388	0.7348
Concentration of chylomicrons and largest VLDL particles	27005778	metabolites	European		0.0366	0.11	0.3325	0.7395
Underlying (primary) cause of death: ICD10: J84.1 Other interstitial pulmonary diseases with fibrosis	0	ukbb	European		0.0505	0.1567	0.3222	0.7473
Diagnoses - main ICD10: I10 Essential (primary) hypertension	0	ukbb	European		0.0598	0.1876	0.3186	0.75
Acetoacetate	27005778	metabolites	European	Caution: using this data may yield results outside bounds due to relative low Z score of the SNP heritability of the trait	0.0308	0.0997	0.3091	0.7572
Serum total cholesterol	27005778	metabolites	European	Caution: using this data may yield results outside bounds due to relative low Z score of the SNP heritability of the trait	0.0454	0.1469	0.3091	0.7572
Weight	0	ukbb	European		-0.0098	0.032	-0.3077	0.7583
Diagnoses - main ICD10: G47 Sleep disorders	0	ukbb	European		-0.0319	0.104	-0.307	0.7589
Serumurate overweight	25811787	uric_acid	European	Caution: using this data may yield results outside bounds due to relative low Z score of the SNP heritability of the trait	-0.0219	0.0719	-0.3047	0.7606
Glycoprotein acetyls; mainly a1-acid glycoprotein	27005778	metabolites	European		0.0343	0.1131	0.3035	0.7615
Diagnoses - main ICD10: K40 Inguinal hernia	0	ukbb	European		-0.0185	0.0622	-0.2979	0.7658
Cholesterol esters in medium HDL	27005778	metabolites	European	Caution: using this data may yield results outside bounds due to relative low Z score of the SNP heritability of the trait	-0.0403	0.1394	-0.2891	0.7725
Total cholesterol in large VLDL	27005778	metabolites	European		0.0301	0.1049	0.2866	0.7744
Mean diameter for VLDL particles	27005778	metabolites	European		0.0295	0.1029	0.2863	0.7747
Target heart rate achieved	0	ukbb	European		0.0304	0.1085	0.2802	0.7793
Omega-3 fatty acids	27005778	metabolites	European		-0.0262	0.0941	-0.2788	0.7804
Valine	27005778	metabolites	European		0.0285	0.1062	0.2687	0.7881
2hr glucose adjusted for BMI	20081857	glycemic	European	Caution: using this data may yield results outside bounds due to relative low Z score of the SNP heritability of the trait	-0.0315	0.1199	-0.2624	0.793
Average number of double bonds in a fatty acid chain	27005778	metabolites	European		-0.0256	0.0991	-0.2587	0.7959
Diagnoses - main ICD10: O75 Other complications of labour and delivery_ not elsewhere classified	0	ukbb	European		-0.0429	0.1681	-0.255	0.7987
Total lipids in chylomicrons and largest VLDL particles	27005778	metabolites	European		0.0241	0.0992	0.2427	0.8082
Phospholipids in very small VLDL	27005778	metabolites	European		0.0293	0.1215	0.2414	0.8092
Free cholesterol in large VLDL	27005778	metabolites	European		0.025	0.1039	0.2403	0.8101
Leucine	27005778	metabolites	European	Caution: using this data may yield results outside bounds due to relative low Z score of the SNP heritability of the trait	-0.0323	0.1364	-0.2372	0.8125
Free cholesterol in medium HDL	27005778	metabolites	European		0.024	0.1078	0.2227	0.8238
Cholesterol esters in medium VLDL	27005778	metabolites	European		0.0216	0.0979	0.2206	0.8254
Total cholesterol in HDL	27005778	metabolites	European		-0.0203	0.0935	-0.2171	0.8281
Total cholesterol in small LDL	27005778	metabolites	European		0.0342	0.1576	0.2172	0.8281
Diagnoses - main ICD10: H25 Senile cataract	0	ukbb	European		0.0296	0.138	0.2147	0.83
Non-cancer illness code_ self-reported: hiatus hernia	0	ukbb	European		-0.0178	0.0832	-0.214	0.8305
Mineral and other dietary supplements: Selenium	0	ukbb	European		-0.0195	0.0949	-0.2054	0.8373
Triglycerides in very large VLDL	27005778	metabolites	European		0.021	0.1059	0.1981	0.8429
Overweight	23563607	anthropometric	European		-0.0085	0.0427	-0.1979	0.8431
Average number of methylene groups per a double bond	27005778	metabolites	European	Caution: using this data may yield results outside bounds due to relative low Z score of the SNP heritability of the trait	-0.0173	0.0888	-0.195	0.8454
Diagnoses - main ICD10: I21 Acute myocardial infarction	0	ukbb	European		0.0165	0.0855	0.1932	0.8468
Total Cholesterol	20686565	lipids	European		0.0103	0.0533	0.1922	0.8476
Femoral neck bone mineral density	22504420	bone	Mixed	Caution: using this data may yield less robust results due to minor departure of the LD structure	-0.0101	0.0543	-0.1862	0.8523
Non-cancer illness code_ self-reported: pneumothorax	0	ukbb	European		-0.0245	0.1326	-0.1846	0.8535
Impedance of arm (right)	0	ukbb	European		-0.006	0.0329	-0.1828	0.8549
Total cholesterol in very large HDL	27005778	metabolites	European	Caution: using this data may yield results outside bounds due to relative low Z score of the SNP heritability of the trait	-0.03	0.164	-0.1828	0.8549
Free cholesterol to esterified cholesterol ratio	27005778	metabolites	European	Caution: using this data may yield results outside bounds due to relative low Z score of the SNP heritability of the trait	-0.0254	0.1411	-0.1797	0.8574
Concentration of very large HDL particles	27005778	metabolites	European	Caution: using this data may yield results outside bounds due to relative low Z score of the SNP heritability of the trait	-0.02	0.113	-0.1768	0.8597
Total cholesterol in medium HDL	27005778	metabolites	European	Caution: using this data may yield results outside bounds due to relative low Z score of the SNP heritability of the trait	-0.0219	0.1257	-0.1746	0.8614
Non-cancer illness code_ self-reported: allergy or anaphylactic reaction to drug	0	ukbb	European		-0.0398	0.2343	-0.17	0.865
Obesity class 3	23563607	anthropometric	European		-0.0119	0.0708	-0.1686	0.8661
Apolipoprotein A-I	27005778	metabolites	European		-0.017	0.1113	-0.1532	0.8782
Cancer code_ self-reported: prostate cancer	0	ukbb	European		0.0153	0.1058	0.1447	0.8849
Total lipids in medium HDL	27005778	metabolites	European	Caution: using this data may yield results outside bounds due to relative low Z score of the SNP heritability of the trait	-0.0178	0.1245	-0.1427	0.8865
Relative age of first facial hair	0	ukbb	European		0.0059	0.0417	0.1409	0.8879
Illnesses of father: None of the above (group 1)	0	ukbb	European		-0.0105	0.0765	-0.1372	0.8909
Illness_ injury_ bereavement_ stress in last 2 years: Serious illness_ injury or assault of a close relative	0	ukbb	European		-0.0111	0.0836	-0.1326	0.8945
Celiac disease	20190752	autoimmune	European		0.011	0.085	0.129	0.8974
Illnesses of father: Prostate cancer	0	ukbb	European		0.0128	0.101	0.1263	0.8995
Albumin	27005778	metabolites	European	Caution: using this data may yield results outside bounds due to relative low Z score of the SNP heritability of the trait	-0.0162	0.1327	-0.122	0.9029
Systolic blood pressure_ automated reading	0	ukbb	European		-0.0047	0.0389	-0.1211	0.9036
Non-cancer illness code_ self-reported: muscle or soft tissue injuries	0	ukbb	European		0.0205	0.1766	0.1158	0.9078
Eczema	26482879	autoimmune	Mixed	Caution: using this data may yield less robust results due to minor departure of the LD structure	-0.0097	0.0844	-0.1153	0.9082
Mean Accumbens	25607358	brain_volume	European	Caution: using this data may yield results outside bounds due to relative low Z score of the SNP heritability of the trait	0.0162	0.1419	0.1143	0.909
Phospholipids in large VLDL	27005778	metabolites	European		0.0131	0.1171	0.112	0.9109
LDL cholesterol	20686565	lipids	European		-0.0068	0.0621	-0.1103	0.9122
Phospholipids in medium HDL	27005778	metabolites	European		0.011	0.1077	0.1024	0.9185
18:2 linoleic acid (LA)	27005778	metabolites	European		-0.0091	0.1008	-0.0905	0.9279
Non-cancer illness code_ self-reported: kidney stone/ureter stone/bladder stone	0	ukbb	European		0.0077	0.0865	0.089	0.9291
Diagnoses - main ICD10: S52 Fracture of forearm	0	ukbb	European		-0.0081	0.0944	-0.0861	0.9314
Mean Pallidum	25607358	brain_volume	European		0.0076	0.1006	0.0759	0.9395
HOMA-B	20081858	glycemic	European		-0.0055	0.0808	-0.068	0.9458
Diagnoses - main ICD10: C50 Malignant neoplasm of breast	0	ukbb	European		0.0059	0.0915	0.0648	0.9483
Non-cancer illness code_ self-reported: arthritis (nos)	0	ukbb	European		0.0115	0.18	0.0636	0.9493
Alzheimers disease	24162737	neurological	European		0.0046	0.0885	0.052	0.9585
Concentration of medium HDL particles	27005778	metabolites	European	Caution: using this data may yield results outside bounds due to relative low Z score of the SNP heritability of the trait	-0.0062	0.1219	-0.0505	0.9597
Non-cancer illness code_ self-reported: sleep apnoea	0	ukbb	European		-0.0069	0.1439	-0.0477	0.962
Diagnoses - main ICD10: R14 Flatulence and related conditions	0	ukbb	European		0.006	0.1282	0.0472	0.9624
Snoring	0	ukbb	European		0.0021	0.0451	0.0467	0.9628
Duration of other exercises	0	ukbb	European		-0.004	0.09	-0.0444	0.9646
Diagnoses - main ICD10: Z80 Family history of malignant neoplasm	0	ukbb	European		-0.0128	0.3227	-0.0397	0.9684
Fracture resulting from simple fall	0	ukbb	European		0.0044	0.1143	0.0388	0.9691
Creatinine	27005778	metabolites	European		0.0029	0.0864	0.0341	0.9728
Urinary albumin-to-creatinine ratio (non-diabetes)	26631737	kidney	European		0.0021	0.0924	0.0225	0.982
Diagnoses - main ICD10: M21 Other acquired deformities of limbs	0	ukbb	European		0.0069	0.3217	0.0215	0.9828
Pulse rate	0	ukbb	European		-0.0009	0.0532	-0.0171	0.9864
Cancer code_ self-reported: squamous cell carcinoma	0	ukbb	European		0.0027	0.1823	0.0146	0.9884
Obesity class 2	23563607	anthropometric	European		0.0006	0.0479	0.0128	0.9898
Obesity class 1	23563607	anthropometric	European		0.0005	0.0405	0.0125	0.99
Triglycerides in chylomicrons and largest VLDL particles	27005778	metabolites	European		-0.0014	0.1155	-0.0117	0.9907
Illnesses of mother: Breast cancer	0	ukbb	European		0.0007	0.0917	0.0073	0.9942
