# Supplementary material for: Genome-wide association study of alcohol consumption and use disorder in 274,424 individuals from multiple populations
Source: Nat Commun. 2019 Apr 2;10:1499. doi: 10.1038/s41467-019-09480-8 (PMC6445072; doi:10.1038/s41467-019-09480-8)
Supplement: Supplementary file 42 — Supplementary Data 39 [file 41467_2019_9480_MOESM42_ESM.xlsx]

## Sheet: Sheet1
Supplementary Data 39. Genetic correlations between AUDIT-C (BMI adjusted) and other traits. Traits labeled in bold are significant after Bonferroni correction for all the tested traits (N=714). SNPs from the MHC (chr6 26M~34M) region were removed for these traits.
trait2	PMID	Category	Ethnicity	Note	rg	se	z	p
Alcohol intake frequency - lower frequency	0	ukbb	European	The phenotype codes were reversed in UKBB	-0.7853	0.0337	-23.327	2.3603e-120
Overall health rating - poorer rating	0	ukbb	European	The phenotype codes were reversed in UKBB	-0.3723	0.031	-11.9907	3.9761e-33
Alcohol intake versus 10 years previously - less nowadays	0	ukbb	European	The phenotype codes were reversed in UKBB	-0.4746	0.0439	-10.8015	3.3879e-27
Long-standing illness_ disability or infirmity	0	ukbb	European		-0.3878	0.0393	-9.8669	5.7949e-23
Average weekly red wine intake	0	ukbb	European		0.4175	0.0432	9.6753	3.8381e-22
Frequency of tiredness / lethargy in last 2 weeks	0	ukbb	European		-0.3372	0.0385	-8.7628	1.9053e-18
Alcohol drinker status: Never	0	ukbb	European		-0.5998	0.07	-8.5655	1.0759e-17
Alcohol drinker status: Previous	0	ukbb	European		-0.5346	0.0639	-8.3607	6.2344e-17
Types of transport used (excluding work): Cycle	0	ukbb	European		0.4215	0.0511	8.246	1.6376e-16
Types of physical activity in last 4 weeks: Other exercises (eg: swimming_ cycling_ keep fit_ bowling)	0	ukbb	European		0.3556	0.0435	8.1778	2.8906e-16
Number of self-reported non-cancer illnesses	0	ukbb	European		-0.3136	0.0389	-8.0675	7.1758e-16
Current employment status: Unable to work because of sickness or disability	0	ukbb	European		-0.407	0.0512	-7.9447	1.9469e-15
Leg fat percentage (left)	0	ukbb	European		-0.236	0.0297	-7.9393	2.0339e-15
Leg fat percentage (right)	0	ukbb	European		-0.2322	0.0299	-7.7522	9.0296e-15
Age at first live birth	0	ukbb	European		0.2817	0.037	7.6049	2.8522e-14
Health satisfaction - unhappy	0	ukbb	European	The phenotype codes were reversed in UKBB	-0.36	0.0477	-7.5467	4.465e-14
Average weekly champagne plus white wine intake	0	ukbb	European		0.4364	0.0579	7.5427	4.6041e-14
Usual walking pace	0	ukbb	European		0.2689	0.0359	7.4814	7.3524e-14
Taking other prescription medications	0	ukbb	European		-0.2971	0.0399	-7.4368	1.0318e-13
Number of treatments/medications taken	0	ukbb	European		-0.2914	0.0393	-7.4207	1.1648e-13
Drive faster than motorway speed limit	0	ukbb	European		0.2918	0.0395	7.3896	1.4723e-13
Medication for pain relief_ constipation_ heartburn: None of the above	0	ukbb	European		0.289	0.0394	7.3344	2.2275e-13
Years of schooling 2016	27225129	education	European		0.2249	0.0311	7.2321	4.7573e-13
Arm fat percentage (left)	0	ukbb	European		-0.2132	0.0299	-7.124	1.0486e-12
Time spent watching television (TV)	0	ukbb	European		-0.2261	0.032	-7.0641	1.6172e-12
Pain type(s) experienced in last month: None of the above	0	ukbb	European		0.2861	0.0408	7.0149	2.301e-12
Arm fat percentage (right)	0	ukbb	European		-0.2092	0.0302	-6.9291	4.2352e-12
Diabetes diagnosed by doctor	0	ukbb	European		-0.3167	0.0461	-6.8677	6.5263e-12
Qualifications: College or University degree	0	ukbb	European		0.2076	0.0304	6.8177	9.2515e-12
Non-cancer illness code_ self-reported: diabetes	0	ukbb	European		-0.3264	0.0482	-6.7666	1.3184e-11
Trunk fat percentage	0	ukbb	European		-0.2093	0.0318	-6.5778	4.7731e-11
Age completed full time education	0	ukbb	European		0.2479	0.0379	6.5394	6.1767e-11
Qualifications: None of the above	0	ukbb	European		-0.2174	0.0335	-6.4837	8.9509e-11
Illnesses of siblings: None of the above (group 1)	0	ukbb	European		0.2931	0.0456	6.4321	1.2585e-10
Diagnoses - main ICD10: R10 Abdominal and pelvic pain	0	ukbb	European		-0.3713	0.0585	-6.349	2.1678e-10
Leg fat mass (left)	0	ukbb	European		-0.1957	0.0309	-6.3389	2.3142e-10
Leg fat mass (right)	0	ukbb	European		-0.1944	0.031	-6.2719	3.5665e-10
Pain type(s) experienced in last month: Back pain	0	ukbb	European		-0.2555	0.0412	-6.193	5.9047e-10
Sodium in urine	0	ukbb	European		-0.2302	0.0374	-6.1535	7.5786e-10
Triglycerides	20686565	lipids	European		-0.3241	0.053	-6.1166	9.5615e-10
Arm fat mass (left)	0	ukbb	European		-0.1842	0.0305	-6.0482	1.4648e-09
Whole body fat mass	0	ukbb	European		-0.1881	0.0312	-6.0372	1.5679e-09
Pain type(s) experienced in last month: Headache	0	ukbb	European		-0.2448	0.0406	-6.0333	1.606e-09
Forced vital capacity (FVC)_ Best measure	0	ukbb	European		0.1933	0.0321	6.0127	1.8249e-09
Job involves mainly walking or standing	0	ukbb	European		-0.2261	0.0378	-5.9782	2.256e-09
Job involves heavy manual or physical work	0	ukbb	European		-0.2298	0.0386	-5.9571	2.5679e-09
Average weekly beer plus cider intake	0	ukbb	European		0.2493	0.042	5.9325	2.9836e-09
Illnesses of siblings: Diabetes	0	ukbb	European		-0.4024	0.0682	-5.9013	3.6068e-09
Arm fat mass (right)	0	ukbb	European		-0.181	0.0307	-5.8945	3.7571e-09
Illness_ injury_ bereavement_ stress in last 2 years: None of the above	0	ukbb	European		0.3319	0.0564	5.8882	3.9042e-09
Qualifications: A levels/AS levels or equivalent	0	ukbb	European		0.2256	0.0386	5.8445	5.0815e-09
Types of physical activity in last 4 weeks: None of the above	0	ukbb	European		-0.3281	0.0572	-5.7404	9.4445e-09
Illness_ injury_ bereavement_ stress in last 2 years: Serious illness_ injury or assault to yourself	0	ukbb	European		-0.4467	0.078	-5.725	1.0344e-08
Trunk fat mass	0	ukbb	European		-0.1785	0.0314	-5.6775	1.3668e-08
Medication for cholesterol_ blood pressure_ diabetes_ or take exogenous hormones: None of the above	0	ukbb	European		0.2575	0.0455	5.6537	1.5704e-08
Pain type(s) experienced in last month: Stomach or abdominal pain	0	ukbb	European		-0.2774	0.0494	-5.6182	1.9294e-08
Shortness of breath walking on level ground	0	ukbb	European		-0.3167	0.0567	-5.5888	2.2858e-08
Qualifications: O levels/GCSEs or equivalent	0	ukbb	European		0.2309	0.0414	5.5774	2.4408e-08
Age of first birth	27798627	reproductive	European		0.2471	0.0446	5.5446	2.9459e-08
Reason for reducing amount of alcohol drunk: Health precaution	0	ukbb	European		0.3142	0.0569	5.5216	3.3594e-08
Falls in the last year	0	ukbb	European		-0.2629	0.0478	-5.4944	3.9198e-08
Frequency of depressed mood in last 2 weeks	0	ukbb	European		-0.2251	0.0414	-5.4408	5.305e-08
Medication for cholesterol_ blood pressure_ diabetes_ or take exogenous hormones: Cholesterol lowering medication	0	ukbb	European		-0.2847	0.0524	-5.4307	5.6125e-08
Number of cigarettes previously smoked daily	0	ukbb	European		-0.2865	0.0532	-5.3892	7.0776e-08
Transport type for commuting to job workplace: Cycle	0	ukbb	European		0.3237	0.0607	5.3342	9.5992e-08
Other serious medical condition/disability diagnosed by doctor	0	ukbb	European		-0.2525	0.0474	-5.3282	9.9178e-08
Medication for pain relief_ constipation_ heartburn: Omeprazole (e.g. Zanprol)	0	ukbb	European		-0.3043	0.0572	-5.3231	1.0204e-07
Types of physical activity in last 4 weeks: Walking for pleasure (not as a means of transport)	0	ukbb	European		0.2213	0.0417	5.3095	1.0993e-07
Noisy workplace	0	ukbb	European		-0.323	0.0616	-5.2453	1.5604e-07
Hand grip strength (left)	0	ukbb	European		0.1838	0.0354	5.1947	2.0502e-07
Frequency of unenthusiasm / disinterest in last 2 weeks	0	ukbb	European		-0.2164	0.042	-5.1552	2.5331e-07
Pain type(s) experienced in last month: Neck or shoulder pain	0	ukbb	European		-0.2296	0.0448	-5.1266	2.9495e-07
Chest pain or discomfort	0	ukbb	European		-0.2518	0.0492	-5.12	3.0547e-07
Illnesses of mother: Diabetes	0	ukbb	European		-0.3107	0.0609	-5.1008	3.3818e-07
Forced expiratory volume in 1-second (FEV1)_ Best measure	0	ukbb	European		0.1704	0.0335	5.0885	3.6089e-07
Obesity class 1	23563607	anthropometric	European		-0.2187	0.0431	-5.0778	3.8174e-07
Medication for pain relief_ constipation_ heartburn: Paracetamol	0	ukbb	European		-0.2379	0.047	-5.0608	4.1757e-07
HDL cholesterol	20686565	lipids	European		0.3197	0.0633	5.0509	4.3973e-07
Why stopped smoking: Health precaution	0	ukbb	European		0.3145	0.0625	5.0343	4.7971e-07
Types of physical activity in last 4 weeks: Strenuous sports	0	ukbb	European		0.2818	0.0562	5.0131	5.357e-07
Major depressive disorder	29700475	psychiatric	European		-0.2093	0.0419	-4.9995	5.7473e-07
Age at last live birth	0	ukbb	European		0.2192	0.0443	4.9509	7.3874e-07
Leg pain on walking	0	ukbb	European		-0.2939	0.0596	-4.9361	7.9695e-07
Fluid intelligence score	0	ukbb	European		0.1885	0.0382	4.9318	8.1483e-07
Past tobacco smoking - less smoked	0	ukbb	European	The phenotype codes were reversed in UKBB	-0.1812	0.0368	-4.921	8.612e-07
Qualifications: CSEs or equivalent	0	ukbb	European		-0.2833	0.0581	-4.8797	1.0625e-06
Creatinine (enzymatic) in urine	0	ukbb	European		-0.1722	0.0356	-4.8434	1.2763e-06
Exposure to tobacco smoke outside home	0	ukbb	European		-0.2404	0.0498	-4.8261	1.3923e-06
Loneliness_ isolation	0	ukbb	European		-0.1937	0.0403	-4.8069	1.533e-06
Breastfed as a baby	0	ukbb	European		0.264	0.0551	4.7929	1.6441e-06
Medication for cholesterol_ blood pressure_ diabetes_ or take exogenous hormones: Blood pressure medication	0	ukbb	European		-0.1886	0.0394	-4.7827	1.7299e-06
Illnesses of father: Diabetes	0	ukbb	European		-0.3244	0.0688	-4.7128	2.4434e-06
Non-cancer illness code_ self-reported: gastro-oesophageal reflux (gord) / gastric reflux	0	ukbb	European		-0.3575	0.076	-4.7015	2.5831e-06
Hand grip strength (right)	0	ukbb	European		0.1617	0.0344	4.7002	2.5994e-06
Waist-to-hip ratio	25673412	anthropometric	European		-0.1813	0.0388	-4.6764	2.919e-06
Vascular/heart problems diagnosed by doctor: None of the above	0	ukbb	European		0.1619	0.0347	4.6624	3.1254e-06
Illnesses of siblings: High blood pressure	0	ukbb	European		-0.2467	0.0529	-4.6606	3.1522e-06
Illnesses of mother: None of the above (group 1)	0	ukbb	European		0.2856	0.0617	4.6268	3.7132e-06
Mouth/teeth dental problems: Dentures	0	ukbb	European		-0.1994	0.0433	-4.6074	4.0783e-06
Pain type(s) experienced in last month: Knee pain	0	ukbb	European		-0.2029	0.0447	-4.5438	5.5259e-06
Mood swings	0	ukbb	European		-0.1679	0.0372	-4.5174	6.2591e-06
Chest pain or discomfort walking normally	0	ukbb	European		-0.2942	0.0652	-4.5094	6.4999e-06
Fed-up feelings	0	ukbb	European		-0.1709	0.0382	-4.4733	7.7032e-06
Medication for cholesterol_ blood pressure or diabetes: None of the above	0	ukbb	European		0.2004	0.0462	4.3336	1.4672e-05
Pulse rate_ automated reading	0	ukbb	European		-0.1379	0.0321	-4.2938	1.7562e-05
Duration of walks	0	ukbb	European		-0.1897	0.0444	-4.2671	1.9802e-05
Coronary artery disease	26343387	cardiometabolic	Mixed	Caution: using this data may yield less robust results due to minor departure of the LD structure	-0.1799	0.0425	-4.234	2.2955e-05
Non-cancer illness code_ self-reported: hypertension	0	ukbb	European		-0.1407	0.0334	-4.2125	2.5251e-05
Diagnoses - main ICD10: K57 Diverticular disease of intestine	0	ukbb	European		-0.2807	0.0666	-4.2112	2.5405e-05
Type 2 Diabetes	22885922	glycemic	European		-0.2262	0.0547	-4.1376	3.5092e-05
Vascular/heart problems diagnosed by doctor: High blood pressure	0	ukbb	European		-0.1391	0.0338	-4.1175	3.8306e-05
Sensitivity / hurt feelings	0	ukbb	European		-0.1639	0.0409	-4.0086	6.1086e-05
Overweight	23563607	anthropometric	European		-0.181	0.0452	-4.0076	6.1349e-05
Seen doctor (GP) for nerves_ anxiety_ tension or depression	0	ukbb	European		-0.143	0.0358	-3.9984	6.3776e-05
Illnesses of mother: High blood pressure	0	ukbb	European		-0.195	0.0489	-3.9893	6.6258e-05
Frequency of tenseness / restlessness in last 2 weeks	0	ukbb	European		-0.1732	0.0434	-3.9886	6.6464e-05
Number of full brothers	0	ukbb	European		-0.2023	0.051	-3.9652	7.3322e-05
Waist circumference	25673412	anthropometric	European		-0.151	0.0383	-3.9403	8.1388e-05
Wheeze or whistling in the chest in last year	0	ukbb	European		-0.1537	0.0392	-3.9219	8.7869e-05
Weight	0	ukbb	European		-0.1227	0.0314	-3.9049	9.4255e-05
Bilateral oophorectomy (both ovaries removed)	0	ukbb	European		-0.2705	0.0712	-3.7972	0.0001
Blood clot_ DVT_ bronchitis_ emphysema_ asthma_ rhinitis_ eczema_ allergy diagnosed by doctor: Blood clot in the leg (DVT)	0	ukbb	European		-0.2672	0.0692	-3.8602	0.0001
Forced expiratory volume in 1-second (FEV1)_ predicted percentage	0	ukbb	European		0.1727	0.0448	3.8524	0.0001
HbA1C	20858683	glycemic	European		-0.2715	0.0712	-3.8135	0.0001
Medication for pain relief_ constipation_ heartburn: Aspirin	0	ukbb	European		-0.204	0.0536	-3.8045	0.0001
Non-cancer illness code_ self-reported: hiatus hernia	0	ukbb	European		-0.319	0.0832	-3.8361	0.0001
Number of operations_ self-reported	0	ukbb	European		-0.1738	0.0453	-3.8326	0.0001
Number of trend entries	0	ukbb	European		0.4906	0.1282	3.8278	0.0001
Pain type(s) experienced in last month: Hip pain	0	ukbb	European		-0.2016	0.0527	-3.8238	0.0001
Smoking status: Previous	0	ukbb	European		0.1657	0.0432	3.8377	0.0001
Blood clot_ DVT_ bronchitis_ emphysema_ asthma_ rhinitis_ eczema_ allergy diagnosed by doctor: Asthma	0	ukbb	European		-0.1588	0.0427	-3.7206	0.0002
Body fat	26833246	anthropometric	Mixed	Caution: using this data may yield less robust results due to minor departure of the LD structure	-0.191	0.0508	-3.7615	0.0002
Chronotype	27494321	sleeping	European		-0.1633	0.0437	-3.7365	0.0002
Depressive symptoms	27089181	psychiatric	European		-0.1982	0.0539	-3.6749	0.0002
Ever depressed for a whole week	0	ukbb	European		-0.201	0.0539	-3.7291	0.0002
Frequency of walking for pleasure in last 4 weeks	0	ukbb	European		-0.2046	0.0546	-3.7483	0.0002
Illness_ injury_ bereavement_ stress in last 2 years: Financial difficulties	0	ukbb	European		-0.1624	0.0435	-3.7343	0.0002
Medication for cholesterol_ blood pressure or diabetes: Blood pressure medication	0	ukbb	European		-0.159	0.043	-3.6954	0.0002
Mouth/teeth dental problems: None of the above	0	ukbb	European		0.152	0.0413	3.6778	0.0002
Non-cancer illness code_ self-reported: asthma	0	ukbb	European		-0.1566	0.0424	-3.6944	0.0002
Non-cancer illness code_ self-reported: depression	0	ukbb	European		-0.2192	0.0596	-3.6759	0.0002
Pain type(s) experienced in last month: Facial pain	0	ukbb	European		-0.3338	0.0899	-3.7132	0.0002
Pain type(s) experienced in last month: Pain all over the body	0	ukbb	European		-0.2816	0.0764	-3.6856	0.0002
Types of physical activity in last 4 weeks: Light DIY (eg: pruning_ watering the lawn)	0	ukbb	European		0.155	0.0418	3.7096	0.0002
Age at Menarche	25231870	reproductive	European		0.1295	0.0354	3.6576	0.0003
Body mass index	20935630	anthropometric	European		-0.1478	0.0413	-3.5814	0.0003
Diagnoses - main ICD10: R07 Pain in throat and chest	0	ukbb	European		-0.2246	0.0615	-3.6535	0.0003
Ever highly irritable/argumentative for 2 days	0	ukbb	European		-0.2103	0.0585	-3.592	0.0003
Frequency of travelling from home to job workplace	0	ukbb	European		-0.2635	0.072	-3.6587	0.0003
Illnesses of siblings: Heart disease	0	ukbb	European		-0.2748	0.0753	-3.6484	0.0003
Illnesses of siblings: None of the above (group 2)	0	ukbb	European		0.3337	0.0912	3.6581	0.0003
Non-cancer illness code_ self-reported: deep venous thrombosis (dvt)	0	ukbb	European		-0.2643	0.0725	-3.6448	0.0003
Transport type for commuting to job workplace: Car/motor vehicle	0	ukbb	European		-0.2731	0.0752	-3.6333	0.0003
Number of full sisters	0	ukbb	European		-0.2322	0.0661	-3.5116	0.0004
Fasting insulin main effect	22581228	glycemic	European		-0.2633	0.0759	-3.4704	0.0005
Forced Vital capacity(FVC)	28166213	lung_function	European		0.1622	0.0464	3.4961	0.0005
Illnesses of mother: Chronic bronchitis/emphysema	0	ukbb	European		-0.2589	0.0742	-3.4899	0.0005
Maximum workload during fitness test	0	ukbb	European		0.3306	0.0952	3.4713	0.0005
Non-cancer illness code_ self-reported: emphysema/chronic bronchitis	0	ukbb	European		-0.2497	0.072	-3.4655	0.0005
Non-cancer illness code_ self-reported: osteoarthritis	0	ukbb	European		-0.2218	0.0633	-3.5059	0.0005
Birth weight	27680694	anthropometric	European		0.1587	0.0463	3.431	0.0006
Obesity class 2	23563607	anthropometric	European		-0.1698	0.0498	-3.4125	0.0006
Qualifications: NVQ or HND or HNC or equivalent	0	ukbb	European		-0.2079	0.0606	-3.4341	0.0006
Diagnoses - main ICD10: N20 Calculus of kidney and ureter	0	ukbb	European		-0.2861	0.0847	-3.3756	0.0007
Job involves shift work	0	ukbb	European		-0.1904	0.0562	-3.3906	0.0007
Miserableness	0	ukbb	European		-0.1444	0.0425	-3.3982	0.0007
Qualifications: Other professional qualifications eg: nursing_ teaching	0	ukbb	European		0.143	0.0423	3.3814	0.0007
Diagnoses - main ICD10: K44 Diaphragmatic hernia	0	ukbb	European		-0.4283	0.128	-3.346	0.0008
Non-cancer illness code_ self-reported: high cholesterol	0	ukbb	European		-0.1561	0.0465	-3.3609	0.0008
Ever had hysterectomy (womb removed)	0	ukbb	European		-0.2533	0.077	-3.2891	0.001
Obesity class 3	23563607	anthropometric	European		-0.2188	0.0666	-3.2831	0.001
Age when periods started (menarche)	0	ukbb	European		0.1081	0.0332	3.2613	0.0011
Had other major operations	0	ukbb	European		-0.1951	0.0598	-3.2638	0.0011
Medication for cholesterol_ blood pressure or diabetes: Cholesterol lowering medication	0	ukbb	European		-0.1766	0.0542	-3.2549	0.0011
Pack years adult smoking as proportion of life span exposed to smoking PREVIEW ONLY	0	ukbb	European		-0.154	0.0476	-3.2332	0.0012
Worrier / anxious feelings	0	ukbb	European		-0.1225	0.0377	-3.2481	0.0012
Duration walking for pleasure	0	ukbb	European		0.1968	0.0616	3.1933	0.0014
Diastolic blood pressure_ automated reading	0	ukbb	European		-0.1008	0.0318	-3.1685	0.0015
Illnesses of father: Chronic bronchitis/emphysema	0	ukbb	European		-0.2064	0.0655	-3.1497	0.0016
No-wear time bias adjusted acceleration standard deviation	0	ukbb	European		0.1943	0.0615	3.1607	0.0016
Types of transport used (excluding work): Walk	0	ukbb	European		0.1444	0.0459	3.1492	0.0016
Blood clot_ DVT_ bronchitis_ emphysema_ asthma_ rhinitis_ eczema_ allergy diagnosed by doctor: None of the above	0	ukbb	European		0.1177	0.0375	3.1391	0.0017
Non-cancer illness code_ self-reported: type 2 diabetes	0	ukbb	European		-0.2994	0.0954	-3.1381	0.0017
Non-cancer illness code_ self-reported: angina	0	ukbb	European		-0.1825	0.0589	-3.0989	0.0019
Eye problems/disorders: Diabetes related eye disease	0	ukbb	European		-0.3477	0.1127	-3.0841	0.002
Vascular/heart problems diagnosed by doctor: Heart attack	0	ukbb	European		-0.1694	0.0548	-3.0902	0.002
Diagnoses - main ICD10: M17 Gonarthrosis [arthrosis of knee]	0	ukbb	European		-0.2079	0.068	-3.056	0.0022
Blood clot_ DVT_ bronchitis_ emphysema_ asthma_ rhinitis_ eczema_ allergy diagnosed by doctor: Emphysema/chronic bronchitis	0	ukbb	European		-0.2021	0.0666	-3.0365	0.0024
Diagnoses - main ICD10: K52 Other non-infective gastro-enteritis and colitis	0	ukbb	European		-0.3225	0.1065	-3.0281	0.0025
Non-cancer illness code_ self-reported: heart attack/myocardial infarction	0	ukbb	European		-0.1619	0.054	-3.0009	0.0027
Pack years of smoking PREVIEW ONLY	0	ukbb	European		-0.1498	0.0499	-3.0006	0.0027
Heel bone mineral density (BMD) T-score_ automated	0	ukbb	European		-0.0775	0.0266	-2.9142	0.0036
Current employment status: In paid employment or self-employed	0	ukbb	European		0.2464	0.0851	2.8938	0.0038
Financial situation satisfaction - unhappy	0	ukbb	European	The phenotype codes were reversed in UKBB	-0.1646	0.0569	-2.894	0.0038
Vascular/heart problems diagnosed by doctor: Angina	0	ukbb	European		-0.1734	0.0602	-2.8824	0.0039
Illnesses of father: None of the above (group 1)	0	ukbb	European		0.2168	0.0753	2.878	0.004
HOMA-B	20081858	glycemic	European		-0.1993	0.0695	-2.8681	0.0041
Neck/shoulder pain for 3+ months	0	ukbb	European		-0.3487	0.1214	-2.8708	0.0041
Medication for cholesterol_ blood pressure or diabetes: Insulin	0	ukbb	European		-0.4171	0.1465	-2.8462	0.0044
Current employment status: Doing unpaid or voluntary work	0	ukbb	European		0.22	0.0777	2.8329	0.0046
Diagnoses - main ICD10: I21 Acute myocardial infarction	0	ukbb	European		-0.2096	0.0739	-2.837	0.0046
Leptin_not_adjBMI	26833098	hormone	European		-0.216	0.0763	-2.8332	0.0046
Started insulin within one year diagnosis of diabetes	0	ukbb	European		0.3136	0.1105	2.8364	0.0046
Headaches for 3+ months	0	ukbb	European		-0.1966	0.0696	-2.825	0.0047
Suffer from nerves	0	ukbb	European		-0.1254	0.0444	-2.8256	0.0047
Insomnia	28604731	sleeping	European		-0.1754	0.0622	-2.8183	0.0048
Mineral and other dietary supplements: None of the above	0	ukbb	European		-0.1358	0.0482	-2.8175	0.0048
Diagnoses - main ICD10: M72 Fibroblastic disorders	0	ukbb	European		0.2187	0.0779	2.8077	0.005
Diagnoses - main ICD10: K29 Gastritis and duodenitis	0	ukbb	European		-0.2519	0.0901	-2.7964	0.0052
Other eye problems	0	ukbb	European		-0.2345	0.0839	-2.7956	0.0052
Illnesses of mother: Heart disease	0	ukbb	European		-0.1828	0.0657	-2.7847	0.0054
Fathers age at death	27015805	aging	European		0.1953	0.0703	2.7789	0.0055
Intelligence	28530673	cognitive	European		0.1272	0.0458	2.7788	0.0055
Number of days/week walked 10+ minutes	0	ukbb	European		-0.1282	0.0464	-2.762	0.0057
Hair/balding pattern: Pattern 3	0	ukbb	European		0.1388	0.0504	2.7545	0.0059
Phospholipids in large HDL	27005778	metabolites	European		0.2573	0.0937	2.7453	0.006
Peak expiratory flow (PEF)	0	ukbb	European		0.1042	0.0383	2.7223	0.0065
Forced expiratory volume in 1 second (FEV1)	28166213	lung_function	European		0.1284	0.0477	2.6911	0.0071
Ever vs never smoked	20418890	smoking_behaviour	European		0.1748	0.065	2.6871	0.0072
Diagnoses - main ICD10: G56 Mononeuropathies of upper limb	0	ukbb	European		-0.2018	0.0752	-2.6849	0.0073
Concentration of large HDL particles	27005778	metabolites	European		0.2441	0.0912	2.6761	0.0074
Duration of heavy DIY	0	ukbb	European		-0.1643	0.0614	-2.6775	0.0074
Mineral and other dietary supplements: Fish oil (including cod liver oil)	0	ukbb	European		0.1361	0.0508	2.6795	0.0074
Total lipids in large HDL	27005778	metabolites	European		0.248	0.0926	2.6771	0.0074
Infant head circumference	22504419	anthropometric	European		0.2501	0.0935	2.6753	0.0075
Forced expiratory volume in 1-second (FEV1)_ predicted	0	ukbb	European		0.1078	0.0404	2.6677	0.0076
Free cholesterol in large HDL	27005778	metabolites	European		0.2694	0.1015	2.6534	0.008
Illness_ injury_ bereavement_ stress in last 2 years: Death of a close relative	0	ukbb	European		-0.2845	0.1072	-2.6533	0.008
Alcohol dependence	https://doi.org/10.1101/257311	psychiatric	European		0.2521	0.0954	2.6438	0.0082
Seen a psychiatrist for nerves_ anxiety_ tension or depression	0	ukbb	European		-0.1334	0.0509	-2.6225	0.0087
Attention deficit hyperactivity disorder	https://doi.org/10.1101/145581	psychiatric	European		-0.1268	0.0486	-2.6081	0.0091
Eye problems/disorders: Glaucoma	0	ukbb	European		-0.1729	0.0663	-2.6058	0.0092
Concentration of small VLDL particles	27005778	metabolites	European		-0.2484	0.0958	-2.5933	0.0095
Tinnitus: Yes_ but not now_ but have in the past	0	ukbb	European		-0.2353	0.0908	-2.5924	0.0095
Townsend deprivation index at recruitment	0	ukbb	European		-0.1166	0.0449	-2.5952	0.0095
Total lipids in small VLDL	27005778	metabolites	European		-0.2506	0.0977	-2.5641	0.0103
Non-cancer illness code_ self-reported: pernicious anaemia	0	ukbb	European		-0.3443	0.1347	-2.5566	0.0106
Duration of fitness test	0	ukbb	European		0.3839	0.1507	2.5481	0.0108
Average weekly fortified wine intake	0	ukbb	European		0.239	0.0946	2.5262	0.0115
Transport type for commuting to job workplace: Public transport	0	ukbb	European		0.154	0.0609	2.5283	0.0115
Diagnoses - main ICD10: I25 Chronic ischaemic heart disease	0	ukbb	European		-0.1468	0.0581	-2.5248	0.0116
Mean diameter for HDL particles	27005778	metabolites	European		0.2353	0.0936	2.514	0.0119
Types of physical activity in last 4 weeks: Heavy DIY (eg: weeding_ lawn mowing_ carpentry_ digging)	0	ukbb	European		0.1209	0.0481	2.5137	0.0119
Pulse rate	0	ukbb	European		-0.1103	0.0441	-2.5021	0.0123
Ever unenthusiastic/disinterested for a whole week	0	ukbb	European		-0.1425	0.057	-2.5012	0.0124
Phospholipids in small VLDL	27005778	metabolites	European		-0.258	0.1032	-2.4988	0.0125
Duration of vigorous activity	0	ukbb	European		-0.1309	0.0526	-2.4871	0.0129
Diagnoses - main ICD10: N92 Excessive_ frequent and irregular menstruation	0	ukbb	European		-0.2381	0.0958	-2.485	0.013
HOMA-IR	20081858	glycemic	European		-0.2262	0.0912	-2.4814	0.0131
ICV	25607358	brain_volume	European		0.2505	0.1009	2.4812	0.0131
Birth weight of first child	0	ukbb	European		0.0998	0.0403	2.4727	0.0134
Diagnoses - main ICD10: K80 Cholelithiasis	0	ukbb	European		-0.2352	0.0953	-2.469	0.0135
Prospective memory result - second attempt	0	ukbb	European	Be careful the coding and distributions	-0.1348	0.0552	-2.4439	0.0145
Nervous feelings	0	ukbb	European		-0.0942	0.0386	-2.4401	0.0147
Exposure to tobacco smoke at home	0	ukbb	European		-0.1741	0.0716	-2.4322	0.015
Relative age of first facial hair	0	ukbb	European		0.0962	0.0396	2.4312	0.015
Vitamin and mineral supplements: Vitamin B	0	ukbb	European		0.2054	0.0846	2.4278	0.0152
Total lipids in medium VLDL	27005778	metabolites	European		-0.2369	0.0977	-2.4255	0.0153
Non-cancer illness code_ self-reported: cholelithiasis/gall stones	0	ukbb	European		-0.2462	0.1018	-2.4185	0.0156
Total cholesterol in large HDL	27005778	metabolites	European		0.2562	0.1059	2.4189	0.0156
Ratio of bisallylic groups to double bonds	27005778	metabolites	European	Caution: using this data may yield results outside bounds due to relative low Z score of the SNP heritability of the trait	0.2095	0.0868	2.4134	0.0158
Non-cancer illness code_ self-reported: kidney stone/ureter stone/bladder stone	0	ukbb	European		-0.2018	0.0841	-2.4	0.0164
Diagnoses - main ICD10: K21 Gastro-oesophageal reflux disease	0	ukbb	European		-0.2146	0.0898	-2.3897	0.0169
Average weekly intake of other alcoholic drinks	0	ukbb	European		-0.3569	0.1498	-2.3831	0.0172
Cholesterol esters in large HDL	27005778	metabolites	European		0.2255	0.0947	2.3816	0.0172
Hip circumference	25673412	anthropometric	European		-0.097	0.0407	-2.3826	0.0172
Sitting height	0	ukbb	European		0.0668	0.0282	2.3742	0.0176
Ever manic/hyper for 2 days	0	ukbb	European		-0.1839	0.0779	-2.3603	0.0183
Ever had prostate specific antigen (PSA) test	0	ukbb	European		0.1371	0.0584	2.3458	0.019
Diagnoses - main ICD10: K43 Ventral hernia	0	ukbb	European		-0.2315	0.0988	-2.3427	0.0191
Tobacco smoking: Ex-smoker	0	ukbb	European		0.1321	0.0564	2.3438	0.0191
Frequency of heavy DIY in last 4 weeks	0	ukbb	European		-0.1815	0.0789	-2.2996	0.0215
Free cholesterol in small VLDL	27005778	metabolites	European		-0.2413	0.1058	-2.2796	0.0226
Mean diameter for VLDL particles	27005778	metabolites	European		-0.2142	0.0941	-2.2772	0.0228
Fractured bone site(s): Other bones	0	ukbb	European		-0.2109	0.0932	-2.2642	0.0236
Systolic blood pressure_ automated reading	0	ukbb	European		-0.0717	0.032	-2.2431	0.0249
Illnesses of father: High blood pressure	0	ukbb	European		-0.1365	0.0612	-2.23	0.0257
Tense / highly strung	0	ukbb	European		-0.0991	0.0445	-2.2263	0.026
Diagnoses - main ICD10: K60 Fissure and fistula of anal and rectal regions	0	ukbb	European		-0.2365	0.1063	-2.225	0.0261
Heart rate	23583979	haemotological	Mixed	Caution: using this data may yield less robust results due to minor departure of the LD structure	-0.1159	0.0521	-2.2254	0.0261
Number of days/week of moderate physical activity 10+ minutes	0	ukbb	European		-0.0909	0.0411	-2.2127	0.0269
Concentration of medium VLDL particles	27005778	metabolites	European		-0.201	0.0909	-2.21	0.0271
Non-cancer illness code_ self-reported: iron deficiency anaemia	0	ukbb	European		-0.2533	0.1146	-2.2099	0.0271
Neuroticism	27089181	personality	European		-0.0943	0.0429	-2.1971	0.028
Cholesterol esters in medium VLDL	27005778	metabolites	European		-0.2052	0.0941	-2.1799	0.0293
Non-cancer illness code_ self-reported: migraine	0	ukbb	European		-0.1238	0.0568	-2.1788	0.0293
Mouth/teeth dental problems: Mouth ulcers	0	ukbb	European		-0.1032	0.0478	-2.1597	0.0308
Non-cancer illness code_ self-reported: ankylosing spondylitis	0	ukbb	European		-0.3265	0.1514	-2.1565	0.031
Handedness (chirality/laterality): Use both right and left hands equally	0	ukbb	European		-0.2913	0.1352	-2.1542	0.0312
Impedance of arm (right)	0	ukbb	European		0.0681	0.0318	2.1415	0.0322
Urate	23263486	other	European		-0.0825	0.0385	-2.1417	0.0322
Blood clot_ DVT_ bronchitis_ emphysema_ asthma_ rhinitis_ eczema_ allergy diagnosed by doctor: Blood clot in the lung	0	ukbb	European		-0.2243	0.1048	-2.1403	0.0323
Total cholesterol in HDL	27005778	metabolites	European		0.225	0.1062	2.119	0.0341
Adiponectin	22479202	cardiometabolic	Mixed	Caution: using this data may yield less robust results due to minor departure of the LD structure	0.1557	0.0735	2.1177	0.0342
Total cholesterol in small VLDL	27005778	metabolites	European		-0.2512	0.1187	-2.1158	0.0344
Glycoprotein acetyls; mainly a1-acid glycoprotein	27005778	metabolites	European		-0.2157	0.1021	-2.1129	0.0346
Triglycerides in medium VLDL	27005778	metabolites	European		-0.2344	0.1113	-2.1059	0.0352
Diagnoses - main ICD10: H26 Other cataract	0	ukbb	European		-0.155	0.0738	-2.0985	0.0359
Vitamin and mineral supplements: Vitamin C	0	ukbb	European		0.1343	0.064	2.0978	0.0359
Nap during day	0	ukbb	European		-0.078	0.0375	-2.0779	0.0377
Bring up phlegm/sputum/mucus on most days	0	ukbb	European		-0.2184	0.1062	-2.0556	0.0398
Triglycerides in small VLDL	27005778	metabolites	European		-0.2086	0.1016	-2.0537	0.04
Extreme waist-to-hip ratio	23563607	anthropometric	European		-0.1888	0.0924	-2.0433	0.041
LDL cholesterol	20686565	lipids	European		-0.106	0.0519	-2.0415	0.0412
Number of pregnancy terminations	0	ukbb	European		0.1331	0.0658	2.0237	0.043
Phospholipids in very large HDL	27005778	metabolites	European		0.2104	0.104	2.024	0.043
2hr glucose adjusted for BMI	20081857	glycemic	European	Caution: using this data may yield results outside bounds due to relative low Z score of the SNP heritability of the trait	-0.2344	0.1159	-2.0228	0.0431
Ratio of bisallylic groups to total fatty acids	27005778	metabolites	European	Caution: using this data may yield results outside bounds due to relative low Z score of the SNP heritability of the trait	0.156	0.0773	2.0167	0.0437
Free cholesterol in medium VLDL	27005778	metabolites	European		-0.2129	0.1056	-2.0148	0.0439
Cholesterol esters in large VLDL	27005778	metabolites	European		-0.1794	0.0892	-2.0104	0.0444
Diagnoses - main ICD10: K22 Other diseases of oesophagus	0	ukbb	European		-0.3584	0.1788	-2.0046	0.045
Phospholipids in medium VLDL	27005778	metabolites	European		-0.2104	0.1052	-2.0003	0.0455
Length of working week for main job	0	ukbb	European		-0.1341	0.0671	-1.9993	0.0456
Concentration of large VLDL particles	27005778	metabolites	European		-0.2012	0.1011	-1.9897	0.0466
Diagnoses - main ICD10: R31 Unspecified haematuria	0	ukbb	European		-0.2517	0.1271	-1.9794	0.0478
Asthma	17611496	autoimmune	European		-0.1671	0.0846	-1.9758	0.0482
Non-cancer illness code_ self-reported: hypothyroidism/myxoedema	0	ukbb	European		-0.0789	0.04	-1.973	0.0485
Medication for pain relief_ constipation_ heartburn: Ibuprofen (e.g. Nurofen)	0	ukbb	European		-0.1012	0.0514	-1.9666	0.0492
Non-cancer illness code_ self-reported: glaucoma	0	ukbb	European		-0.137	0.0698	-1.9643	0.0495
Total cholesterol in medium VLDL	27005778	metabolites	European		-0.1947	0.0997	-1.953	0.0508
Triglycerides in very small VLDL	27005778	metabolites	European		-0.1878	0.0963	-1.95	0.0512
22:6 docosahexaenoic acid	27005778	metabolites	European		0.2206	0.1132	1.9485	0.0514
Illnesses of siblings: Severe depression	0	ukbb	European		-0.134	0.0688	-1.9465	0.0516
Triglycerides in small HDL	27005778	metabolites	European	Caution: using this data may yield results outside bounds due to relative low Z score of the SNP heritability of the trait	-0.2405	0.1241	-1.9373	0.0527
Number of live births	0	ukbb	European		-0.0902	0.0466	-1.9366	0.0528
Diagnoses - main ICD10: M54 Dorsalgia	0	ukbb	European		-0.1267	0.0664	-1.9087	0.0563
Impedance of arm (left)	0	ukbb	European		0.0623	0.0328	1.8969	0.0578
Why stopped smoking: Doctors advice	0	ukbb	European		-0.2175	0.1155	-1.8835	0.0596
Sleep duration	27494321	sleeping	European		0.1114	0.0594	1.8763	0.0606
Diagnoses - main ICD10: N81 Female genital prolapse	0	ukbb	European		-0.183	0.0976	-1.8751	0.0608
Ever taken oral contraceptive pill	0	ukbb	European		0.1406	0.0757	1.858	0.0632
Pulse wave reflection index	0	ukbb	European		0.1085	0.059	1.8402	0.0657
Serum total triglycerides	27005778	metabolites	European		-0.1858	0.101	-1.8392	0.0659
18:2 linoleic acid (LA)	27005778	metabolites	European		-0.1983	0.1079	-1.8374	0.0662
Home area population density - urban or rural: Scotland - Large Urban Area	0	ukbb	European		0.195	0.1071	1.8204	0.0687
Transport type for commuting to job workplace: Walk	0	ukbb	European		0.1351	0.0743	1.8189	0.0689
Number of children ever born	27798627	reproductive	European		-0.0903	0.0501	-1.8023	0.0715
Free cholesterol in large VLDL	27005778	metabolites	European		-0.177	0.0984	-1.7978	0.0722
Description of average fatty acid chain length; not actual carbon number	27005778	metabolites	European		0.2179	0.1215	1.793	0.073
Cough on most days	0	ukbb	European		-0.1191	0.0665	-1.7897	0.0735
Non-cancer illness code_ self-reported: pulmonary embolism +/- dvt	0	ukbb	European		-0.1898	0.1067	-1.7784	0.0753
Acetate	27005778	metabolites	European	Caution: using this data may yield results outside bounds due to relative low Z score of the SNP heritability of the trait	0.2671	0.1503	1.7767	0.0756
Childhood IQ	23358156	education	European		0.1359	0.0766	1.7741	0.076
Current employment status: Looking after home and/or family	0	ukbb	European		0.1621	0.0918	1.7653	0.0775
Autism spectrum disorder	28540026	psychiatric	European		0.1355	0.0771	1.7575	0.0788
Ferritin	25352340	metal	European		0.1553	0.0883	1.7578	0.0788
Non-cancer illness code_ self-reported: gout	0	ukbb	European		-0.0839	0.0479	-1.7499	0.0801
Diagnoses - main ICD10: I30 Acute pericarditis	0	ukbb	European		-0.244	0.1396	-1.7477	0.0805
Hearing difficulty/problems: Yes	0	ukbb	European		-0.0798	0.0457	-1.7452	0.0809
Diagnoses - main ICD10: R69 Unknown and unspecified causes of morbidity	0	ukbb	European		-0.1654	0.0949	-1.7431	0.0813
Concentration of chylomicrons and largest VLDL particles	27005778	metabolites	European		-0.1994	0.1144	-1.7424	0.0814
Diagnoses - main ICD10: K20 Oesophagitis	0	ukbb	European		-0.2765	0.1603	-1.7249	0.0845
Mouth/teeth dental problems: Toothache	0	ukbb	European		-0.13	0.0754	-1.7233	0.0848
Diagnoses - main ICD10: N32 Other disorders of bladder	0	ukbb	European		-0.1828	0.1064	-1.718	0.0858
Illnesses of siblings: Stroke	0	ukbb	European		-0.368	0.2143	-1.7172	0.0859
Daytime dozing / sleeping (narcolepsy)	0	ukbb	European		-0.0716	0.0417	-1.7166	0.0861
Back pain for 3+ months	0	ukbb	European		-0.1354	0.079	-1.7131	0.0867
Platelet count	22139419	haemotological	European		-0.0928	0.0543	-1.708	0.0876
Lung cancer	27488534	cancer	European		-0.1218	0.0714	-1.7049	0.0882
Total lipids in large VLDL	27005778	metabolites	European		-0.1663	0.098	-1.6975	0.0896
Number of days/week of vigorous physical activity 10+ minutes	0	ukbb	European		0.0789	0.0466	1.6919	0.0907
Irritability	0	ukbb	European		-0.0639	0.0378	-1.6914	0.0908
Why stopped smoking: None of the above	0	ukbb	European		-0.1072	0.0636	-1.6863	0.0917
Doctor diagnosed asthma	0	ukbb	European		-0.1006	0.0604	-1.6664	0.0956
Total cholesterol in large VLDL	27005778	metabolites	European		-0.1699	0.1021	-1.6644	0.096
Triglycerides in large VLDL	27005778	metabolites	European		-0.173	0.104	-1.6631	0.0963
Extreme bmi	23563607	anthropometric	European		-0.0918	0.0553	-1.6609	0.0967
Age started oral contraceptive pill	0	ukbb	European		0.0935	0.0568	1.6459	0.0998
Neo-conscientiousness	21173776	personality	European	Caution: using this data may yield results outside bounds due to relative low Z score of the SNP heritability of the trait	-0.1966	0.1199	-1.6408	0.1008
Diagnoses - main ICD10: J44 Other chronic obstructive pulmonary disease	0	ukbb	European		-0.1704	0.1055	-1.6153	0.1063
Diagnoses - main ICD10: D25 Leiomyoma of uterus	0	ukbb	European		-0.1664	0.1031	-1.6147	0.1064
Alcohol usually taken with meals	0	ukbb	European		0.0656	0.0406	1.613	0.1067
Reason for glasses/contact lenses: For short-sightedness_ i.e. only or mainly for distance viewing such as driving_ cinema etc (called myopia)	0	ukbb	European		0.0882	0.055	1.6039	0.1087
Diagnoses - main ICD10: K76 Other diseases of liver	0	ukbb	European		-0.2342	0.1461	-1.6032	0.1089
Childhood obesity	22484627	anthropometric	European		-0.0909	0.0575	-1.5797	0.1142
Child birth length	25281659	anthropometric	European		0.1168	0.0748	1.5619	0.1183
Diagnoses - main ICD10: I20 Angina pectoris	0	ukbb	European		-0.1224	0.0786	-1.5566	0.1196
Reason for glasses/contact lenses: For just reading/near work as you are getting older (called presbyopia)	0	ukbb	European		0.2709	0.1744	1.5533	0.1203
Phospholipids in large VLDL	27005778	metabolites	European		-0.1649	0.1066	-1.5469	0.1219
Cancer code_ self-reported: breast cancer	0	ukbb	European		0.1226	0.0795	1.5416	0.1232
Non-cancer illness code_ self-reported: diverticular disease/diverticulitis	0	ukbb	European		-0.1053	0.0687	-1.5335	0.1251
Heel bone mineral density (BMD) T-score_ automated (left)	0	ukbb	European		-0.0473	0.0309	-1.5285	0.1264
Eczema	26482879	autoimmune	Mixed	Caution: using this data may yield less robust results due to minor departure of the LD structure	-0.138	0.0905	-1.5245	0.1274
Free cholesterol in very large HDL	27005778	metabolites	European	Caution: using this data may yield results outside bounds due to relative low Z score of the SNP heritability of the trait	0.2161	0.1426	1.5152	0.1297
Mothers age at death	27015805	aging	European		0.1097	0.0726	1.5118	0.1306
Parents age at death	27015805	aging	European		0.1313	0.0872	1.506	0.1321
Diagnoses - main ICD10: I80 Phlebitis and thrombophlebitis	0	ukbb	European		-0.1213	0.0807	-1.5036	0.1327
Diagnoses - main ICD10: E04 Other non-toxic goitre	0	ukbb	European		-0.1555	0.1036	-1.5005	0.1335
Father still alive	0	ukbb	European		-0.1684	0.1124	-1.4981	0.1341
Concentration of very large VLDL particles	27005778	metabolites	European		-0.1474	0.0985	-1.4968	0.1345
Isoleucine	27005778	metabolites	European		-0.1896	0.1268	-1.4944	0.1351
Diagnoses - main ICD10: C61 Malignant neoplasm of prostate	0	ukbb	European		-0.1705	0.1151	-1.4807	0.1387
Had major operations	0	ukbb	European		-0.1022	0.0691	-1.4794	0.139
Non-cancer illness code_ self-reported: muscle or soft tissue injuries	0	ukbb	European		-0.2828	0.1914	-1.4778	0.1394
Total Cholesterol	20686565	lipids	European		-0.0742	0.0503	-1.4741	0.1405
Squamous cell lung cancer	27488534	cancer	European		-0.1696	0.1151	-1.4735	0.1406
Multiple sclerosis	21833088	autoimmune	European	Caution: using this data may yield results outside bounds due to relative low Z score of the SNP heritability of the trait	-0.2019	0.1382	-1.4616	0.1439
Free cholesterol in medium HDL	27005778	metabolites	European		0.1826	0.125	1.4606	0.1441
Mean Pallidum	25607358	brain_volume	European		-0.1295	0.0887	-1.4598	0.1443
Relative age voice broke	0	ukbb	European		0.0642	0.0441	1.4565	0.1453
Vitamin and mineral supplements: Vitamin D	0	ukbb	European		0.1331	0.0914	1.4559	0.1454
Former alcohol drinker	0	ukbb	European		0.1095	0.0752	1.4553	0.1456
Most recent bowel cancer screening	0	ukbb	European		-0.1633	0.1126	-1.4499	0.1471
Non-cancer illness code_ self-reported: varicose veins	0	ukbb	European		0.1726	0.1192	1.4479	0.1476
Illnesses of father: Lung cancer	0	ukbb	European		-0.0917	0.0634	-1.4459	0.1482
Ever used hormone-replacement therapy (HRT)	0	ukbb	European		-0.0765	0.053	-1.4431	0.149
Anorexia Nervosa	28494655	psychiatric	European		0.0977	0.068	1.4367	0.1508
Types of transport used (excluding work): Public transport	0	ukbb	European		0.0779	0.0546	1.4263	0.1538
Illnesses of father: Heart disease	0	ukbb	European		-0.0727	0.0511	-1.4233	0.1546
Total lipids in very large VLDL	27005778	metabolites	European		-0.1417	0.0996	-1.4222	0.155
Vitamin and mineral supplements: Vitamin A	0	ukbb	European		0.168	0.1206	1.3932	0.1636
Non-cancer illness code_ self-reported: osteoporosis	0	ukbb	European		0.0896	0.0647	1.3841	0.1663
Average weekly spirits intake	0	ukbb	European		0.084	0.061	1.378	0.1682
Diagnoses - main ICD10: J34 Other disorders of nose and nasal sinuses	0	ukbb	European		-0.1882	0.1371	-1.3728	0.1698
Diagnoses - main ICD10: Z09 Follow-up examination after treatment for conditions other than malignant neoplasms	0	ukbb	European		-0.193	0.1414	-1.3648	0.1723
Frequency of stair climbing in last 4 weeks	0	ukbb	European		0.0621	0.0455	1.3638	0.1726
Heel bone mineral density (BMD) T-score_ automated (right)	0	ukbb	European		-0.0426	0.0314	-1.3591	0.1741
Non-cancer illness code_ self-reported: chronic obstructive airways disease/copd	0	ukbb	European		-0.1268	0.0933	-1.3591	0.1741
Former vs Current smoker	20418890	smoking_behaviour	European		0.1334	0.0986	1.3534	0.1759
Mineral and other dietary supplements: Zinc	0	ukbb	European		0.0993	0.0734	1.3529	0.1761
Total lipids in chylomicrons and largest VLDL particles	27005778	metabolites	European		-0.1336	0.0989	-1.3503	0.1769
Difference in height between adolescence and adulthood; age 14	23449627	anthropometric	European		0.1328	0.0988	1.3439	0.179
Mineral and other dietary supplements: Selenium	0	ukbb	European		0.1177	0.0889	1.3234	0.1857
Total cholesterol in medium HDL	27005778	metabolites	European	Caution: using this data may yield results outside bounds due to relative low Z score of the SNP heritability of the trait	0.1994	0.1509	1.3212	0.1864
Triglycerides in very large VLDL	27005778	metabolites	European		-0.1346	0.1019	-1.3211	0.1865
Total lipids in very large HDL	27005778	metabolites	European	Caution: using this data may yield results outside bounds due to relative low Z score of the SNP heritability of the trait	0.1775	0.1349	1.3152	0.1885
Serumurate overweight	25811787	uric_acid	European	Caution: using this data may yield results outside bounds due to relative low Z score of the SNP heritability of the trait	-0.0795	0.0605	-1.3143	0.1887
Had menopause	0	ukbb	European		0.0989	0.076	1.3011	0.1932
Diagnoses - main ICD10: C50 Malignant neoplasm of breast	0	ukbb	European		0.0959	0.0742	1.2911	0.1967
Underlying (primary) cause of death: ICD10: J84.1 Other interstitial pulmonary diseases with fibrosis	0	ukbb	European		-0.1939	0.1517	-1.2782	0.2012
Fractured/broken bones in last 5 years	0	ukbb	European		-0.0821	0.0644	-1.2755	0.2021
Diagnoses - main ICD10: R55 Syncope and collapse	0	ukbb	European		-0.1171	0.0919	-1.2742	0.2026
Average number of double bonds in a fatty acid chain	27005778	metabolites	European		0.1092	0.086	1.27	0.2041
Distance between home and job workplace	0	ukbb	European		-0.1326	0.1046	-1.2675	0.205
Vitamin and mineral supplements: None of the above	0	ukbb	European		-0.0628	0.0496	-1.2659	0.2055
Citrate	27005778	metabolites	European		-0.1522	0.1205	-1.2629	0.2066
Comparative height size at age 10	0	ukbb	European	Be careful the coding and distributions	0.0379	0.03	1.262	0.2069
Non-cancer illness code_ self-reported: bladder problem (not cancer)	0	ukbb	European		-0.1999	0.1586	-1.2602	0.2076
Duration of light DIY	0	ukbb	European		-0.0754	0.0601	-1.2545	0.2097
Rheumatoid Arthritis	24390342	autoimmune	European		-0.0617	0.0492	-1.2539	0.2099
Arm fat-free mass (left)	0	ukbb	European		-0.0412	0.033	-1.246	0.2128
Mouth/teeth dental problems: Bleeding gums	0	ukbb	European		0.0672	0.054	1.2446	0.2133
Impedance of whole body	0	ukbb	European		0.0378	0.0308	1.2274	0.2197
Average number of methylene groups per a double bond	27005778	metabolites	European	Caution: using this data may yield results outside bounds due to relative low Z score of the SNP heritability of the trait	-0.1003	0.0822	-1.2204	0.2223
Difference in height between childhood and adulthood; age 8	23449627	anthropometric	European		0.1012	0.0831	1.2171	0.2236
Concentration of very large HDL particles	27005778	metabolites	European	Caution: using this data may yield results outside bounds due to relative low Z score of the SNP heritability of the trait	0.1299	0.1081	1.202	0.2293
Alanine	27005778	metabolites	European		-0.1389	0.1157	-1.2006	0.2299
Mono-unsaturated fatty acids	27005778	metabolites	European	Caution: using this data may yield results outside bounds due to relative low Z score of the SNP heritability of the trait	-0.1373	0.1145	-1.1993	0.2304
Concentration of very small VLDL particles	27005778	metabolites	European		-0.1194	0.0996	-1.1991	0.2305
Mineral and other dietary supplements: Glucosamine	0	ukbb	European		0.0629	0.0525	1.1981	0.2309
Diagnoses - main ICD10: R14 Flatulence and related conditions	0	ukbb	European		-0.1327	0.1114	-1.1915	0.2334
Time from waking to first cigarette	0	ukbb	European		0.1214	0.1024	1.1859	0.2357
Diagnoses - main ICD10: S52 Fracture of forearm	0	ukbb	European		0.101	0.0854	1.1823	0.2371
Omega-3 fatty acids	27005778	metabolites	European		0.1281	0.1094	1.1712	0.2415
Arm predicted mass (left)	0	ukbb	European		-0.0387	0.0331	-1.169	0.2424
Mineral and other dietary supplements: Calcium	0	ukbb	European		0.0798	0.0685	1.1661	0.2436
Leucine	27005778	metabolites	European	Caution: using this data may yield results outside bounds due to relative low Z score of the SNP heritability of the trait	-0.1542	0.1324	-1.1651	0.244
Extreme height	23563607	anthropometric	European		0.057	0.0491	1.1614	0.2455
Why reduced smoking: Illness or ill health	0	ukbb	European		-0.1477	0.1287	-1.1475	0.2512
Ulcerative colitis	26192919	autoimmune	European		0.0689	0.0606	1.1369	0.2556
Systemic lupus erythematosus	26502338	autoimmune	European		-0.0665	0.0589	-1.1283	0.2592
Total cholesterol in very large HDL	27005778	metabolites	European	Caution: using this data may yield results outside bounds due to relative low Z score of the SNP heritability of the trait	0.1791	0.1592	1.1253	0.2605
Total lipids in very small VLDL	27005778	metabolites	European		-0.1159	0.103	-1.1252	0.2605
Phospholipids in very large VLDL	27005778	metabolites	European		-0.1268	0.1128	-1.1239	0.2611
Urinary albumin-to-creatinine ratio	26631737	kidney	European		-0.0984	0.0879	-1.119	0.2631
Pulse wave peak to peak time	0	ukbb	European		0.0698	0.0628	1.1113	0.2665
Leg fat-free mass (left)	0	ukbb	European		-0.0346	0.0317	-1.0905	0.2755
Height_2010	20881960	anthropometric	European		0.0409	0.0375	1.0898	0.2758
Basal metabolic rate	0	ukbb	European		-0.0352	0.0323	-1.0887	0.2763
Ever had stillbirth_ spontaneous miscarriage or termination	0	ukbb	European		-0.0742	0.0683	-1.0866	0.2772
Getting up in morning	0	ukbb	European		-0.0396	0.0365	-1.0855	0.2777
Cholesterol esters in medium HDL	27005778	metabolites	European	Caution: using this data may yield results outside bounds due to relative low Z score of the SNP heritability of the trait	0.1715	0.1586	1.0814	0.2795
Apolipoprotein B	27005778	metabolites	European		-0.136	0.1259	-1.08	0.2801
Adopted as a child	0	ukbb	European		-0.0943	0.0874	-1.0792	0.2805
Leg predicted mass (left)	0	ukbb	European		-0.0336	0.0317	-1.0619	0.2883
Diagnoses - main ICD10: I10 Essential (primary) hypertension	0	ukbb	European		-0.1933	0.1828	-1.0576	0.2902
Non-cancer illness code_ self-reported: hayfever/allergic rhinitis	0	ukbb	European		0.0568	0.0537	1.0566	0.2907
Frequency of light DIY in last 4 weeks	0	ukbb	European		-0.0811	0.0771	-1.0521	0.2928
Cigarettes smoked per day	20418890	smoking_behaviour	European		-0.0934	0.0905	-1.0318	0.3022
Phospholipids in medium HDL	27005778	metabolites	European		0.1244	0.1211	1.027	0.3044
Mean diameter for LDL particles	27005778	metabolites	European	Caution: using this data may yield results outside bounds due to relative low Z score of the SNP heritability of the trait	0.1703	0.1669	1.0205	0.3075
Arm predicted mass (right)	0	ukbb	European		-0.0333	0.0327	-1.0193	0.3081
Apolipoprotein A-I	27005778	metabolites	European		0.1231	0.1212	1.0153	0.31
Triglycerides in IDL	27005778	metabolites	European		-0.1024	0.1027	-0.9971	0.3187
Non-cancer illness code_ self-reported: uterine fibroids	0	ukbb	European		-0.079	0.0797	-0.9909	0.3217
Blood clot_ DVT_ bronchitis_ emphysema_ asthma_ rhinitis_ eczema_ allergy diagnosed by doctor: Hayfever_ allergic rhinitis or eczema	0	ukbb	European		-0.0365	0.037	-0.9875	0.3234
Medication for cholesterol_ blood pressure_ diabetes_ or take exogenous hormones: Hormone replacement therapy	0	ukbb	European		-0.0781	0.0795	-0.9828	0.3257
Illnesses of father: Prostate cancer	0	ukbb	European		0.0772	0.0787	0.9803	0.3269
Arm fat-free mass (right)	0	ukbb	European		-0.0319	0.0327	-0.9743	0.3299
Phospholipids in chylomicrons and largest VLDL particles	27005778	metabolites	European		-0.1075	0.1105	-0.9735	0.3303
Height; Females at age 10 and males at age 12	23449627	anthropometric	European		-0.0569	0.0584	-0.9732	0.3304
Hearing aid user	0	ukbb	European		-0.0715	0.0735	-0.9725	0.3308
Tinnitus: Yes_ now some of the time	0	ukbb	European		-0.1455	0.15	-0.9697	0.3322
Non-cancer illness code_ self-reported: psoriasis	0	ukbb	European		-0.0881	0.0911	-0.9675	0.3333
Non-cancer illness code_ self-reported: allergy or anaphylactic reaction to drug	0	ukbb	European		-0.32	0.3319	-0.9641	0.335
Diagnoses - main ICD10: I48 Atrial fibrillation and flutter	0	ukbb	European		0.0705	0.0734	0.9606	0.3367
Lumbar Spine bone mineral density	26367794	bone	Mixed	Caution: using these data may yield less robust results due to minor departure of the LD structure	0.0593	0.0621	0.9549	0.3396
Diagnoses - main ICD10: I83 Varicose veins of lower extremities	0	ukbb	European		0.0607	0.0638	0.9505	0.3418
Non-cancer illness code_ self-reported: vaginal prolapse/uterine prolapse	0	ukbb	European		-0.0884	0.0935	-0.9456	0.3444
Glutamine	27005778	metabolites	European		0.1045	0.1108	0.9433	0.3455
Ever stopped smoking for 6+ months	0	ukbb	European		-0.1074	0.1146	-0.9379	0.3483
Diagnoses - main ICD10: T84 Complications of internal orthopaedic prosthetic devices_ implants and grafts	0	ukbb	European		-0.0935	0.1	-0.9352	0.3497
Triglycerides in chylomicrons and largest VLDL particles	27005778	metabolites	European		-0.1087	0.1167	-0.9317	0.3515
Illness_ injury_ bereavement_ stress in last 2 years: Marital separation/divorce	0	ukbb	European		-0.1048	0.1135	-0.9228	0.3561
Omega-9 and saturated fatty acids	27005778	metabolites	European	Caution: using this data may yield results outside bounds due to relative low Z score of the SNP heritability of the trait	-0.1257	0.1378	-0.912	0.3618
Diagnoses - main ICD10: K50 Crohns disease [regional enteritis]	0	ukbb	European		-0.0991	0.1093	-0.9069	0.3645
Non-cancer illness code_ self-reported: nasal polyps	0	ukbb	European		-0.0932	0.1029	-0.9061	0.3649
Difficulty not smoking for 1 day	0	ukbb	European		0.0774	0.0859	0.9013	0.3674
PGC cross-disorder analysis	23453885	psychiatric	European		0.0538	0.0598	0.9009	0.3677
Diagnoses - main ICD10: K30 Dyspepsia	0	ukbb	European		-0.1106	0.1242	-0.8905	0.3732
Diagnoses - main ICD10: I84 Haemorrhoids	0	ukbb	European		-0.0667	0.0752	-0.8863	0.3755
Cancer code_ self-reported: malignant melanoma	0	ukbb	European		-0.0949	0.1075	-0.8829	0.3773
Diagnoses - main ICD10: K35 Acute appendicitis	0	ukbb	European		-0.1296	0.1474	-0.8792	0.3793
Duration of other exercises	0	ukbb	European		-0.0697	0.0799	-0.8723	0.383
Bipolar disorder	21926972	psychiatric	European		0.0533	0.0612	0.8709	0.3838
Crohns disease	26192919	autoimmune	European		-0.0425	0.0492	-0.8632	0.388
Lumbar spine bone mineral density	22504420	bone	Mixed	Caution: using this data may yield less robust results due to minor departure of the LD structure	0.0421	0.0488	0.8615	0.389
Leptin_adjBMI	26833098	hormone	European		-0.0675	0.0794	-0.8501	0.3953
Celiac disease	20190752	autoimmune	European		0.0649	0.0765	0.8486	0.3961
Diagnoses - main ICD10: K62 Other diseases of anus and rectum	0	ukbb	European		-0.0958	0.1129	-0.8486	0.3961
Total lipids in medium HDL	27005778	metabolites	European	Caution: using this data may yield results outside bounds due to relative low Z score of the SNP heritability of the trait	0.1132	0.1336	0.8477	0.3966
Time spent using computer	0	ukbb	European		-0.029	0.0342	-0.8473	0.3968
Total lipids in small HDL	27005778	metabolites	European	Caution: using this data may yield results outside bounds due to relative low Z score of the SNP heritability of the trait	-0.1189	0.1423	-0.8353	0.4035
Non-cancer illness code_ self-reported: mania/bipolar disorder/manic depression	0	ukbb	European		0.0876	0.1049	0.8352	0.4036
Free cholesterol in IDL	27005778	metabolites	European		0.1073	0.1286	0.8347	0.4039
Medication for pain relief_ constipation_ heartburn: Laxatives (e.g. Dulcolax_ Senokot)	0	ukbb	European		-0.0592	0.0721	-0.8207	0.4118
Fasting proinsulin	20081858	glycemic	European	Caution: using this data may yield results outside bounds due to relative low Z score of the SNP heritability of the trait	-0.0715	0.0874	-0.8184	0.4131
Type of tobacco previously smoked: Cigars or pipes	0	ukbb	European		0.1321	0.1626	0.8124	0.4166
Hair/balding pattern: Pattern 4	0	ukbb	European		-0.0323	0.0399	-0.8101	0.4179
Diagnoses - main ICD10: S76 Injury of muscle and tendon at hip and thigh level	0	ukbb	European		-0.223	0.2846	-0.7837	0.4332
Phospholipids in medium LDL	27005778	metabolites	European		-0.0999	0.1293	-0.773	0.4395
Concentration of small LDL particles	27005778	metabolites	European		-0.1034	0.1342	-0.7705	0.441
Glucose	27005778	metabolites	European		0.0711	0.0927	0.7671	0.443
Creatinine	27005778	metabolites	European		0.0623	0.0813	0.7663	0.4435
Illnesses of father: None of the above (group 2)	0	ukbb	European		0.0556	0.0731	0.7612	0.4465
Serum cystatin c	26831199	kidney	Mixed	Caution: using this data may yield less robust results due to minor departure of the LD structure	0.0549	0.0722	0.7603	0.4471
Smoking status: Current	0	ukbb	European		0.0334	0.0441	0.7571	0.449
Illness_ injury_ bereavement_ stress in last 2 years: Serious illness_ injury or assault of a close relative	0	ukbb	European		-0.0568	0.0751	-0.7562	0.4495
Non-cancer illness code_ self-reported: back problem	0	ukbb	European		-0.0812	0.1086	-0.7476	0.4547
Mouth/teeth dental problems: Painful gums	0	ukbb	European		-0.0764	0.1038	-0.736	0.4617
Non-cancer illness code_ self-reported: hypertrophic cardiomyopathy (hcm / hocm)	0	ukbb	European		-0.458	0.6233	-0.7347	0.4625
Leg fat-free mass (right)	0	ukbb	European		-0.0231	0.0316	-0.7292	0.4659
Total lipids in small LDL	27005778	metabolites	European		-0.1032	0.1415	-0.7292	0.4659
Number of self-reported cancers	0	ukbb	European		-0.0668	0.0917	-0.729	0.466
Valine	27005778	metabolites	European		-0.0814	0.1117	-0.7287	0.4662
Doctor diagnosed hayfever or allergic rhinitis	0	ukbb	European		-0.0383	0.0526	-0.7279	0.4667
Duration of moderate activity	0	ukbb	European		-0.0351	0.0483	-0.7268	0.4674
Albumin	27005778	metabolites	European	Caution: using this data may yield results outside bounds due to relative low Z score of the SNP heritability of the trait	-0.0994	0.1374	-0.7231	0.4696
Leg predicted mass (right)	0	ukbb	European		-0.0228	0.0316	-0.7203	0.4714
Risk taking	0	ukbb	European		0.0269	0.0378	0.7133	0.4757
Target heart rate achieved	0	ukbb	European		-0.0741	0.1046	-0.7081	0.4789
Diagnoses - main ICD10: Z80 Family history of malignant neoplasm	0	ukbb	European		-0.5238	0.752	-0.6966	0.4861
Reason for glasses/contact lenses: For astigmatism	0	ukbb	European		0.0572	0.0824	0.6944	0.4875
Diagnoses - main ICD10: H25 Senile cataract	0	ukbb	European		-0.085	0.1233	-0.6897	0.4904
Friendships satisfaction - unhappy	0	ukbb	European	The phenotype codes were reversed in UKBB	-0.0401	0.0582	-0.689	0.4908
Concentration of medium HDL particles	27005778	metabolites	European	Caution: using this data may yield results outside bounds due to relative low Z score of the SNP heritability of the trait	0.0867	0.1261	0.6874	0.4918
Fractured bone site(s): Ankle	0	ukbb	European		-0.0647	0.0942	-0.6867	0.4923
Non-cancer illness code_ self-reported: joint disorder	0	ukbb	European		-0.1049	0.1531	-0.6854	0.4931
Ever had bowel cancer screening	0	ukbb	European		-0.052	0.0761	-0.6827	0.4948
Total cholesterol in small LDL	27005778	metabolites	European		-0.0988	0.147	-0.672	0.5016
Diagnoses - main ICD10: N40 Hyperplasia of prostate	0	ukbb	European		0.064	0.0956	0.6701	0.5028
Diagnoses - main ICD10: F31 Bipolar affective disorder	0	ukbb	European		-0.0656	0.0981	-0.6693	0.5033
Family relationship satisfaction -unhappy	0	ukbb	European	The phenotype codes were reversed in UKBB	0.0397	0.0594	0.6693	0.5033
Diagnoses - main ICD10: O75 Other complications of labour and delivery_ not elsewhere classified	0	ukbb	European		-0.095	0.143	-0.6647	0.5063
Mean Putamen	25607358	brain_volume	European		0.0482	0.0726	0.6637	0.5069
Non-cancer illness code_ self-reported: eczema/dermatitis	0	ukbb	European		0.0476	0.0718	0.6632	0.5072
Tinnitus: Yes_ now most or all of the time	0	ukbb	European		-0.0548	0.0842	-0.6504	0.5154
Cholesterol esters in medium LDL	27005778	metabolites	European		-0.0894	0.1375	-0.6498	0.5158
Impedance of leg (right)	0	ukbb	European		0.0182	0.0281	0.6471	0.5175
Total lipids in medium LDL	27005778	metabolites	European		-0.0914	0.1422	-0.6426	0.5205
Work/job satisfaction - unhappy	0	ukbb	European	The phenotype codes were reversed in UKBB	0.0432	0.0672	0.6426	0.5205
Diagnoses - main ICD10: C44 Other malignant neoplasms of skin	0	ukbb	European		0.0458	0.0724	0.6325	0.5271
Trunk fat-free mass	0	ukbb	European		0.0204	0.0325	0.6273	0.5305
Trunk predicted mass	0	ukbb	European		0.0204	0.0327	0.6255	0.5317
Concentration of medium LDL particles	27005778	metabolites	European		-0.0897	0.1435	-0.625	0.532
Cancer diagnosed by doctor	0	ukbb	European		-0.0553	0.0889	-0.6229	0.5334
Non-cancer illness code_ self-reported: pneumothorax	0	ukbb	European		-0.0702	0.1127	-0.6227	0.5335
Number of depression episodes	0	ukbb	European		0.073	0.1191	0.6125	0.5402
Time spent driving	0	ukbb	European		-0.0304	0.0501	-0.608	0.5432
Hair/balding pattern: Pattern 2	0	ukbb	European		-0.0298	0.0494	-0.6037	0.5461
Non-cancer illness code_ self-reported: enlarged prostate	0	ukbb	European		0.0571	0.0948	0.6026	0.5468
Non-cancer illness code_ self-reported: hypopituitarism	0	ukbb	European		-0.1714	0.2856	-0.6	0.5485
Number of older siblings	0	ukbb	European		-0.5804	0.9739	-0.596	0.5512
Non-cancer illness code_ self-reported: ulcerative colitis	0	ukbb	European		0.0657	0.1109	0.5923	0.5536
Free cholesterol to esterified cholesterol ratio	27005778	metabolites	European	Caution: using this data may yield results outside bounds due to relative low Z score of the SNP heritability of the trait	-0.085	0.1446	-0.5878	0.5567
Non-cancer illness code_ self-reported: sleep apnoea	0	ukbb	European		-0.0838	0.1433	-0.5844	0.559
Illnesses of mother: Alzheimers disease/dementia	0	ukbb	European		0.1114	0.1928	0.578	0.5633
Excessive daytime sleepiness	27992416	sleeping	European		-0.0343	0.0614	-0.5585	0.5765
Mean Hippocampus	25607358	brain_volume	European		0.0563	0.1018	0.5529	0.5803
Diagnoses - main ICD10: L03 Cellulitis	0	ukbb	European		0.0861	0.1569	0.5489	0.5831
Femoral neck bone mineral density	22504420	bone	Mixed	Caution: using these data may yield less robust results due to minor departure of the LD structure	0.0248	0.0454	0.5455	0.5854
Amyotrophic lateral sclerosis	27455348	neurological	European	Caution: using this data may yield results outside bounds due to relative low Z score of the SNP heritability of the trait	0.0703	0.129	0.5444	0.5862
Free cholesterol in large LDL	27005778	metabolites	European		0.0765	0.1409	0.543	0.5871
Diagnoses - main ICD10: M21 Other acquired deformities of limbs	0	ukbb	European		0.2146	0.3957	0.5424	0.5876
Impedance of leg (left)	0	ukbb	European		0.0152	0.028	0.5421	0.5878
Diagnoses - main ICD10: G47 Sleep disorders	0	ukbb	European		-0.051	0.0953	-0.5352	0.5925
Transferrin	25352340	metal	European	Caution: using this data may yield results outside bounds due to relative low Z score of the SNP heritability of the trait	-0.0426	0.0801	-0.5315	0.595
Wears glasses or contact lenses	0	ukbb	European		0.0309	0.0599	0.5166	0.6054
Fracture resulting from simple fall	0	ukbb	European		-0.056	0.1095	-0.5108	0.6095
Potassium in urine	0	ukbb	European		-0.0197	0.0389	-0.5058	0.613
Cholesterol esters in large LDL	27005778	metabolites	European		-0.0678	0.1372	-0.4942	0.6212
Lung adenocarcinoma	27488534	cancer	European	Caution: using this data may yield results outside bounds due to relative low Z score of the SNP heritability of the trait	-0.054	0.1109	-0.4865	0.6266
Mean Thalamus	25607358	brain_volume	European		0.0535	0.1103	0.4852	0.6275
Phospholipids in IDL	27005778	metabolites	European		0.0699	0.1442	0.4847	0.6279
Cancer code_ self-reported: squamous cell carcinoma	0	ukbb	European		-0.0842	0.1742	-0.4836	0.6286
Worry too long after embarrassment	0	ukbb	European		0.0172	0.0361	0.4748	0.635
Child birth weight	23202124	anthropometric	European		-0.04	0.0844	-0.4742	0.6354
Non-cancer illness code_ self-reported: polio / poliomyelitis	0	ukbb	European		0.0622	0.1338	0.4649	0.642
Primary sclerosing cholangitis	27992413	autoimmune	Mixed	Caution: using this data may yield results outside bounds due to relative low Z score of the SNP heritability of the trait	-0.0297	0.0646	-0.4593	0.646
Diagnoses - main ICD10: J22 Unspecified acute lower respiratory infection	0	ukbb	European		-0.0582	0.1286	-0.4521	0.6512
Primary biliary cirrhosis	26394269	autoimmune	European		-0.0348	0.0772	-0.4513	0.6518
Knee pain for 3+ months	0	ukbb	European		0.0388	0.0875	0.4429	0.6578
Reason for glasses/contact lenses: For long-sightedness_ i.e. for distance and near_ but particularly for near tasks like reading (called hypermetropia)	0	ukbb	European		-0.0311	0.0703	-0.4416	0.6588
Diagnoses - main ICD10: M24 Other specific joint derangements	0	ukbb	European		-0.0491	0.1113	-0.4415	0.6589
Acetoacetate	27005778	metabolites	European	Caution: using this data may yield results outside bounds due to relative low Z score of the SNP heritability of the trait	0.0405	0.0926	0.437	0.6621
Vitamin and mineral supplements: Vitamin E	0	ukbb	European		0.0423	0.0972	0.435	0.6636
Hearing difficulty/problems with background noise	0	ukbb	European		0.0187	0.0438	0.4261	0.67
Age of smoking initiation	20418890	smoking_behaviour	European		-0.0482	0.1132	-0.4258	0.6703
Diagnoses - main ICD10: M70 Soft tissue disorders related to use_ overuse and pressure	0	ukbb	European		-0.0461	0.109	-0.4229	0.6724
Total cholesterol in medium LDL	27005778	metabolites	European		-0.0571	0.1351	-0.4222	0.6729
Mouth/teeth dental problems: Loose teeth	0	ukbb	European		-0.0271	0.0644	-0.4203	0.6743
Cancer code_ self-reported: basal cell carcinoma	0	ukbb	European		0.0282	0.0687	0.4103	0.6816
Diagnoses - main ICD10: M67 Other disorders of synovium and tendon	0	ukbb	European		-0.0581	0.148	-0.3927	0.6946
Diagnoses - main ICD10: M23 Internal derangement of knee	0	ukbb	European		-0.0318	0.0811	-0.3919	0.6952
Mean Caudate	25607358	brain_volume	European		0.0307	0.079	0.3883	0.6978
Phospholipids in very small VLDL	27005778	metabolites	European		-0.0418	0.1084	-0.3857	0.6997
Non-cancer illness code_ self-reported: malabsorption/coeliac disease	0	ukbb	European		-0.031	0.0817	-0.3796	0.7042
Concentration of large LDL particles	27005778	metabolites	European		-0.0521	0.1391	-0.3742	0.7083
Diagnoses - main ICD10: R04 Haemorrhage from respiratory passages	0	ukbb	European		-0.0615	0.167	-0.3681	0.7128
Tyrosine	27005778	metabolites	European	Caution: using this data may yield results outside bounds due to relative low Z score of the SNP heritability of the trait	0.0317	0.0877	0.3609	0.7182
Triglycerides in very large HDL	27005778	metabolites	European	Caution: using this data may yield results outside bounds due to relative low Z score of the SNP heritability of the trait	0.0357	0.1002	0.3559	0.7219
Phenylalanine	27005778	metabolites	European	Caution: using this data may yield results outside bounds due to relative low Z score of the SNP heritability of the trait	-0.0399	0.1166	-0.3418	0.7325
Total lipids in large LDL	27005778	metabolites	European		-0.0475	0.1395	-0.3408	0.7333
Fasting glucose main effect	22581228	glycemic	European		-0.0241	0.0713	-0.3379	0.7354
Free cholesterol	27005778	metabolites	European	Caution: using this data may yield results outside bounds due to relative low Z score of the SNP heritability of the trait	-0.0489	0.1454	-0.3361	0.7368
Non-cancer illness code_ self-reported: rheumatoid arthritis	0	ukbb	European		-0.0311	0.0931	-0.3346	0.7379
Diagnoses - main ICD10: M16 Coxarthrosis [arthrosis of hip]	0	ukbb	European		-0.0229	0.0694	-0.3296	0.7417
Snoring	0	ukbb	European		0.0135	0.0411	0.3281	0.7428
Mean time to correctly identify matches	0	ukbb	European		0.0127	0.0387	0.3278	0.743
Diagnoses - main ICD10: D12 Benign neoplasm of colon_ rectum_ anus and anal canal	0	ukbb	European		-0.0278	0.0848	-0.3276	0.7432
Weight change compared with 1 year ago	0	ukbb	European	Be careful the coding and distributions	-0.023	0.0718	-0.3205	0.7486
Neo-openness to experience	21173776	personality	European		0.0289	0.0913	0.3163	0.7518
Maximum heart rate during fitness test	0	ukbb	European		0.024	0.076	0.3155	0.7524
Length of menstrual cycle	0	ukbb	European		-0.025	0.081	-0.3084	0.7578
Diagnoses - main ICD10: M10 Gout	0	ukbb	European		0.0522	0.173	0.3019	0.7627
Non-cancer illness code_ self-reported: hyperthyroidism/thyrotoxicosis	0	ukbb	European		0.0261	0.0864	0.3017	0.7629
Home area population density - urban or rural: England/Wales - Village - less sparse	0	ukbb	European		0.0579	0.1928	0.3003	0.764
Diagnoses - main ICD10: B37 Candidiasis	0	ukbb	European		0.0814	0.272	0.2991	0.7649
Eye problems/disorders: Cataract	0	ukbb	European		0.0236	0.0798	0.2958	0.7674
Diagnoses - main ICD10: Z47 Other orthopaedic follow-up care	0	ukbb	European		0.0325	0.1107	0.2934	0.7692
Frequency of other exercises in last 4 weeks	0	ukbb	European		0.0216	0.0754	0.287	0.7741
Diagnoses - main ICD10: F43 Reaction to severe stress_ and adjustment disorders	0	ukbb	European		0.0729	0.2597	0.2806	0.779
Diagnoses - main ICD10: S66 Injury of muscle and tendon at wrist and hand level	0	ukbb	European		-0.0391	0.1427	-0.2741	0.784
Diagnoses - main ICD10: K40 Inguinal hernia	0	ukbb	European		0.0145	0.0558	0.2595	0.7953
Loud music exposure frequency	0	ukbb	European	Be careful the coding and distributions	-0.0197	0.0807	-0.2439	0.8073
Light smokers_ at least 100 smokes in lifetime	0	ukbb	European		0.0133	0.0578	0.2294	0.8186
Whole body water mass	0	ukbb	European		-0.0074	0.0323	-0.2292	0.8187
Femoral Neck bone mineral density	26367794	bone	Mixed	Caution: using this data may yield less robust results due to minor departure of the LD structure	0.0136	0.0599	0.2265	0.8208
Non-cancer illness code_ self-reported: vitiligo	0	ukbb	European		-0.0481	0.2133	-0.2256	0.8215
Pulse wave Arterial Stiffness index	0	ukbb	European		-0.015	0.0664	-0.2255	0.8216
Non-cancer illness code_ self-reported: crohns disease	0	ukbb	European		-0.0227	0.1023	-0.2222	0.8242
Handedness (chirality/laterality): Left-handed	0	ukbb	European		0.0167	0.0761	0.2198	0.826
Non-cancer illness code_ self-reported: retinal detachment	0	ukbb	European		0.0299	0.1366	0.2186	0.8269
Total cholesterol in LDL	27005778	metabolites	European		-0.0289	0.1352	-0.214	0.8305
Number of unsuccessful stop-smoking attempts	0	ukbb	European		0.0148	0.0753	0.1968	0.844
Subjective well being	27089181	psychiatric	European		0.0114	0.0586	0.195	0.8454
Forearm Bone mineral density	26367794	bone	Mixed	Caution: using this data may yield results outside bounds due to relative low Z score of the SNP heritability of the trait; using this data may yield less robust results due to minor departure of the LD structure	0.0275	0.1442	0.1907	0.8488
Concentration of IDL particles	27005778	metabolites	European		-0.024	0.126	-0.1901	0.8492
Forced expiratory volume in 1 second (FEV1)/Forced Vital capacity(FVC)	28166213	lung_function	European		0.0089	0.0519	0.1719	0.8636
Diagnoses - main ICD10: R35 Polyuria	0	ukbb	European		-0.0228	0.1329	-0.1717	0.8637
Number of incorrect matches in round	0	ukbb	European		0.0078	0.0457	0.1716	0.8637
Illnesses of mother: None of the above (group 2)	0	ukbb	European		-0.0128	0.0788	-0.1623	0.8711
Happiness - unhappy	0	ukbb	European	The phenotype codes were reversed in UKBB	-0.009	0.0559	-0.1613	0.8718
Fractured bone site(s): Arm	0	ukbb	European		-0.0173	0.1167	-0.1481	0.8822
Used an inhaler for chest within last hour	0	ukbb	European		0.0164	0.1171	0.1399	0.8887
Illnesses of mother: Breast cancer	0	ukbb	European		0.0105	0.0769	0.1362	0.8916
Serum total cholesterol	27005778	metabolites	European	Caution: using this data may yield results outside bounds due to relative low Z score of the SNP heritability of the trait	-0.0205	0.1522	-0.1348	0.8928
Diagnoses - main ICD10: K51 Ulcerative colitis	0	ukbb	European		0.0152	0.1138	0.1333	0.894
Total lipids in IDL	27005778	metabolites	European		-0.0167	0.1282	-0.1306	0.8961
Mean Accumbens	25607358	brain_volume	European	Caution: using this data may yield results outside bounds due to relative low Z score of the SNP heritability of the trait	-0.0164	0.1311	-0.1249	0.9006
Sitting height ratio	25865494	anthropometric	European		-0.0092	0.074	-0.1242	0.9012
Whole body fat-free mass	0	ukbb	European		-0.004	0.0323	-0.1226	0.9024
Diagnoses - main ICD10: M20 Acquired deformities of fingers and toes	0	ukbb	European		-0.0088	0.0724	-0.1214	0.9034
Total cholesterol in IDL	27005778	metabolites	European		-0.0156	0.1304	-0.1196	0.9048
Serum creatinine (non-diabetes)	26831199	kidney	Mixed	Caution: using this data may yield less robust results due to minor departure of the LD structure	0.0053	0.047	0.1136	0.9096
Comparative body size at age 10	0	ukbb	European	Be careful the coding and distributions	0.0039	0.0345	0.1125	0.9105
Mean platelet volume	22139419	haemotological	European		0.0071	0.0642	0.1102	0.9123
Types of transport used (excluding work): Car/motor vehicle	0	ukbb	European		-0.0053	0.0506	-0.1045	0.9168
Parkinsons disease	19915575	neurological	European		-0.0072	0.0717	-0.1002	0.9202
Duration of strenuous sports	0	ukbb	European		-0.0123	0.124	-0.0995	0.9208
Current tobacco smoking	0	ukbb	European		-0.004	0.0433	-0.0923	0.9265
Vitamin and mineral supplements: Multivitamins +/- minerals	0	ukbb	European		-0.005	0.0546	-0.092	0.9267
Total cholesterol in large LDL	27005778	metabolites	European		0.012	0.1332	0.09	0.9283
Fractured bone site(s): Wrist	0	ukbb	European		-0.0075	0.092	-0.0815	0.935
Current employment status: Retired	0	ukbb	European		-0.0066	0.0851	-0.0777	0.9381
Diagnoses - main ICD10: N19 Unspecified renal failure	0	ukbb	European		-0.0115	0.1537	-0.0749	0.9403
Non-cancer illness code_ self-reported: arthritis (nos)	0	ukbb	European		-0.0113	0.1548	-0.073	0.9418
Serum creatinine	26831199	kidney	Mixed	Caution: using this data may yield less robust results due to minor departure of the LD structure	-0.0034	0.0462	-0.0727	0.942
Chronic Kidney Disease	26831199	kidney	Mixed	Caution: using this data may yield less robust results due to minor departure of the LD structure	-0.006	0.0891	-0.0677	0.946
Alzheimers disease	24162737	neurological	European		-0.0053	0.0896	-0.0595	0.9526
Diagnoses - main ICD10: S09 Other and unspecified injuries of head	0	ukbb	European		0.0069	0.1184	0.0582	0.9536
Diagnoses - main ICD10: J33 Nasal polyp	0	ukbb	European		-0.0059	0.1041	-0.0563	0.9551
Guilty feelings	0	ukbb	European		0.0023	0.0418	0.0555	0.9557
Phospholipids in large LDL	27005778	metabolites	European		0.0071	0.1348	0.0523	0.9583
Urinary albumin-to-creatinine ratio (non-diabetes)	26631737	kidney	European		-0.0044	0.0869	-0.0505	0.9597
Inflammatory Bowel Disease (Euro)	26192919	autoimmune	European		-0.0024	0.0512	-0.0474	0.9622
Cancer code_ self-reported: prostate cancer	0	ukbb	European		-0.0038	0.0945	-0.0405	0.9677
Non-cancer illness code_ self-reported: anxiety/panic attacks	0	ukbb	European		-0.0034	0.0913	-0.0376	0.97
Smoking/smokers in household	0	ukbb	European		0.0028	0.0776	0.0365	0.9709
Reproduciblity of spirometry measurement using ERS/ATS criteria	0	ukbb	European		-0.0019	0.0716	-0.0262	0.9791
Maternal smoking around birth	0	ukbb	European		0.001	0.0452	0.0213	0.983
Schizophrenia	25056061	psychiatric	Mixed	Caution: using this data may yield less robust results due to minor departure of the LD structure	0.0006	0.0391	0.0164	0.9869
Non-accidental death in close genetic family	0	ukbb	European		0.0014	0.0956	0.0148	0.9882
Age at Menopause	26414677	reproductive	European		0.0003	0.0451	0.0063	0.995
