# Supplementary material for: Genome-wide association study of alcohol consumption and use disorder in 274,424 individuals from multiple populations
Source: Nat Commun. 2019 Apr 2;10:1499. doi: 10.1038/s41467-019-09480-8 (PMC6445072; doi:10.1038/s41467-019-09480-8)
Supplement: Supplementary file 43 — Supplementary Data 40 [file 41467_2019_9480_MOESM43_ESM.xlsx]

## Sheet: Sheet1
Supplementary Data 40. Genetic correlations between AUD (BMI adjusted) and other traits. Traits labeled in bold are significant after Bonferroni correction for all the tested traits (N=714). SNPs from the MHC (chr6 26M~34M) region were removed for these traits.
trait2	PMID	Category	Ethnicity	Note	rg	se	z	p
Smoking status: Current	0	ukbb	European		0.5647	0.0348	16.2393	2.6598e-59
Current tobacco smoking	0	ukbb	European		0.5488	0.0347	15.8057	2.8412e-56
Past tobacco smoking - less smoked	0	ukbb	European	The phenotype codes were reversed in UKBB	-0.4846	0.0368	-13.1622	1.4475e-39
Average weekly beer plus cider intake	0	ukbb	European		0.538	0.0412	13.0472	6.5956e-39
Maternal smoking around birth	0	ukbb	European		0.5337	0.0412	12.9572	2.14e-38
Alcohol usually taken with meals	0	ukbb	European		-0.4162	0.0378	-11.0143	3.2591e-28
Wheeze or whistling in the chest in last year	0	ukbb	European		0.3437	0.0341	10.0697	7.5234e-24
Age completed full time education	0	ukbb	European		-0.3441	0.0346	-9.9576	2.3359e-23
Townsend deprivation index at recruitment	0	ukbb	European		0.4376	0.0454	9.6421	5.3076e-22
Major depressive disorder	29700475	psychiatric	European		0.4263	0.0443	9.6168	6.7897e-22
Ever vs never smoked	20418890	smoking_behaviour	European		0.6074	0.0652	9.3183	1.1825e-20
Qualifications: None of the above	0	ukbb	European		0.3033	0.0326	9.3052	1.3378e-20
Seen doctor (GP) for nerves_ anxiety_ tension or depression	0	ukbb	European		0.3842	0.0416	9.2418	2.4239e-20
Age at first live birth	0	ukbb	European		-0.3456	0.0377	-9.158	5.2854e-20
Smoking status: Previous	0	ukbb	European		0.4035	0.0454	8.8924	5.9781e-19
Years of schooling 2016	27225129	education	European		-0.2897	0.0327	-8.8718	7.1943e-19
Seen a psychiatrist for nerves_ anxiety_ tension or depression	0	ukbb	European		0.4225	0.0498	8.4781	2.2888e-17
Schizophrenia	25056061	psychiatric	Mixed	Caution: using this data may yield less robust results due to minor departure of the LD structure	0.3216	0.0379	8.4768	2.3145e-17
Attention deficit hyperactivity disorder	https://doi.org/10.1101/145581	psychiatric	European	Caution: using this data may yield results outside bounds due to relative low Z score of the SNP heritability of the trait	0.406	0.0484	8.384	5.1165e-17
Qualifications: A levels/AS levels or equivalent	0	ukbb	European		-0.2756	0.0333	-8.2657	1.3891e-16
Frequency of depressed mood in last 2 weeks	0	ukbb	European		0.3751	0.0456	8.2252	1.9489e-16
Mood swings	0	ukbb	European		0.3005	0.0367	8.1908	2.5959e-16
Current employment status: Unable to work because of sickness or disability	0	ukbb	European		0.4407	0.0541	8.1497	3.6478e-16
Tobacco smoking: Ex-smoker	0	ukbb	European		0.4827	0.0604	7.9897	1.3528e-15
Qualifications: College or University degree	0	ukbb	European		-0.257	0.0324	-7.942	1.9897e-15
Alcohol intake frequency - lower frequency	0	ukbb	European	The phenotype codes were reversed in UKBB	-0.3016	0.0381	-7.9168	2.4363e-15
Age of first birth	27798627	reproductive	European		-0.3443	0.0452	-7.6157	2.6222e-14
Depressive symptoms	27089181	psychiatric	European		0.4019	0.0528	7.6056	2.8348e-14
Frequency of unenthusiasm / disinterest in last 2 weeks	0	ukbb	European		0.3434	0.0454	7.5628	3.9452e-14
Illness_ injury_ bereavement_ stress in last 2 years: Financial difficulties	0	ukbb	European		0.3353	0.0452	7.4214	1.1593e-13
Non-cancer illness code_ self-reported: depression	0	ukbb	European		0.4283	0.0586	7.3031	2.8128e-13
Fed-up feelings	0	ukbb	European		0.2813	0.0393	7.1567	8.2646e-13
Ever unenthusiastic/disinterested for a whole week	0	ukbb	European		0.3906	0.0547	7.1433	9.1097e-13
Frequency of tenseness / restlessness in last 2 weeks	0	ukbb	European		0.3197	0.0452	7.0715	1.533e-12
Pack years adult smoking as proportion of life span exposed to smoking PREVIEW ONLY	0	ukbb	European		0.3813	0.0548	6.9521	3.5998e-12
Types of physical activity in last 4 weeks: Heavy DIY (eg: weeding_ lawn mowing_ carpentry_ digging)	0	ukbb	European		-0.2983	0.0431	-6.9155	4.6614e-12
Pack years of smoking PREVIEW ONLY	0	ukbb	European		0.3846	0.0558	6.896	5.3482e-12
PGC cross-disorder analysis	23453885	psychiatric	European		0.38	0.0551	6.8922	5.4927e-12
Overall health rating - poorer rating	0	ukbb	European	The phenotype codes were reversed in UKBB	0.2395	0.0353	6.7939	1.0911e-11
Former alcohol drinker	0	ukbb	European		0.5775	0.0867	6.6592	2.7538e-11
Types of physical activity in last 4 weeks: None of the above	0	ukbb	European		0.3664	0.056	6.5409	6.1156e-11
Loneliness_ isolation	0	ukbb	European		0.2927	0.0448	6.5395	6.1735e-11
Alcohol dependence	https://doi.org/10.1101/257311	psychiatric	European		0.9889	0.1549	6.383	1.736e-10
Qualifications: Other professional qualifications eg: nursing_ teaching	0	ukbb	European		-0.2732	0.0431	-6.3337	2.3932e-10
Smoking/smokers in household	0	ukbb	European		0.5869	0.0931	6.3029	2.9218e-10
Exposure to tobacco smoke at home	0	ukbb	European		0.4402	0.0712	6.1842	6.241e-10
Risk taking	0	ukbb	European		0.2508	0.0407	6.1627	7.1502e-10
Miserableness	0	ukbb	European		0.2664	0.0437	6.1002	1.0596e-09
Usual walking pace	0	ukbb	European		-0.2071	0.0347	-5.9759	2.2876e-09
Neuroticism	27089181	personality	European		0.2559	0.043	5.946	2.748e-09
Blood clot_ DVT_ bronchitis_ emphysema_ asthma_ rhinitis_ eczema_ allergy diagnosed by doctor: Emphysema/chronic bronchitis	0	ukbb	European		0.4676	0.0793	5.896	3.7237e-09
Pain type(s) experienced in last month: None of the above	0	ukbb	European		-0.232	0.04	-5.7942	6.8654e-09
Tense / highly strung	0	ukbb	European		0.2761	0.0481	5.7352	9.7382e-09
Qualifications: O levels/GCSEs or equivalent	0	ukbb	European		-0.2212	0.0386	-5.724	1.0407e-08
Irritability	0	ukbb	European		0.2286	0.0403	5.674	1.3948e-08
Medication for pain relief_ constipation_ heartburn: Laxatives (e.g. Dulcolax_ Senokot)	0	ukbb	European		0.3902	0.0692	5.6407	1.6939e-08
Types of transport used (excluding work): Walk	0	ukbb	European		-0.261	0.0473	-5.5131	3.5252e-08
Ever highly irritable/argumentative for 2 days	0	ukbb	European		0.3247	0.0595	5.4597	4.7692e-08
Mothers age at death	27015805	aging	European		-0.4212	0.0773	-5.4467	5.1319e-08
Mouth/teeth dental problems: None of the above	0	ukbb	European		-0.2412	0.0446	-5.4051	6.4788e-08
Types of physical activity in last 4 weeks: Light DIY (eg: pruning_ watering the lawn)	0	ukbb	European		-0.2483	0.0461	-5.3921	6.9633e-08
Noisy workplace	0	ukbb	European		0.3168	0.0589	5.3753	7.6469e-08
Intelligence	28530673	cognitive	European		-0.2274	0.0425	-5.3518	8.7069e-08
Types of physical activity in last 4 weeks: Walking for pleasure (not as a means of transport)	0	ukbb	European		-0.2348	0.044	-5.3422	9.1807e-08
Guilty feelings	0	ukbb	European		0.2501	0.0471	5.3121	1.084e-07
Number of unsuccessful stop-smoking attempts	0	ukbb	European		0.3872	0.073	5.3009	1.1524e-07
Taking other prescription medications	0	ukbb	European		0.2141	0.0404	5.295	1.1901e-07
Bipolar disorder	21926972	psychiatric	European		0.2981	0.0566	5.2703	1.3623e-07
Age started oral contraceptive pill	0	ukbb	European		-0.3036	0.0582	-5.2171	1.8174e-07
Prospective memory result - second attempt	0	ukbb	European	Be careful the coding and distributions	0.2854	0.0548	5.2047	1.9427e-07
Age at last live birth	0	ukbb	European		-0.2523	0.0485	-5.2015	1.977e-07
Illnesses of mother: Chronic bronchitis/emphysema	0	ukbb	European		0.4523	0.087	5.1998	1.9952e-07
Fluid intelligence score	0	ukbb	European		-0.1889	0.0366	-5.1598	2.4716e-07
Pain type(s) experienced in last month: Back pain	0	ukbb	European		0.2313	0.045	5.1389	2.7638e-07
Frequency of tiredness / lethargy in last 2 weeks	0	ukbb	European		0.2142	0.0419	5.1175	3.0964e-07
Falls in the last year	0	ukbb	European		0.2312	0.0455	5.0791	3.793e-07
Illnesses of father: Chronic bronchitis/emphysema	0	ukbb	European		0.3481	0.0686	5.0718	3.9407e-07
Adopted as a child	0	ukbb	European		0.512	0.1017	5.0341	4.8015e-07
Mouth/teeth dental problems: Dentures	0	ukbb	European		0.2122	0.0423	5.022	5.1131e-07
Exposure to tobacco smoke outside home	0	ukbb	European		0.2643	0.0528	5.0088	5.4765e-07
Diagnoses - main ICD10: R10 Abdominal and pelvic pain	0	ukbb	European		0.3493	0.0698	5.0032	5.638e-07
Diagnoses - main ICD10: R07 Pain in throat and chest	0	ukbb	European		0.2899	0.0581	4.9903	6.0284e-07
Non-cancer illness code_ self-reported: emphysema/chronic bronchitis	0	ukbb	European		0.4175	0.0839	4.9761	6.4882e-07
Alcohol drinker status: Never	0	ukbb	European		-0.3446	0.0693	-4.9729	6.5975e-07
Health satisfaction - unhappy	0	ukbb	European	The phenotype codes were reversed in UKBB	0.2491	0.0502	4.9645	6.8868e-07
Financial situation satisfaction - unhappy	0	ukbb	European	The phenotype codes were reversed in UKBB	0.2898	0.0595	4.8715	1.1073e-06
Job involves heavy manual or physical work	0	ukbb	European		0.2152	0.0442	4.8699	1.1163e-06
Insomnia	28604731	sleeping	European		0.3059	0.0645	4.7405	2.1319e-06
Illnesses of father: Lung cancer	0	ukbb	European		0.3363	0.071	4.7344	2.1974e-06
Pain type(s) experienced in last month: Pain all over the body	0	ukbb	European		0.3397	0.0728	4.6661	3.0691e-06
Pain type(s) experienced in last month: Hip pain	0	ukbb	European		0.268	0.0576	4.6522	3.2843e-06
Alcohol drinker status: Previous	0	ukbb	European		0.3355	0.0724	4.6343	3.5813e-06
Pain type(s) experienced in last month: Neck or shoulder pain	0	ukbb	European		0.2217	0.0483	4.5927	4.375e-06
Blood clot_ DVT_ bronchitis_ emphysema_ asthma_ rhinitis_ eczema_ allergy diagnosed by doctor: Hayfever_ allergic rhinitis or eczema	0	ukbb	European		-0.1647	0.0359	-4.5893	4.4473e-06
Number of full sisters	0	ukbb	European		0.2969	0.0651	4.5606	5.1004e-06
Pain type(s) experienced in last month: Stomach or abdominal pain	0	ukbb	European		0.2633	0.0584	4.5123	6.4135e-06
Reason for reducing amount of alcohol drunk: Health precaution	0	ukbb	European		0.2958	0.0656	4.51	6.4812e-06
Loud music exposure frequency	0	ukbb	European	Be careful the coding and distributions	0.4088	0.0907	4.5067	6.5849e-06
Types of physical activity in last 4 weeks: Other exercises (eg: swimming_ cycling_ keep fit_ bowling)	0	ukbb	European		-0.2053	0.0464	-4.4276	9.5292e-06
Number of incorrect matches in round	0	ukbb	European		0.1957	0.0443	4.4157	1.0066e-05
Nap during day	0	ukbb	European		0.1758	0.0399	4.4059	1.0534e-05
Mouth/teeth dental problems: Loose teeth	0	ukbb	European		0.2695	0.0612	4.4012	1.0768e-05
Leg fat percentage (left)	0	ukbb	European		0.1329	0.0303	4.384	1.1654e-05
Number of full brothers	0	ukbb	European		0.2699	0.0617	4.3713	1.2349e-05
Leg fat percentage (right)	0	ukbb	European		0.1301	0.0301	4.3198	1.5619e-05
Shortness of breath walking on level ground	0	ukbb	European		0.2571	0.0596	4.3145	1.5998e-05
Former vs Current smoker	20418890	smoking_behaviour	European		-0.5252	0.1218	-4.3139	1.6043e-05
Job involves mainly walking or standing	0	ukbb	European		0.1909	0.045	4.2442	2.1936e-05
Number of pregnancy terminations	0	ukbb	European		0.3389	0.0804	4.2173	2.4721e-05
Number of children ever born	27798627	reproductive	European		0.242	0.0577	4.1973	2.7015e-05
Time spent using computer	0	ukbb	European		-0.1658	0.0398	-4.1627	3.1448e-05
Non-cancer illness code_ self-reported: chronic obstructive airways disease/copd	0	ukbb	European		0.4803	0.1158	4.1463	3.3787e-05
Peak expiratory flow (PEF)	0	ukbb	European		-0.1716	0.0414	-4.1419	3.4443e-05
Ever depressed for a whole week	0	ukbb	European		0.2462	0.0594	4.1414	3.4526e-05
Job involves shift work	0	ukbb	European		0.2604	0.0634	4.1059	4.0282e-05
Medication for pain relief_ constipation_ heartburn: Paracetamol	0	ukbb	European		0.1927	0.0471	4.0901	4.3122e-05
Number of treatments/medications taken	0	ukbb	European		0.1456	0.0361	4.0364	5.4277e-05
Fractured/broken bones in last 5 years	0	ukbb	European		0.2423	0.0605	4.0046	6.2116e-05
Chest pain or discomfort walking normally	0	ukbb	European		0.298	0.0746	3.9934	6.5126e-05
Illness_ injury_ bereavement_ stress in last 2 years: None of the above	0	ukbb	European		-0.2143	0.0541	-3.9631	7.3969e-05
Light smokers_ at least 100 smokes in lifetime	0	ukbb	European		0.2343	0.0591	3.9629	7.4039e-05
Diagnoses - main ICD10: K29 Gastritis and duodenitis	0	ukbb	European		0.3661	0.0925	3.9588	7.5339e-05
Number of live births	0	ukbb	European		0.1958	0.0496	3.9437	8.022e-05
Forced expiratory volume in 1-second (FEV1)_ Best measure	0	ukbb	European		-0.1389	0.0354	-3.9262	8.6314e-05
Medication for pain relief_ constipation_ heartburn: None of the above	0	ukbb	European		-0.1689	0.043	-3.9248	8.6788e-05
Knee pain for 3+ months	0	ukbb	European		0.3847	0.101	3.8097	0.0001
Lung cancer	27488534	cancer	European		0.3522	0.0913	3.8556	0.0001
Sensitivity / hurt feelings	0	ukbb	European		0.1494	0.0394	3.7929	0.0001
Cough on most days	0	ukbb	European		0.2471	0.0672	3.6769	0.0002
Diagnoses - main ICD10: M54 Dorsalgia	0	ukbb	European		0.2839	0.0764	3.7144	0.0002
Ever manic/hyper for 2 days	0	ukbb	European		0.3543	0.0957	3.7035	0.0002
Illnesses of father: None of the above (group 2)	0	ukbb	European		-0.3362	0.0913	-3.6835	0.0002
Illnesses of siblings: Severe depression	0	ukbb	European		0.2825	0.0751	3.7612	0.0002
Leg pain on walking	0	ukbb	European		0.2078	0.0561	3.7058	0.0002
Subjective well being	27089181	psychiatric	European		-0.2074	0.0553	-3.7523	0.0002
Types of transport used (excluding work): Car/motor vehicle	0	ukbb	European		-0.218	0.0581	-3.749	0.0002
Duration of vigorous activity	0	ukbb	European		0.2139	0.0593	3.6061	0.0003
Ever used hormone-replacement therapy (HRT)	0	ukbb	European		0.2044	0.0562	3.6386	0.0003
Fathers age at death	27015805	aging	European		-0.2638	0.0723	-3.6467	0.0003
Hand grip strength (right)	0	ukbb	European		-0.107	0.0297	-3.6002	0.0003
Comparative height size at age 10	0	ukbb	European	Be careful the coding and distributions	-0.1095	0.0308	-3.5501	0.0004
Duration of moderate activity	0	ukbb	European		0.192	0.0546	3.5198	0.0004
Frequency of stair climbing in last 4 weeks	0	ukbb	European		-0.1637	0.0461	-3.5524	0.0004
Pain type(s) experienced in last month: Knee pain	0	ukbb	European		0.1627	0.0464	3.509	0.0004
Vitamin and mineral supplements: Vitamin B	0	ukbb	European		0.2895	0.0812	3.5647	0.0004
Childhood IQ	23358156	education	European		-0.3047	0.087	-3.5032	0.0005
Parents age at death	27015805	aging	European		-0.2751	0.0784	-3.5076	0.0005
Time from waking to first cigarette	0	ukbb	European		-0.4315	0.1259	-3.4265	0.0006
Height; Females at age 10 and males at age 12	23449627	anthropometric	European		-0.1893	0.0557	-3.4	0.0007
Leg fat mass (left)	0	ukbb	European		0.1025	0.0302	3.3909	0.0007
Chest pain or discomfort	0	ukbb	European		0.1648	0.0489	3.3702	0.0008
Fractured bone site(s): Ankle	0	ukbb	European		0.3233	0.0964	3.3539	0.0008
Leg fat mass (right)	0	ukbb	European		0.101	0.0301	3.3565	0.0008
Height_2010	20881960	anthropometric	European		-0.1042	0.0316	-3.3001	0.001
Arm fat percentage (right)	0	ukbb	European		0.0968	0.0297	3.2602	0.0011
Ever had hysterectomy (womb removed)	0	ukbb	European		0.2665	0.0823	3.2386	0.0012
Medication for pain relief_ constipation_ heartburn: Omeprazole (e.g. Zanprol)	0	ukbb	European		0.1995	0.0615	3.2418	0.0012
Time spent driving	0	ukbb	European		-0.1646	0.0513	-3.2066	0.0013
Current employment status: Doing unpaid or voluntary work	0	ukbb	European		-0.2793	0.0884	-3.161	0.0016
Non-cancer illness code_ self-reported: osteoarthritis	0	ukbb	European		0.1811	0.0576	3.1457	0.0017
Child birth weight	23202124	anthropometric	European		-0.2414	0.0773	-3.1252	0.0018
Diagnoses - main ICD10: K21 Gastro-oesophageal reflux disease	0	ukbb	European		0.3092	0.0992	3.1173	0.0018
Sitting height	0	ukbb	European		-0.0836	0.027	-3.0934	0.002
Forced expiratory volume in 1-second (FEV1)_ predicted	0	ukbb	European		-0.1338	0.0435	-3.0801	0.0021
Illness_ injury_ bereavement_ stress in last 2 years: Serious illness_ injury or assault to yourself	0	ukbb	European		0.216	0.0702	3.0782	0.0021
Current employment status: Looking after home and/or family	0	ukbb	European		-0.2873	0.0941	-3.0546	0.0023
Ever had stillbirth_ spontaneous miscarriage or termination	0	ukbb	European		0.2219	0.0734	3.0231	0.0025
Arm fat percentage (left)	0	ukbb	European		0.0903	0.0299	3.0149	0.0026
Illnesses of mother: None of the above (group 2)	0	ukbb	European		-0.2789	0.0928	-3.0049	0.0027
Amyotrophic lateral sclerosis	27455348	neurological	European	Caution: using this data may yield results outside bounds due to relative low Z score of the SNP heritability of the trait	0.4288	0.1433	2.9923	0.0028
Diagnoses - main ICD10: K52 Other non-infective gastro-enteritis and colitis	0	ukbb	European		0.3195	0.1072	2.9813	0.0029
Forced expiratory volume in 1-second (FEV1)_ predicted percentage	0	ukbb	European		-0.1186	0.04	-2.9631	0.003
Happiness - unhappy	0	ukbb	European	The phenotype codes were reversed in UKBB	0.1635	0.0551	2.9656	0.003
Diagnoses - main ICD10: R55 Syncope and collapse	0	ukbb	European		0.2665	0.0905	2.9445	0.0032
Number of operations_ self-reported	0	ukbb	European		0.136	0.0464	2.9322	0.0034
Rheumatoid Arthritis	24390342	autoimmune	European		0.1423	0.0485	2.9304	0.0034
Number of depression episodes	0	ukbb	European		0.4741	0.1622	2.9223	0.0035
Number of self-reported non-cancer illnesses	0	ukbb	European		0.1188	0.0407	2.9209	0.0035
Reason for glasses/contact lenses: For short-sightedness_ i.e. only or mainly for distance viewing such as driving_ cinema etc (called myopia)	0	ukbb	European		-0.16	0.0548	-2.9232	0.0035
Breastfed as a baby	0	ukbb	European		-0.1732	0.0602	-2.8794	0.004
Lung adenocarcinoma	27488534	cancer	European	Caution: using this data may yield results outside bounds due to relative low Z score of the SNP heritability of the trait	0.4483	0.1559	2.8761	0.004
Non-cancer illness code_ self-reported: anxiety/panic attacks	0	ukbb	European		0.3075	0.107	2.8743	0.004
Long-standing illness_ disability or infirmity	0	ukbb	European		0.1128	0.0394	2.8613	0.0042
Non-cancer illness code_ self-reported: angina	0	ukbb	European		0.1565	0.0552	2.8365	0.0046
Hearing difficulty/problems with background noise	0	ukbb	European		0.1183	0.042	2.8149	0.0049
Difficulty not smoking for 1 day	0	ukbb	European		0.261	0.093	2.8075	0.005
Vascular/heart problems diagnosed by doctor: Angina	0	ukbb	European		0.1513	0.0544	2.7807	0.0054
Father still alive	0	ukbb	European		-0.3128	0.1135	-2.7549	0.0059
Trunk fat percentage	0	ukbb	European		0.0854	0.0311	2.7429	0.0061
Diagnoses - main ICD10: I83 Varicose veins of lower extremities	0	ukbb	European		0.1828	0.0668	2.7362	0.0062
Forced vital capacity (FVC)_ Best measure	0	ukbb	European		-0.0899	0.0329	-2.7365	0.0062
Family relationship satisfaction -unhappy	0	ukbb	European	The phenotype codes were reversed in UKBB	0.1665	0.0613	2.7167	0.0066
Non-cancer illness code_ self-reported: mania/bipolar disorder/manic depression	0	ukbb	European		0.2899	0.1074	2.6995	0.0069
Non-cancer illness code_ self-reported: pulmonary embolism +/- dvt	0	ukbb	European		0.2513	0.0936	2.6849	0.0073
Home area population density - urban or rural: Scotland - Large Urban Area	0	ukbb	European		-0.3218	0.1202	-2.6765	0.0074
Vascular/heart problems diagnosed by doctor: None of the above	0	ukbb	European		-0.0906	0.0339	-2.6702	0.0076
Diagnoses - main ICD10: J44 Other chronic obstructive pulmonary disease	0	ukbb	European		0.3107	0.1167	2.6614	0.0078
Illnesses of father: Diabetes	0	ukbb	European		-0.1838	0.07	-2.6244	0.0087
Diagnoses - main ICD10: Z47 Other orthopaedic follow-up care	0	ukbb	European		0.319	0.1229	2.5967	0.0094
Waist-to-hip ratio	25673412	anthropometric	European		0.1033	0.0399	2.5851	0.0097
Average weekly red wine intake	0	ukbb	European		-0.1179	0.0456	-2.5838	0.0098
Current employment status: Retired	0	ukbb	European		-0.208	0.0806	-2.5823	0.0098
Ever taken oral contraceptive pill	0	ukbb	European		0.2183	0.0852	2.5626	0.0104
Whole body fat mass	0	ukbb	European		0.0764	0.03	2.5473	0.0109
Mineral and other dietary supplements: Zinc	0	ukbb	European		0.1843	0.0743	2.479	0.0132
Average weekly fortified wine intake	0	ukbb	European		-0.2262	0.0915	-2.4712	0.0135
Eye problems/disorders: Glaucoma	0	ukbb	European		-0.1661	0.0672	-2.4699	0.0135
Arm fat mass (right)	0	ukbb	European		0.0737	0.0299	2.4668	0.0136
Illnesses of siblings: None of the above (group 2)	0	ukbb	European		-0.2493	0.1016	-2.4548	0.0141
Reason for glasses/contact lenses: For astigmatism	0	ukbb	European		-0.2062	0.084	-2.4555	0.0141
Frequency of other exercises in last 4 weeks	0	ukbb	European		0.1908	0.0793	2.4069	0.0161
Suffer from nerves	0	ukbb	European		0.1173	0.0488	2.4022	0.0163
Time spent watching television (TV)	0	ukbb	European		0.0848	0.0358	2.3684	0.0179
Diagnoses - main ICD10: K62 Other diseases of anus and rectum	0	ukbb	European		0.2983	0.1261	2.3651	0.018
Fractured bone site(s): Wrist	0	ukbb	European		0.2337	0.099	2.3617	0.0182
Vascular/heart problems diagnosed by doctor: High blood pressure	0	ukbb	European		0.0812	0.0344	2.3614	0.0182
Diagnoses - main ICD10: I20 Angina pectoris	0	ukbb	European		0.1906	0.0808	2.3576	0.0184
Blood clot_ DVT_ bronchitis_ emphysema_ asthma_ rhinitis_ eczema_ allergy diagnosed by doctor: Blood clot in the lung	0	ukbb	European		0.2096	0.0892	2.3501	0.0188
Transport type for commuting to job workplace: Public transport	0	ukbb	European		-0.1653	0.0709	-2.3314	0.0197
Non-cancer illness code_ self-reported: hayfever/allergic rhinitis	0	ukbb	European		-0.1213	0.0521	-2.3273	0.0199
Pulse wave peak to peak time	0	ukbb	European		-0.1656	0.0711	-2.328	0.0199
Why stopped smoking: Doctors advice	0	ukbb	European		0.2999	0.1291	2.3236	0.0201
Diagnoses - main ICD10: J22 Unspecified acute lower respiratory infection	0	ukbb	European		0.3764	0.164	2.2948	0.0217
Types of transport used (excluding work): Cycle	0	ukbb	European		-0.1194	0.0522	-2.2897	0.022
Transport type for commuting to job workplace: Walk	0	ukbb	European		-0.1796	0.0791	-2.2698	0.0232
Illnesses of siblings: None of the above (group 1)	0	ukbb	European		-0.1068	0.0471	-2.2685	0.0233
Diagnoses - main ICD10: H26 Other cataract	0	ukbb	European		-0.1876	0.0842	-2.2283	0.0259
Hearing difficulty/problems: Yes	0	ukbb	European		0.1002	0.045	2.2259	0.026
Arm fat mass (left)	0	ukbb	European		0.0666	0.03	2.2189	0.0265
Back pain for 3+ months	0	ukbb	European		0.1774	0.0802	2.2119	0.027
Non-cancer illness code_ self-reported: hypertension	0	ukbb	European		0.0738	0.0339	2.1786	0.0294
Wears glasses or contact lenses	0	ukbb	European		-0.1473	0.0677	-2.1754	0.0296
Age of smoking initiation	20418890	smoking_behaviour	European		-0.2782	0.1287	-2.1619	0.0306
Transport type for commuting to job workplace: Cycle	0	ukbb	European		-0.1394	0.0655	-2.1294	0.0332
Age at Menopause	26414677	reproductive	European		-0.1112	0.0525	-2.1204	0.034
Heel bone mineral density (BMD) T-score_ automated (right)	0	ukbb	European		-0.0692	0.0327	-2.1149	0.0344
Current employment status: In paid employment or self-employed	0	ukbb	European		-0.1811	0.0861	-2.1042	0.0354
Weight change compared with 1 year ago	0	ukbb	European	Be careful the coding and distributions	0.1843	0.0876	2.1038	0.0354
Sitting height ratio	25865494	anthropometric	European		-0.1445	0.0687	-2.1023	0.0355
Heel bone mineral density (BMD) T-score_ automated	0	ukbb	European		-0.0653	0.0311	-2.0972	0.036
Inflammatory Bowel Disease (Euro)	26192919	autoimmune	European		0.1071	0.0511	2.0968	0.036
Drive faster than motorway speed limit	0	ukbb	European		-0.0973	0.0467	-2.0849	0.0371
Trunk fat mass	0	ukbb	European		0.0627	0.0303	2.0735	0.0381
Neo-conscientiousness	21173776	personality	European	Caution: using this data may yield results outside bounds due to relative low Z score of the SNP heritability of the trait	-0.2563	0.125	-2.0504	0.0403
Cigarettes smoked per day	20418890	smoking_behaviour	European		0.2173	0.1065	2.0401	0.0413
Non-cancer illness code_ self-reported: deep venous thrombosis (dvt)	0	ukbb	European		0.1338	0.0658	2.0328	0.0421
Distance between home and job workplace	0	ukbb	European		-0.2025	0.1003	-2.019	0.0435
Squamous cell lung cancer	27488534	cancer	European		0.2517	0.125	2.0137	0.044
Blood clot_ DVT_ bronchitis_ emphysema_ asthma_ rhinitis_ eczema_ allergy diagnosed by doctor: Blood clot in the leg (DVT)	0	ukbb	European		0.1335	0.0664	2.0091	0.0445
Mouth/teeth dental problems: Painful gums	0	ukbb	European		0.227	0.1136	1.9993	0.0456
Most recent bowel cancer screening	0	ukbb	European		-0.257	0.1286	-1.9981	0.0457
Illness_ injury_ bereavement_ stress in last 2 years: Marital separation/divorce	0	ukbb	European		0.2257	0.1134	1.9904	0.0465
Maximum workload during fitness test	0	ukbb	European		-0.1883	0.095	-1.9823	0.0475
Non-cancer illness code_ self-reported: nasal polyps	0	ukbb	European		-0.2129	0.1076	-1.9783	0.0479
Relative age voice broke	0	ukbb	European		-0.0953	0.0482	-1.9783	0.0479
Cancer code_ self-reported: malignant melanoma	0	ukbb	European		-0.2116	0.107	-1.9771	0.048
Triglycerides	20686565	lipids	European		-0.1127	0.057	-1.9758	0.0482
Age at Menarche	25231870	reproductive	European		0.079	0.0401	1.9709	0.0487
Pain type(s) experienced in last month: Facial pain	0	ukbb	European		0.1881	0.0956	1.9679	0.0491
Nervous feelings	0	ukbb	European		0.0849	0.0434	1.9564	0.0504
Illnesses of siblings: Heart disease	0	ukbb	European		0.141	0.0721	1.9559	0.0505
Handedness (chirality/laterality): Left-handed	0	ukbb	European		0.1573	0.0805	1.9541	0.0507
Bring up phlegm/sputum/mucus on most days	0	ukbb	European		0.1868	0.096	1.9466	0.0516
Non-cancer illness code_ self-reported: glaucoma	0	ukbb	European		-0.1449	0.0747	-1.9406	0.0523
Fractured bone site(s): Arm	0	ukbb	European		0.2449	0.1264	1.9381	0.0526
Why stopped smoking: None of the above	0	ukbb	European		-0.1386	0.0715	-1.9372	0.0527
Crohns disease	26192919	autoimmune	European		0.0972	0.0503	1.9338	0.0531
Diagnoses - main ICD10: I80 Phlebitis and thrombophlebitis	0	ukbb	European		0.1488	0.077	1.9333	0.0532
Frequency of walking for pleasure in last 4 weeks	0	ukbb	European		0.1043	0.0542	1.9248	0.0542
Non-accidental death in close genetic family	0	ukbb	European		0.1933	0.1007	1.9191	0.055
Mineral and other dietary supplements: None of the above	0	ukbb	European		0.0895	0.0467	1.9175	0.0552
Ever stopped smoking for 6+ months	0	ukbb	European		0.2283	0.1191	1.916	0.0554
Diagnoses - main ICD10: Z09 Follow-up examination after treatment for conditions other than malignant neoplasms	0	ukbb	European		0.3331	0.174	1.9142	0.0556
Frequency of travelling from home to job workplace	0	ukbb	European		0.1381	0.0734	1.8818	0.0599
Ever had prostate specific antigen (PSA) test	0	ukbb	European		-0.1183	0.0635	-1.8617	0.0626
Serum creatinine	26831199	kidney	Mixed	Caution: using this data may yield less robust results due to minor departure of the LD structure	0.0904	0.0486	1.8609	0.0628
Number of cigarettes previously smoked daily	0	ukbb	European		0.1092	0.0588	1.8575	0.0632
Mineral and other dietary supplements: Glucosamine	0	ukbb	European		-0.1017	0.0548	-1.8555	0.0635
Worrier / anxious feelings	0	ukbb	European		0.0767	0.0414	1.8538	0.0638
Diagnoses - main ICD10: T84 Complications of internal orthopaedic prosthetic devices_ implants and grafts	0	ukbb	European		0.204	0.1101	1.852	0.064
Number of trend entries	0	ukbb	European		-0.2072	0.1119	-1.8512	0.0641
Illnesses of mother: High blood pressure	0	ukbb	European		-0.0957	0.0518	-1.8478	0.0646
Why stopped smoking: Health precaution	0	ukbb	European		0.1215	0.0658	1.8451	0.065
Fasting glucose main effect	22581228	glycemic	European		0.1164	0.0633	1.8385	0.066
Pulse wave reflection index	0	ukbb	European		0.119	0.0648	1.8346	0.0666
Why reduced smoking: Illness or ill health	0	ukbb	European		0.2319	0.1267	1.8306	0.0672
Diagnoses - main ICD10: M67 Other disorders of synovium and tendon	0	ukbb	European		0.3366	0.1841	1.8289	0.0674
Type of tobacco previously smoked: Cigars or pipes	0	ukbb	European		-0.262	0.144	-1.8192	0.0689
Pulse wave Arterial Stiffness index	0	ukbb	European		0.1307	0.0724	1.805	0.0711
Home area population density - urban or rural: England/Wales - Village - less sparse	0	ukbb	European		-0.5146	0.2896	-1.7765	0.0756
Excessive daytime sleepiness	27992416	sleeping	European		0.1012	0.0572	1.7698	0.0768
Non-cancer illness code_ self-reported: retinal detachment	0	ukbb	European		-0.2931	0.1665	-1.76	0.0784
Serum creatinine (non-diabetes)	26831199	kidney	Mixed	Caution: using this data may yield less robust results due to minor departure of the LD structure	0.0839	0.0476	1.7602	0.0784
HDL cholesterol	20686565	lipids	European		0.087	0.0496	1.7561	0.0791
Types of physical activity in last 4 weeks: Strenuous sports	0	ukbb	European		-0.1093	0.0623	-1.7543	0.0794
Chronotype	27494321	sleeping	European		-0.0863	0.0494	-1.7461	0.0808
Pain type(s) experienced in last month: Headache	0	ukbb	European		0.0736	0.0427	1.7225	0.085
Diagnoses - main ICD10: S09 Other and unspecified injuries of head	0	ukbb	European		0.2855	0.1658	1.7219	0.0851
Medication for cholesterol_ blood pressure or diabetes: Insulin	0	ukbb	European		-0.2332	0.1356	-1.7196	0.0855
Hand grip strength (left)	0	ukbb	European		-0.0522	0.0305	-1.7113	0.087
Number of days/week of vigorous physical activity 10+ minutes	0	ukbb	European		0.0818	0.0479	1.7068	0.0879
Work/job satisfaction - unhappy	0	ukbb	European	The phenotype codes were reversed in UKBB	0.1266	0.0744	1.7021	0.0887
Primary sclerosing cholangitis	27992413	autoimmune	Mixed	Caution: using this data may yield results outside bounds due to relative low Z score of the SNP heritability of the trait	-0.1377	0.0811	-1.6984	0.0894
Diagnoses - main ICD10: R69 Unknown and unspecified causes of morbidity	0	ukbb	European		0.1834	0.1085	1.691	0.0908
Other serious medical condition/disability diagnosed by doctor	0	ukbb	European		0.0953	0.0567	1.6816	0.0927
Chronic Kidney Disease	26831199	kidney	Mixed	Caution: using this data may yield less robust results due to minor departure of the LD structure	-0.1951	0.1164	-1.6763	0.0937
Medication for cholesterol_ blood pressure_ diabetes_ or take exogenous hormones: Cholesterol lowering medication	0	ukbb	European		0.091	0.0546	1.6668	0.0956
Diagnoses - main ICD10: I30 Acute pericarditis	0	ukbb	European		-0.2363	0.1429	-1.6534	0.0982
Length of working week for main job	0	ukbb	European		0.1142	0.0691	1.6532	0.0983
Diagnoses - main ICD10: R04 Haemorrhage from respiratory passages	0	ukbb	European		0.4641	0.2812	1.6508	0.0988
Duration walking for pleasure	0	ukbb	European		-0.0995	0.0605	-1.6437	0.1002
Illness_ injury_ bereavement_ stress in last 2 years: Death of a close relative	0	ukbb	European		0.1606	0.0979	1.6405	0.1009
Diagnoses - main ICD10: N81 Female genital prolapse	0	ukbb	European		0.1514	0.0927	1.6323	0.1026
Getting up in morning	0	ukbb	European		-0.0647	0.0397	-1.6299	0.1031
Child birth length	25281659	anthropometric	European		-0.1178	0.0727	-1.6204	0.1051
Diagnoses - main ICD10: K60 Fissure and fistula of anal and rectal regions	0	ukbb	European		0.1915	0.1188	1.6117	0.107
Diagnoses - main ICD10: K80 Cholelithiasis	0	ukbb	European		0.1391	0.0866	1.6059	0.1083
Heel bone mineral density (BMD) T-score_ automated (left)	0	ukbb	European		-0.0519	0.0324	-1.6004	0.1095
Diagnoses - main ICD10: G56 Mononeuropathies of upper limb	0	ukbb	European		0.116	0.0725	1.6	0.1096
Mineral and other dietary supplements: Calcium	0	ukbb	European		-0.1235	0.0774	-1.5959	0.1105
Average weekly spirits intake	0	ukbb	European		0.0965	0.0606	1.5923	0.1113
Diagnoses - main ICD10: I25 Chronic ischaemic heart disease	0	ukbb	European		0.0921	0.0578	1.5915	0.1115
Medication for pain relief_ constipation_ heartburn: Ibuprofen (e.g. Nurofen)	0	ukbb	European		0.0913	0.0576	1.5855	0.1129
Non-cancer illness code_ self-reported: gastro-oesophageal reflux (gord) / gastric reflux	0	ukbb	European		0.1226	0.0778	1.5761	0.115
Forced Vital capacity(FVC)	28166213	lung_function	European		0.0681	0.0435	1.5663	0.1173
Mouth/teeth dental problems: Bleeding gums	0	ukbb	European		0.0903	0.0579	1.5606	0.1186
Tyrosine	27005778	metabolites	European	Caution: using this data may yield results outside bounds due to relative low Z score of the SNP heritability of the trait	0.1363	0.0875	1.5572	0.1194
No-wear time bias adjusted acceleration standard deviation	0	ukbb	European		-0.0908	0.0583	-1.5566	0.1196
Used an inhaler for chest within last hour	0	ukbb	European		0.2029	0.1318	1.5391	0.1238
Tinnitus: Yes_ now some of the time	0	ukbb	European		0.3121	0.2029	1.5382	0.124
Diagnoses - main ICD10: M17 Gonarthrosis [arthrosis of knee]	0	ukbb	European		0.1162	0.0756	1.5363	0.1245
Leptin_adjBMI	26833098	hormone	European		-0.1287	0.0844	-1.5262	0.127
Number of days/week of moderate physical activity 10+ minutes	0	ukbb	European		0.0714	0.0469	1.522	0.128
Adiponectin	22479202	cardiometabolic	Mixed	Caution: using this data may yield less robust results due to minor departure of the LD structure	0.1225	0.0807	1.5182	0.129
Fasting proinsulin	20081858	glycemic	European	Caution: using this data may yield results outside bounds due to relative low Z score of the SNP heritability of the trait	0.2072	0.1377	1.5045	0.1325
Diagnoses - main ICD10: K57 Diverticular disease of intestine	0	ukbb	European		0.1067	0.0712	1.4983	0.1341
Bilateral oophorectomy (both ovaries removed)	0	ukbb	European		0.1043	0.0703	1.4828	0.1381
Qualifications: CSEs or equivalent	0	ukbb	European		0.0882	0.0601	1.4683	0.142
Non-cancer illness code_ self-reported: ankylosing spondylitis	0	ukbb	European		-0.214	0.146	-1.4659	0.1427
Diagnoses - main ICD10: M23 Internal derangement of knee	0	ukbb	European		0.1442	0.0989	1.4576	0.145
Blood clot_ DVT_ bronchitis_ emphysema_ asthma_ rhinitis_ eczema_ allergy diagnosed by doctor: None of the above	0	ukbb	European		0.0534	0.0366	1.4569	0.1451
Ever had bowel cancer screening	0	ukbb	European		0.1026	0.0704	1.4567	0.1452
Duration of strenuous sports	0	ukbb	European		0.2078	0.1433	1.4507	0.1469
Childhood obesity	22484627	anthropometric	European		0.0807	0.0557	1.4483	0.1475
ICV	25607358	brain_volume	European		-0.1387	0.0958	-1.448	0.1476
Diagnoses - main ICD10: M72 Fibroblastic disorders	0	ukbb	European		0.1102	0.077	1.4315	0.1523
Diagnoses - main ICD10: K30 Dyspepsia	0	ukbb	European		0.2163	0.1514	1.4293	0.1529
Non-cancer illness code_ self-reported: joint disorder	0	ukbb	European		0.2224	0.1574	1.4132	0.1576
Mean Hippocampus	25607358	brain_volume	European		-0.1599	0.114	-1.4031	0.1606
Impedance of arm (left)	0	ukbb	European		-0.0446	0.0319	-1.3973	0.1623
Coronary artery disease	26343387	cardiometabolic	Mixed	Caution: using this data may yield less robust results due to minor departure of the LD structure	0.0576	0.0413	1.3954	0.1629
Femoral Neck bone mineral density	26367794	bone	Mixed	Caution: using these data may yield less robust results due to minor departure of the LD structure	0.086	0.0617	1.3937	0.1634
Fractured bone site(s): Other bones	0	ukbb	European		0.1217	0.0878	1.3855	0.1659
Birth weight of first child	0	ukbb	European		-0.0578	0.0423	-1.3659	0.172
Illnesses of father: Heart disease	0	ukbb	European		-0.0731	0.0537	-1.3601	0.1738
Difference in height between adolescence and adulthood; age 14	23449627	anthropometric	European		0.1321	0.098	1.349	0.1773
Parkinsons disease	19915575	neurological	European		-0.1008	0.075	-1.3436	0.1791
Infant head circumference	22504419	anthropometric	European		-0.1177	0.0882	-1.3342	0.1821
Heart rate	23583979	haemotological	Mixed	Caution: using this data may yield less robust results due to minor departure of the LD structure	-0.0774	0.0582	-1.3298	0.1836
Non-cancer illness code_ self-reported: heart attack/myocardial infarction	0	ukbb	European		0.0749	0.057	1.313	0.1892
Ulcerative colitis	26192919	autoimmune	European		0.0833	0.0638	1.3058	0.1916
Citrate	27005778	metabolites	European		-0.1619	0.1249	-1.2956	0.1951
Diagnoses - main ICD10: K20 Oesophagitis	0	ukbb	European		0.1899	0.1468	1.2937	0.1958
Diagnoses - main ICD10: J34 Other disorders of nose and nasal sinuses	0	ukbb	European		0.1853	0.1442	1.2849	0.1988
Non-cancer illness code_ self-reported: asthma	0	ukbb	European		0.0477	0.0375	1.2725	0.2032
Vascular/heart problems diagnosed by doctor: Heart attack	0	ukbb	European		0.0724	0.057	1.2715	0.2036
Trunk fat-free mass	0	ukbb	European		-0.0391	0.031	-1.2615	0.2071
Trunk predicted mass	0	ukbb	European		-0.0389	0.0309	-1.2585	0.2082
Tinnitus: Yes_ but not now_ but have in the past	0	ukbb	European		0.1227	0.0976	1.2562	0.2091
Diagnoses - main ICD10: S66 Injury of muscle and tendon at wrist and hand level	0	ukbb	European		0.1976	0.1601	1.2338	0.2173
Hair/balding pattern: Pattern 4	0	ukbb	European		-0.0491	0.0399	-1.2321	0.2179
Isoleucine	27005778	metabolites	European		-0.1498	0.1222	-1.2258	0.2203
Non-cancer illness code_ self-reported: psoriasis	0	ukbb	European		0.1061	0.0873	1.2163	0.2239
Number of self-reported cancers	0	ukbb	European		0.1058	0.0871	1.2153	0.2243
Non-cancer illness code_ self-reported: gout	0	ukbb	European		0.0935	0.0773	1.2093	0.2265
Non-cancer illness code_ self-reported: high cholesterol	0	ukbb	European		0.0649	0.0541	1.1999	0.2302
Handedness (chirality/laterality): Use both right and left hands equally	0	ukbb	European		0.155	0.1292	1.1996	0.2303
Diagnoses - main ICD10: K50 Crohns disease [regional enteritis]	0	ukbb	European		-0.1464	0.1225	-1.1955	0.2319
Diagnoses - main ICD10: M24 Other specific joint derangements	0	ukbb	European		0.1527	0.1287	1.1862	0.2355
Diagnoses - main ICD10: M10 Gout	0	ukbb	European		0.271	0.2289	1.1841	0.2364
Non-cancer illness code_ self-reported: hiatus hernia	0	ukbb	European		-0.0969	0.0828	-1.1707	0.2417
Transport type for commuting to job workplace: Car/motor vehicle	0	ukbb	European		0.0956	0.0817	1.1701	0.242
Daytime dozing / sleeping (narcolepsy)	0	ukbb	European		0.051	0.0437	1.1682	0.2427
Multiple sclerosis	21833088	autoimmune	European	Caution: using this data may yield results outside bounds due to relative low Z score of the SNP heritability of the trait	-0.1495	0.1281	-1.1665	0.2434
Mineral and other dietary supplements: Fish oil (including cod liver oil)	0	ukbb	European		-0.0556	0.0478	-1.1633	0.2447
Waist circumference	25673412	anthropometric	European		0.0446	0.0384	1.1622	0.2451
Mouth/teeth dental problems: Toothache	0	ukbb	European		0.0927	0.0798	1.161	0.2457
Medication for cholesterol_ blood pressure_ diabetes_ or take exogenous hormones: Hormone replacement therapy	0	ukbb	European		0.098	0.0847	1.1571	0.2472
Blood clot_ DVT_ bronchitis_ emphysema_ asthma_ rhinitis_ eczema_ allergy diagnosed by doctor: Asthma	0	ukbb	European		0.044	0.0381	1.1551	0.248
Diagnoses - main ICD10: K51 Ulcerative colitis	0	ukbb	European		0.1349	0.1172	1.1503	0.25
Diagnoses - main ICD10: N92 Excessive_ frequent and irregular menstruation	0	ukbb	European		0.0941	0.0827	1.1381	0.2551
Mean platelet volume	22139419	haemotological	European		-0.0625	0.0554	-1.1284	0.2591
2hr glucose adjusted for BMI	20081857	glycemic	European	Caution: using this data may yield results outside bounds due to relative low Z score of the SNP heritability of the trait	-0.122	0.1086	-1.1234	0.2613
Diagnoses - main ICD10: N40 Hyperplasia of prostate	0	ukbb	European		-0.1172	0.1045	-1.1218	0.2619
Medication for cholesterol_ blood pressure_ diabetes_ or take exogenous hormones: None of the above	0	ukbb	European		-0.0459	0.0417	-1.1008	0.271
Diagnoses - main ICD10: M20 Acquired deformities of fingers and toes	0	ukbb	European		0.0881	0.0818	1.0771	0.2815
Ferritin	25352340	metal	European		0.0965	0.0896	1.0766	0.2817
Mean Caudate	25607358	brain_volume	European		-0.0922	0.0857	-1.0762	0.2819
Eye problems/disorders: Cataract	0	ukbb	European		-0.0936	0.0871	-1.0751	0.2823
Had other major operations	0	ukbb	European		0.0704	0.0662	1.0633	0.2876
Hair/balding pattern: Pattern 2	0	ukbb	European		-0.0544	0.0517	-1.0519	0.2928
Frequency of heavy DIY in last 4 weeks	0	ukbb	European		0.0862	0.0822	1.0487	0.2943
Maximum heart rate during fitness test	0	ukbb	European		-0.0791	0.0759	-1.0416	0.2976
Medication for cholesterol_ blood pressure or diabetes: Cholesterol lowering medication	0	ukbb	European		0.0499	0.0479	1.0413	0.2977
Had major operations	0	ukbb	European		0.0749	0.0724	1.0347	0.3008
Non-cancer illness code_ self-reported: enlarged prostate	0	ukbb	European		-0.1143	0.1106	-1.0333	0.3014
Non-cancer illness code_ self-reported: malabsorption/coeliac disease	0	ukbb	European		0.0837	0.0819	1.023	0.3063
Leptin_not_adjBMI	26833098	hormone	European		-0.0795	0.0778	-1.022	0.3068
Mean Thalamus	25607358	brain_volume	European		-0.1309	0.1286	-1.0179	0.3087
Non-cancer illness code_ self-reported: diverticular disease/diverticulitis	0	ukbb	European		0.0692	0.0684	1.0119	0.3116
Had menopause	0	ukbb	European		0.0848	0.084	1.0098	0.3126
Diagnoses - main ICD10: I48 Atrial fibrillation and flutter	0	ukbb	European		0.0769	0.0764	1.0071	0.3139
Phospholipids in large LDL	27005778	metabolites	European		0.1429	0.1435	0.9954	0.3195
Qualifications: NVQ or HND or HNC or equivalent	0	ukbb	European		0.0656	0.066	0.993	0.3207
Vitamin and mineral supplements: Vitamin D	0	ukbb	European		-0.0952	0.0963	-0.9885	0.3229
Impedance of arm (right)	0	ukbb	European		-0.0316	0.032	-0.9883	0.323
Whole body water mass	0	ukbb	European		-0.0298	0.0302	-0.986	0.3241
Non-cancer illness code_ self-reported: hypothyroidism/myxoedema	0	ukbb	European		0.0395	0.0401	0.9852	0.3245
Diagnoses - main ICD10: S76 Injury of muscle and tendon at hip and thigh level	0	ukbb	European		-0.2794	0.2837	-0.9848	0.3247
Glutamine	27005778	metabolites	European		0.103	0.1048	0.9827	0.3258
Doctor diagnosed hayfever or allergic rhinitis	0	ukbb	European		-0.0525	0.0538	-0.975	0.3296
Free cholesterol in large LDL	27005778	metabolites	European		0.1415	0.1452	0.9744	0.3298
Diagnoses - main ICD10: R35 Polyuria	0	ukbb	European		0.1623	0.1667	0.9734	0.3303
Illnesses of mother: Alzheimers disease/dementia	0	ukbb	European		-0.2457	0.2529	-0.9718	0.3312
Illnesses of mother: Heart disease	0	ukbb	European		0.0661	0.0688	0.961	0.3366
Serum cystatin c	26831199	kidney	Mixed	Caution: using this data may yield less robust results due to minor departure of the LD structure	-0.0638	0.0665	-0.9595	0.3373
Diagnoses - main ICD10: E04 Other non-toxic goitre	0	ukbb	European		0.1064	0.1117	0.9531	0.3405
Body fat	26833246	anthropometric	Mixed	Caution: using this data may yield less robust results due to minor departure of the LD structure	0.0483	0.0515	0.9381	0.3482
Type 2 Diabetes	22885922	glycemic	European		0.0567	0.0607	0.9332	0.3507
Extreme height	23563607	anthropometric	European		-0.0443	0.0477	-0.9287	0.353
Mean time to correctly identify matches	0	ukbb	European		0.037	0.0402	0.9205	0.3573
Length of menstrual cycle	0	ukbb	European		0.0713	0.0776	0.9184	0.3584
Whole body fat-free mass	0	ukbb	European		-0.0276	0.0303	-0.9123	0.3616
Vitamin and mineral supplements: Vitamin A	0	ukbb	European		0.097	0.1076	0.9015	0.3673
Acetate	27005778	metabolites	European	Caution: using this data may yield results outside bounds due to relative low Z score of the SNP heritability of the trait	0.1093	0.1224	0.8929	0.3719
Non-cancer illness code_ self-reported: varicose veins	0	ukbb	European		0.1123	0.1262	0.8901	0.3734
Impedance of leg (left)	0	ukbb	European		0.025	0.0282	0.8863	0.3754
Medication for pain relief_ constipation_ heartburn: Aspirin	0	ukbb	European		0.0497	0.0568	0.875	0.3816
Diagnoses - main ICD10: L03 Cellulitis	0	ukbb	European		0.1206	0.138	0.8737	0.3823
Non-cancer illness code_ self-reported: type 2 diabetes	0	ukbb	European		-0.087	0.1007	-0.8641	0.3875
Diagnoses - main ICD10: D12 Benign neoplasm of colon_ rectum_ anus and anal canal	0	ukbb	European		0.0791	0.0915	0.8639	0.3877
Glucose	27005778	metabolites	European		0.0774	0.0898	0.8622	0.3886
Diagnoses - main ICD10: B37 Candidiasis	0	ukbb	European		0.4485	0.5208	0.8613	0.3891
Vitamin and mineral supplements: None of the above	0	ukbb	European		-0.0465	0.0541	-0.8594	0.3901
Lumbar Spine bone mineral density	26367794	bone	Mixed	Caution: using this data may yield less robust results due to minor departure of the LD structure	-0.0556	0.0653	-0.8514	0.3946
Reproduciblity of spirometry measurement using ERS/ATS criteria	0	ukbb	European		0.0594	0.0701	0.8479	0.3965
Forced expiratory volume in 1 second (FEV1)/Forced Vital capacity(FVC)	28166213	lung_function	European		-0.0401	0.0476	-0.841	0.4004
Total cholesterol in large LDL	27005778	metabolites	European		0.1175	0.1399	0.8401	0.4009
Phospholipids in IDL	27005778	metabolites	European		0.1184	0.1422	0.8331	0.4048
Forearm Bone mineral density	26367794	bone	Mixed	Caution: using this data may yield results outside bounds due to relative low Z score of the SNP heritability of the trait; using this data may yield less robust results due to minor departure of the LD structure	0.1216	0.146	0.8328	0.405
Neck/shoulder pain for 3+ months	0	ukbb	European		0.088	0.1062	0.8284	0.4075
Medication for cholesterol_ blood pressure or diabetes: Blood pressure medication	0	ukbb	European		0.0361	0.0438	0.8241	0.4099
Medication for cholesterol_ blood pressure or diabetes: None of the above	0	ukbb	European		-0.0388	0.0474	-0.8185	0.4131
Hip circumference	25673412	anthropometric	European		-0.0318	0.0392	-0.8122	0.4167
Anorexia Nervosa	28494655	psychiatric	European		0.0601	0.0763	0.788	0.4307
Non-cancer illness code_ self-reported: migraine	0	ukbb	European		-0.0487	0.0619	-0.7874	0.4311
HOMA-IR	20081858	glycemic	European		0.0721	0.0916	0.7867	0.4315
Free cholesterol in IDL	27005778	metabolites	European		0.0943	0.1204	0.7829	0.4337
Diastolic blood pressure_ automated reading	0	ukbb	European		0.0261	0.0335	0.78	0.4354
Triglycerides in IDL	27005778	metabolites	European		0.0794	0.1031	0.7702	0.4412
Non-cancer illness code_ self-reported: hypopituitarism	0	ukbb	European		-0.3155	0.4097	-0.77	0.4413
Urate	23263486	other	European		0.0373	0.0489	0.7624	0.4458
Phenylalanine	27005778	metabolites	European	Caution: using this data may yield results outside bounds due to relative low Z score of the SNP heritability of the trait	0.0948	0.1257	0.7545	0.4505
Transferrin	25352340	metal	European	Caution: using this data may yield results outside bounds due to relative low Z score of the SNP heritability of the trait	0.0663	0.0883	0.7508	0.4528
18:2 linoleic acid (LA)	27005778	metabolites	European		-0.0778	0.1039	-0.7486	0.4541
Diagnoses - main ICD10: F43 Reaction to severe stress_ and adjustment disorders	0	ukbb	European		0.4385	0.5885	0.7452	0.4562
Serumurate overweight	25811787	uric_acid	European	Caution: using this data may yield results outside bounds due to relative low Z score of the SNP heritability of the trait	-0.0456	0.0617	-0.7391	0.4599
Vitamin and mineral supplements: Vitamin C	0	ukbb	European		0.0513	0.0695	0.738	0.4605
Obesity class 2	23563607	anthropometric	European		0.0349	0.0473	0.7379	0.4606
Frequency of light DIY in last 4 weeks	0	ukbb	European		-0.0578	0.0785	-0.7366	0.4614
Diagnoses - main ICD10: F31 Bipolar affective disorder	0	ukbb	European		0.0799	0.1097	0.728	0.4666
Age when periods started (menarche)	0	ukbb	European		0.0271	0.0375	0.7226	0.4699
Triglycerides in very large HDL	27005778	metabolites	European	Caution: using this data may yield results outside bounds due to relative low Z score of the SNP heritability of the trait	0.0713	0.0993	0.7181	0.4727
Cancer code_ self-reported: breast cancer	0	ukbb	European		0.0627	0.0874	0.7176	0.473
Free cholesterol	27005778	metabolites	European	Caution: using this data may yield results outside bounds due to relative low Z score of the SNP heritability of the trait	-0.1079	0.1534	-0.7033	0.4819
Leg fat-free mass (right)	0	ukbb	European		-0.0208	0.0299	-0.6976	0.4854
LDL cholesterol	20686565	lipids	European		-0.038	0.0545	-0.6974	0.4856
Asthma	17611496	autoimmune	European		0.0602	0.087	0.6914	0.4893
Leg predicted mass (right)	0	ukbb	European		-0.0205	0.0298	-0.6874	0.4918
Duration of fitness test	0	ukbb	European		-0.0851	0.124	-0.6865	0.4924
Non-cancer illness code_ self-reported: rheumatoid arthritis	0	ukbb	European		0.0674	0.0986	0.6835	0.4943
Reason for glasses/contact lenses: For just reading/near work as you are getting older (called presbyopia)	0	ukbb	European		0.0998	0.1467	0.6804	0.4963
Diagnoses - main ICD10: M70 Soft tissue disorders related to use_ overuse and pressure	0	ukbb	European		0.09	0.1333	0.6755	0.4994
Average weekly intake of other alcoholic drinks	0	ukbb	European		0.0856	0.1277	0.67	0.5029
Vitamin and mineral supplements: Multivitamins +/- minerals	0	ukbb	European		0.0418	0.0625	0.6697	0.5031
Weight	0	ukbb	European		0.0197	0.0298	0.6596	0.5095
Friendships satisfaction - unhappy	0	ukbb	European	The phenotype codes were reversed in UKBB	0.0407	0.0617	0.6593	0.5097
Diagnoses - main ICD10: N20 Calculus of kidney and ureter	0	ukbb	European		0.057	0.0896	0.6357	0.525
Diagnoses - main ICD10: J33 Nasal polyp	0	ukbb	European		0.0652	0.1029	0.6338	0.5262
Number of older siblings	0	ukbb	European		0.6894	1.099	0.6273	0.5305
Diagnoses - main ICD10: I21 Acute myocardial infarction	0	ukbb	European		-0.0482	0.0771	-0.6257	0.5315
Lumbar spine bone mineral density	22504420	bone	Mixed	Caution: using these data may yield less robust results due to minor departure of the LD structure	-0.0328	0.0527	-0.6227	0.5335
Non-cancer illness code_ self-reported: vaginal prolapse/uterine prolapse	0	ukbb	European		0.0612	0.0997	0.6141	0.5391
Diagnoses - main ICD10: K35 Acute appendicitis	0	ukbb	European		-0.0877	0.143	-0.6132	0.5398
Hearing aid user	0	ukbb	European		0.0466	0.076	0.6126	0.5402
Cancer diagnosed by doctor	0	ukbb	European		0.0521	0.0854	0.6102	0.5417
Pulse rate	0	ukbb	European		-0.0291	0.0486	-0.5977	0.55
Albumin	27005778	metabolites	European	Caution: using this data may yield results outside bounds due to relative low Z score of the SNP heritability of the trait	-0.0736	0.1253	-0.5877	0.5567
Eczema	26482879	autoimmune	Mixed	Caution: using this data may yield less robust results due to minor departure of the LD structure	-0.0493	0.0839	-0.5878	0.5567
Non-cancer illness code_ self-reported: crohns disease	0	ukbb	European		-0.0591	0.1009	-0.5855	0.5582
Cancer code_ self-reported: basal cell carcinoma	0	ukbb	European		0.0473	0.0816	0.5797	0.5621
Illnesses of siblings: High blood pressure	0	ukbb	European		0.0313	0.0546	0.5736	0.5663
Impedance of whole body	0	ukbb	European		-0.0175	0.0306	-0.5735	0.5663
Difference in height between childhood and adulthood; age 8	23449627	anthropometric	European		0.0414	0.0729	0.5687	0.5696
Non-cancer illness code_ self-reported: ulcerative colitis	0	ukbb	European		0.0618	0.1103	0.5602	0.5753
Leg predicted mass (left)	0	ukbb	European		-0.0165	0.0296	-0.5565	0.5778
Phospholipids in very large HDL	27005778	metabolites	European		-0.0581	0.1051	-0.5531	0.5802
Types of transport used (excluding work): Public transport	0	ukbb	European		-0.0308	0.056	-0.5498	0.5825
Leucine	27005778	metabolites	European	Caution: using this data may yield results outside bounds due to relative low Z score of the SNP heritability of the trait	-0.074	0.1354	-0.5461	0.585
Tinnitus: Yes_ now most or all of the time	0	ukbb	European		0.0427	0.0786	0.5433	0.5869
Duration of walks	0	ukbb	European		0.0237	0.0436	0.5425	0.5875
Platelet count	22139419	haemotological	European		0.03	0.0554	0.5422	0.5877
Impedance of leg (right)	0	ukbb	European		0.0152	0.0286	0.5326	0.5943
Leg fat-free mass (left)	0	ukbb	European		-0.0158	0.0297	-0.5321	0.5947
Concentration of IDL particles	27005778	metabolites	European		0.0659	0.1256	0.5248	0.5998
Diagnoses - main ICD10: Z80 Family history of malignant neoplasm	0	ukbb	European		-0.2192	0.4189	-0.5233	0.6008
Diagnoses - main ICD10: I84 Haemorrhoids	0	ukbb	European		0.0407	0.0781	0.5217	0.6019
Autism spectrum disorder	28540026	psychiatric	European		-0.042	0.0828	-0.5077	0.6117
Diagnoses - main ICD10: K43 Ventral hernia	0	ukbb	European		0.0443	0.0885	0.5005	0.6167
Reason for glasses/contact lenses: For long-sightedness_ i.e. for distance and near_ but particularly for near tasks like reading (called hypermetropia)	0	ukbb	European		0.042	0.0843	0.4988	0.6179
Primary biliary cirrhosis	26394269	autoimmune	European		0.0325	0.0656	0.4954	0.6203
Diagnoses - main ICD10: K40 Inguinal hernia	0	ukbb	European		-0.0293	0.06	-0.4892	0.6247
Comparative body size at age 10	0	ukbb	European	Be careful the coding and distributions	-0.0157	0.0322	-0.4873	0.626
Phospholipids in medium LDL	27005778	metabolites	European		0.0595	0.1222	0.4871	0.6262
Illnesses of mother: None of the above (group 1)	0	ukbb	European		0.0333	0.0685	0.4853	0.6274
Basal metabolic rate	0	ukbb	European		-0.0147	0.0303	-0.4836	0.6287
Total cholesterol in LDL	27005778	metabolites	European		0.0659	0.1374	0.4798	0.6314
Diagnoses - main ICD10: C44 Other malignant neoplasms of skin	0	ukbb	European		0.0384	0.0804	0.4782	0.6325
Concentration of large LDL particles	27005778	metabolites	European		0.0668	0.1401	0.4767	0.6336
Non-cancer illness code_ self-reported: osteoporosis	0	ukbb	European		-0.0309	0.0651	-0.4747	0.635
Forced expiratory volume in 1 second (FEV1)	28166213	lung_function	European		0.021	0.0444	0.4729	0.6363
Non-cancer illness code_ self-reported: back problem	0	ukbb	European		0.0511	0.1083	0.4723	0.6367
Non-cancer illness code_ self-reported: eczema/dermatitis	0	ukbb	European		-0.034	0.0721	-0.4716	0.6372
Total lipids in IDL	27005778	metabolites	European		0.0598	0.1272	0.4702	0.6382
Triglycerides in very small VLDL	27005778	metabolites	European		0.0461	0.0981	0.4703	0.6382
Snoring	0	ukbb	European		-0.0191	0.0408	-0.4686	0.6394
Total cholesterol in medium LDL	27005778	metabolites	European		0.063	0.1355	0.4654	0.6416
HOMA-B	20081858	glycemic	European		-0.0338	0.0752	-0.4502	0.6526
Non-cancer illness code_ self-reported: polio / poliomyelitis	0	ukbb	European		0.0633	0.1417	0.4464	0.6553
Sleep duration	27494321	sleeping	European		-0.0275	0.0617	-0.4456	0.6559
Free cholesterol in medium HDL	27005778	metabolites	European		0.0437	0.0983	0.4449	0.6564
Concentration of very small VLDL particles	27005778	metabolites	European		0.0451	0.1015	0.4443	0.6569
Diagnoses - main ICD10: M16 Coxarthrosis [arthrosis of hip]	0	ukbb	European		-0.0345	0.0788	-0.4374	0.6618
Potassium in urine	0	ukbb	European		0.0187	0.0428	0.4363	0.6626
Mono-unsaturated fatty acids	27005778	metabolites	European	Caution: using this data may yield results outside bounds due to relative low Z score of the SNP heritability of the trait	0.0558	0.1286	0.4335	0.6647
Ratio of bisallylic groups to double bonds	27005778	metabolites	European	Caution: using this data may yield results outside bounds due to relative low Z score of the SNP heritability of the trait	-0.0303	0.0699	-0.4329	0.6651
Non-cancer illness code_ self-reported: hypertrophic cardiomyopathy (hcm / hocm)	0	ukbb	European		0.1475	0.3442	0.4285	0.6683
Diagnoses - main ICD10: K22 Other diseases of oesophagus	0	ukbb	European		0.0523	0.1234	0.4236	0.6719
Total lipids in large LDL	27005778	metabolites	European		0.0589	0.1401	0.4203	0.6742
Duration of light DIY	0	ukbb	European		0.0276	0.0658	0.4185	0.6756
Arm fat-free mass (right)	0	ukbb	European		-0.0128	0.0309	-0.4125	0.6799
Non-cancer illness code_ self-reported: vitiligo	0	ukbb	European		0.0739	0.1807	0.409	0.6826
Non-cancer illness code_ self-reported: kidney stone/ureter stone/bladder stone	0	ukbb	European		-0.0322	0.079	-0.407	0.684
Non-cancer illness code_ self-reported: allergy or anaphylactic reaction to drug	0	ukbb	European		-0.0955	0.2358	-0.405	0.6855
Overweight	23563607	anthropometric	European		0.0176	0.0439	0.4005	0.6888
Diagnoses - main ICD10: R14 Flatulence and related conditions	0	ukbb	European		-0.0488	0.1223	-0.3985	0.6902
Total lipids in small HDL	27005778	metabolites	European	Caution: using this data may yield results outside bounds due to relative low Z score of the SNP heritability of the trait	0.0537	0.1351	0.3979	0.6907
Free cholesterol to esterified cholesterol ratio	27005778	metabolites	European	Caution: using this data may yield results outside bounds due to relative low Z score of the SNP heritability of the trait	-0.0559	0.1418	-0.3944	0.6933
Average number of methylene groups per a double bond	27005778	metabolites	European	Caution: using this data may yield results outside bounds due to relative low Z score of the SNP heritability of the trait	-0.0323	0.0829	-0.3901	0.6965
Diagnoses - main ICD10: K44 Diaphragmatic hernia	0	ukbb	European		0.0429	0.112	0.3831	0.7017
Worry too long after embarrassment	0	ukbb	European		0.0167	0.0437	0.3818	0.7026
Triglycerides in medium VLDL	27005778	metabolites	European		0.0448	0.1178	0.3802	0.7038
Systolic blood pressure_ automated reading	0	ukbb	European		-0.0131	0.0346	-0.3776	0.7057
Urinary albumin-to-creatinine ratio	26631737	kidney	European		0.0329	0.0871	0.377	0.7062
Triglycerides in small HDL	27005778	metabolites	European	Caution: using this data may yield results outside bounds due to relative low Z score of the SNP heritability of the trait	0.0468	0.1243	0.3765	0.7065
Free cholesterol in very large HDL	27005778	metabolites	European	Caution: using this data may yield results outside bounds due to relative low Z score of the SNP heritability of the trait	-0.0501	0.1338	-0.3742	0.7082
Diagnoses - main ICD10: S52 Fracture of forearm	0	ukbb	European		0.0322	0.0868	0.3713	0.7104
Vitamin and mineral supplements: Vitamin E	0	ukbb	European		0.033	0.0892	0.3699	0.7115
Total Cholesterol	20686565	lipids	European		-0.0179	0.0489	-0.3666	0.7139
Concentration of medium LDL particles	27005778	metabolites	European		0.0514	0.1405	0.3662	0.7142
Total cholesterol in IDL	27005778	metabolites	European		0.0472	0.1293	0.365	0.7151
Arm predicted mass (right)	0	ukbb	European		-0.0112	0.0307	-0.3648	0.7153
Mean diameter for VLDL particles	27005778	metabolites	European		-0.0364	0.1008	-0.3616	0.7176
Apolipoprotein B	27005778	metabolites	European		0.0441	0.1229	0.3588	0.7197
Number of days/week walked 10+ minutes	0	ukbb	European		-0.0179	0.0499	-0.3587	0.7198
Obesity class 1	23563607	anthropometric	European		0.0142	0.04	0.3553	0.7223
Cholesterol esters in medium VLDL	27005778	metabolites	European		-0.0334	0.095	-0.3519	0.7249
Acetoacetate	27005778	metabolites	European	Caution: using this data may yield results outside bounds due to relative low Z score of the SNP heritability of the trait	0.0328	0.0941	0.3487	0.7273
Started insulin within one year diagnosis of diabetes	0	ukbb	European		-0.0314	0.0906	-0.3465	0.7289
Illnesses of father: None of the above (group 1)	0	ukbb	European		0.0242	0.0701	0.3454	0.7298
Non-cancer illness code_ self-reported: muscle or soft tissue injuries	0	ukbb	European		-0.0566	0.1672	-0.3385	0.735
Neo-openness to experience	21173776	personality	European		-0.0348	0.1059	-0.3292	0.742
Illnesses of siblings: Stroke	0	ukbb	European		0.0545	0.166	0.3283	0.7427
Mean Pallidum	25607358	brain_volume	European		-0.0321	0.0978	-0.3281	0.7429
Diagnoses - main ICD10: O75 Other complications of labour and delivery_ not elsewhere classified	0	ukbb	European		-0.05	0.159	-0.3142	0.7533
Total lipids in very large HDL	27005778	metabolites	European	Caution: using this data may yield results outside bounds due to relative low Z score of the SNP heritability of the trait	-0.0403	0.1294	-0.3116	0.7553
Creatinine	27005778	metabolites	European		0.0248	0.0829	0.2997	0.7644
Total lipids in medium LDL	27005778	metabolites	European		0.0416	0.1392	0.2991	0.7649
Duration of other exercises	0	ukbb	European		-0.0251	0.0843	-0.2975	0.7661
Diagnoses - main ICD10: R31 Unspecified haematuria	0	ukbb	European		0.0392	0.1323	0.2964	0.7669
Phospholipids in very small VLDL	27005778	metabolites	European		0.0323	0.1113	0.2903	0.7716
Urinary albumin-to-creatinine ratio (non-diabetes)	26631737	kidney	European		0.025	0.0888	0.2811	0.7786
Serum total triglycerides	27005778	metabolites	European		0.0301	0.1072	0.2809	0.7788
Fasting insulin main effect	22581228	glycemic	European		0.0205	0.0739	0.2775	0.7814
Non-cancer illness code_ self-reported: cholelithiasis/gall stones	0	ukbb	European		0.0257	0.0951	0.2704	0.7869
Body mass index	20935630	anthropometric	European		0.011	0.0415	0.2641	0.7917
Total lipids in very small VLDL	27005778	metabolites	European		0.0274	0.104	0.2636	0.7921
Diagnoses - main ICD10: C50 Malignant neoplasm of breast	0	ukbb	European		0.0216	0.0826	0.2621	0.7932
Illnesses of father: Prostate cancer	0	ukbb	European		0.0245	0.0938	0.2615	0.7937
Creatinine (enzymatic) in urine	0	ukbb	European		-0.0105	0.0414	-0.2543	0.7993
Cholesterol esters in large LDL	27005778	metabolites	European		0.0345	0.1358	0.2538	0.7997
Arm fat-free mass (left)	0	ukbb	European		-0.0077	0.0309	-0.249	0.8033
Non-cancer illness code_ self-reported: pernicious anaemia	0	ukbb	European		0.0305	0.1228	0.2486	0.8037
Diagnoses - main ICD10: K76 Other diseases of liver	0	ukbb	European		0.0326	0.1316	0.2477	0.8044
Doctor diagnosed asthma	0	ukbb	European		0.0139	0.0568	0.2453	0.8062
Hair/balding pattern: Pattern 3	0	ukbb	European		0.013	0.0532	0.2446	0.8068
Phospholipids in medium VLDL	27005778	metabolites	European		0.0269	0.1099	0.2444	0.8069
Cholesterol esters in medium HDL	27005778	metabolites	European	Caution: using this data may yield results outside bounds due to relative low Z score of the SNP heritability of the trait	-0.0304	0.1254	-0.2424	0.8085
Triglycerides in small VLDL	27005778	metabolites	European		0.0266	0.1098	0.2423	0.8086
Cholesterol esters in large VLDL	27005778	metabolites	European		0.0222	0.0919	0.2411	0.8095
Non-cancer illness code_ self-reported: diabetes	0	ukbb	European		-0.0124	0.0517	-0.239	0.8111
Concentration of large VLDL particles	27005778	metabolites	European		0.0237	0.1005	0.2364	0.8132
Free cholesterol in medium VLDL	27005778	metabolites	European		0.0255	0.1095	0.233	0.8157
Concentration of medium VLDL particles	27005778	metabolites	European		0.0218	0.0976	0.2239	0.8229
Ratio of bisallylic groups to total fatty acids	27005778	metabolites	European	Caution: using this data may yield results outside bounds due to relative low Z score of the SNP heritability of the trait	-0.0159	0.0757	-0.2096	0.834
Diagnoses - main ICD10: N32 Other disorders of bladder	0	ukbb	European		0.0232	0.1111	0.2089	0.8345
Diagnoses - main ICD10: M21 Other acquired deformities of limbs	0	ukbb	European		0.0657	0.3153	0.2085	0.8348
Diagnoses - main ICD10: N19 Unspecified renal failure	0	ukbb	European		0.0345	0.1682	0.205	0.8376
Concentration of chylomicrons and largest VLDL particles	27005778	metabolites	European		-0.0229	0.1134	-0.2023	0.8397
Free cholesterol in small VLDL	27005778	metabolites	European		-0.0217	0.1086	-0.1995	0.8418
Illness_ injury_ bereavement_ stress in last 2 years: Serious illness_ injury or assault of a close relative	0	ukbb	European		-0.0149	0.0748	-0.1996	0.8418
Concentration of small LDL particles	27005778	metabolites	European		0.0255	0.1288	0.1978	0.8432
Phospholipids in medium HDL	27005778	metabolites	European		0.0198	0.1007	0.1971	0.8438
Headaches for 3+ months	0	ukbb	European		-0.0147	0.0752	-0.1948	0.8455
Relative age of first facial hair	0	ukbb	European		0.0078	0.0405	0.1934	0.8467
Serum total cholesterol	27005778	metabolites	European	Caution: using this data may yield results outside bounds due to relative low Z score of the SNP heritability of the trait	0.0274	0.1423	0.1929	0.8471
Illnesses of mother: Diabetes	0	ukbb	European		-0.012	0.0626	-0.1912	0.8484
Total lipids in small LDL	27005778	metabolites	European		0.0261	0.1371	0.1907	0.8488
Mean diameter for LDL particles	27005778	metabolites	European	Caution: using this data may yield results outside bounds due to relative low Z score of the SNP heritability of the trait	-0.0293	0.1537	-0.1904	0.849
Non-cancer illness code_ self-reported: arthritis (nos)	0	ukbb	European		0.0319	0.1683	0.1897	0.8496
Non-cancer illness code_ self-reported: pneumothorax	0	ukbb	European		-0.0253	0.1338	-0.1889	0.8502
Illnesses of siblings: Diabetes	0	ukbb	European		0.0127	0.0681	0.187	0.8516
Triglycerides in chylomicrons and largest VLDL particles	27005778	metabolites	European		-0.0215	0.117	-0.1835	0.8544
Mineral and other dietary supplements: Selenium	0	ukbb	European		0.0159	0.0875	0.1813	0.8561
Celiac disease	20190752	autoimmune	European		0.014	0.0778	0.1801	0.8571
Mean Putamen	25607358	brain_volume	European		-0.0126	0.0702	-0.1799	0.8572
Obesity class 3	23563607	anthropometric	European		0.0113	0.0637	0.1781	0.8586
Omega-9 and saturated fatty acids	27005778	metabolites	European	Caution: using this data may yield results outside bounds due to relative low Z score of the SNP heritability of the trait	0.026	0.147	0.177	0.8595
Cholesterol esters in medium LDL	27005778	metabolites	European		0.0238	0.135	0.1763	0.8601
Non-cancer illness code_ self-reported: bladder problem (not cancer)	0	ukbb	European		0.0279	0.1611	0.1732	0.8625
Non-cancer illness code_ self-reported: hyperthyroidism/thyrotoxicosis	0	ukbb	European		-0.0156	0.0903	-0.1731	0.8625
Glycoprotein acetyls; mainly a1-acid glycoprotein	27005778	metabolites	European		-0.0185	0.1095	-0.1687	0.866
Diagnoses - main ICD10: D25 Leiomyoma of uterus	0	ukbb	European		0.0164	0.0995	0.1645	0.8693
Diagnoses - main ICD10: G47 Sleep disorders	0	ukbb	European		-0.0153	0.0943	-0.1626	0.8708
Total lipids in small VLDL	27005778	metabolites	European		-0.0156	0.0988	-0.1582	0.8743
Pulse rate_ automated reading	0	ukbb	European		-0.005	0.0333	-0.1492	0.8814
Free cholesterol in large VLDL	27005778	metabolites	European		-0.0149	0.1018	-0.1467	0.8834
Description of average fatty acid chain length; not actual carbon number	27005778	metabolites	European		0.0188	0.1338	0.1403	0.8884
Phospholipids in large VLDL	27005778	metabolites	European		-0.0156	0.1133	-0.1373	0.8908
Sodium in urine	0	ukbb	European		0.0055	0.0401	0.1361	0.8918
Diabetes diagnosed by doctor	0	ukbb	European		-0.0067	0.0494	-0.135	0.8926
Extreme bmi	23563607	anthropometric	European		0.007	0.0536	0.131	0.8958
Triglycerides in large VLDL	27005778	metabolites	European		0.0142	0.1095	0.1292	0.8972
Total cholesterol in HDL	27005778	metabolites	European		0.0113	0.0899	0.1258	0.8999
Total cholesterol in large HDL	27005778	metabolites	European		0.0108	0.0938	0.1148	0.9086
Total lipids in medium HDL	27005778	metabolites	European	Caution: using this data may yield results outside bounds due to relative low Z score of the SNP heritability of the trait	-0.0128	0.1129	-0.1138	0.9094
Illnesses of father: High blood pressure	0	ukbb	European		0.007	0.0619	0.1129	0.9101
Concentration of very large VLDL particles	27005778	metabolites	European		0.0105	0.0942	0.1119	0.9109
Apolipoprotein A-I	27005778	metabolites	European		-0.0117	0.1049	-0.1113	0.9114
Phospholipids in chylomicrons and largest VLDL particles	27005778	metabolites	European		0.0119	0.1069	0.1113	0.9114
Cholesterol esters in large HDL	27005778	metabolites	European		-0.0101	0.0913	-0.1105	0.912
Diagnoses - main ICD10: C61 Malignant neoplasm of prostate	0	ukbb	European		-0.0116	0.107	-0.1082	0.9139
Phospholipids in very large VLDL	27005778	metabolites	European		0.0116	0.1097	0.1057	0.9158
Non-cancer illness code_ self-reported: iron deficiency anaemia	0	ukbb	European		-0.0109	0.1051	-0.1036	0.9175
Omega-3 fatty acids	27005778	metabolites	European		0.0096	0.0933	0.1033	0.9177
Concentration of small VLDL particles	27005778	metabolites	European		-0.01	0.0974	-0.1031	0.9179
Underlying (primary) cause of death: ICD10: J84.1 Other interstitial pulmonary diseases with fibrosis	0	ukbb	European		-0.0141	0.1434	-0.0986	0.9215
Total cholesterol in small LDL	27005778	metabolites	European		0.0141	0.1506	0.0934	0.9256
Non-cancer illness code_ self-reported: sleep apnoea	0	ukbb	European		-0.0121	0.1322	-0.0915	0.9271
Systemic lupus erythematosus	26502338	autoimmune	European		0.005	0.0573	0.0876	0.9302
Total cholesterol in small VLDL	27005778	metabolites	European		-0.0102	0.1187	-0.0858	0.9316
Non-cancer illness code_ self-reported: uterine fibroids	0	ukbb	European		0.0077	0.0947	0.0818	0.9348
Illnesses of mother: Breast cancer	0	ukbb	European		0.0066	0.0808	0.0811	0.9354
22:6 docosahexaenoic acid	27005778	metabolites	European		0.0071	0.096	0.0744	0.9407
Free cholesterol in large HDL	27005778	metabolites	European		0.0068	0.0945	0.0724	0.9423
Alzheimers disease	24162737	neurological	European		-0.0063	0.089	-0.0706	0.9438
Other eye problems	0	ukbb	European		0.0058	0.0833	0.0699	0.9443
Total cholesterol in large VLDL	27005778	metabolites	European		-0.0064	0.1034	-0.062	0.9505
Concentration of medium HDL particles	27005778	metabolites	European	Caution: using this data may yield results outside bounds due to relative low Z score of the SNP heritability of the trait	-0.0065	0.1109	-0.0586	0.9533
Triglycerides in very large VLDL	27005778	metabolites	European		-0.0061	0.1044	-0.0585	0.9533
Diagnoses - main ICD10: H25 Senile cataract	0	ukbb	European		-0.0073	0.1297	-0.0563	0.9551
Total lipids in large VLDL	27005778	metabolites	European		0.0055	0.1008	0.0547	0.9564
HbA1C	20858683	glycemic	European		0.0043	0.0809	0.0529	0.9578
Mouth/teeth dental problems: Mouth ulcers	0	ukbb	European		0.0024	0.0488	0.0501	0.96
Duration of heavy DIY	0	ukbb	European		-0.0033	0.0687	-0.0488	0.9611
Phospholipids in small VLDL	27005778	metabolites	European		0.005	0.107	0.0465	0.9629
Medication for cholesterol_ blood pressure_ diabetes_ or take exogenous hormones: Blood pressure medication	0	ukbb	European		-0.0017	0.037	-0.0449	0.9642
Birth weight	27680694	anthropometric	European		0.0018	0.0423	0.0436	0.9652
Total cholesterol in very large HDL	27005778	metabolites	European	Caution: using this data may yield results outside bounds due to relative low Z score of the SNP heritability of the trait	-0.0066	0.1532	-0.0429	0.9658
Alcohol intake versus 10 years previously - less nowadays	0	ukbb	European	The phenotype codes were reversed in UKBB	-0.0019	0.0493	-0.0393	0.9686
Total lipids in chylomicrons and largest VLDL particles	27005778	metabolites	European		-0.0038	0.0964	-0.0389	0.969
Alanine	27005778	metabolites	European		0.004	0.1041	0.038	0.9697
Phospholipids in large HDL	27005778	metabolites	European		0.0031	0.085	0.0367	0.9707
Femoral neck bone mineral density	22504420	bone	Mixed	Caution: using this data may yield less robust results due to minor departure of the LD structure	0.0016	0.0489	0.0326	0.974
Fracture resulting from simple fall	0	ukbb	European		-0.0035	0.1089	-0.0319	0.9745
Arm predicted mass (left)	0	ukbb	European		-0.001	0.0307	-0.0313	0.975
Total lipids in medium VLDL	27005778	metabolites	European		0.0032	0.1031	0.0311	0.9752
Total lipids in very large VLDL	27005778	metabolites	European		0.0029	0.0985	0.0296	0.9764
Eye problems/disorders: Diabetes related eye disease	0	ukbb	European		-0.0026	0.0919	-0.0287	0.9771
Target heart rate achieved	0	ukbb	European		-0.0028	0.1011	-0.028	0.9777
Total cholesterol in medium HDL	27005778	metabolites	European	Caution: using this data may yield results outside bounds due to relative low Z score of the SNP heritability of the trait	-0.0031	0.1143	-0.027	0.9785
Diagnoses - main ICD10: I10 Essential (primary) hypertension	0	ukbb	European		0.0047	0.1795	0.0263	0.979
Concentration of large HDL particles	27005778	metabolites	European		-0.0021	0.0843	-0.0254	0.9797
Valine	27005778	metabolites	European		-0.0026	0.1021	-0.0254	0.9797
Extreme waist-to-hip ratio	23563607	anthropometric	European		0.0022	0.0932	0.0239	0.9809
Average weekly champagne plus white wine intake	0	ukbb	European		-0.0011	0.0545	-0.0205	0.9836
Average number of double bonds in a fatty acid chain	27005778	metabolites	European		-0.0016	0.0926	-0.0171	0.9863
Total cholesterol in medium VLDL	27005778	metabolites	European		0.0012	0.1037	0.0118	0.9906
Mean Accumbens	25607358	brain_volume	European	Caution: using this data may yield results outside bounds due to relative low Z score of the SNP heritability of the trait	-0.0014	0.1366	-0.0106	0.9916
Mean diameter for HDL particles	27005778	metabolites	European		-0.0008	0.0947	-0.0082	0.9934
Concentration of very large HDL particles	27005778	metabolites	European	Caution: using this data may yield results outside bounds due to relative low Z score of the SNP heritability of the trait	0.0009	0.1106	0.0081	0.9935
Cancer code_ self-reported: prostate cancer	0	ukbb	European		0.0005	0.0987	0.005	0.996
Cancer code_ self-reported: squamous cell carcinoma	0	ukbb	European		0.0005	0.1805	0.0028	0.9977
Total lipids in large HDL	27005778	metabolites	European		8.1515e-05	0.0861	0.0009	0.9992
