# Supplementary material for: Genome-wide association study of alcohol consumption and use disorder in 274,424 individuals from multiple populations
Source: Nat Commun. 2019 Apr 2;10:1499. doi: 10.1038/s41467-019-09480-8 (PMC6445072; doi:10.1038/s41467-019-09480-8)
Supplement: Supplementary file 44 — Supplementary Data 41 [file 41467_2019_9480_MOESM44_ESM.xlsx]

## Sheet: Sheet1
Supplementary Data 41. Prior GWAS associations for GWS AUDIT-C and AUD SNPs.
rsID	Chr:pos	Effect allele/non-effect allele	Nearest gene to SNP	GWS trait	Prior associated trait	Direction of effect	Reference
EA
rs1260326	2:27730940	C/T	GCKRa	AUDIT-C, AUD	Alcohol consumption	+	Clarke 2017 Mol Psych PMID 28937693
					Blood metabolite levels	-	Shin 2014 Nat Gen PMID 24816252
					Caffeine metabolism; coffee consumption	+	Cornelis 2016 Hum Mol Genet PMID 27702941
					C-reactive protein levels	-	Dehghan 2011 Circulation PMID 21300955; Ligthart 2016 PMID 27286809
					Cholesterol	-	Teslovich 2010 Nature PMID 20686565; Willer 2013 Nat Gen PMID 24097068; Surakka 2015 Nat Gen PMID 25961943
					Chronic kidney disease	-	Kottgen 2010 Nat Gen PMID 20383146
					Glomerular filtration rate	-	Pattaro 2016 Nat Commun PMID 26831199
					Glycemic traits (pregnancy)	+	Hayes 2013 Diabetes PMID 23903356
					Gout	-	Matsuo 2015 Ann Rheum Dis PMID 25646370; Nakayama 2016 Ann Rheum Dis PMID 27899376
					Hypertriglyceridemia	-	Johansen 2010 Nat Gen PMID 20657596
					Inflammatory bowel disease	-	Liu 2015 Nat Gen PMID 26192919; de Lange 2017 Nat Gen PMID 28067908
					Lipoprotein-associated phospholipase A2 activity and mass	+	Chu 2012 Circ Cardiovasc Genet PMID 23118302
					Liver enzyme levels (gamma-glutamyl transferase)	-	Chambers 2011 Nat Gen PMID 22001757
					Nonalcoholic fatty liver disease	+	Kawaguchi 2018 PLoS One PMID 29385134
					Plasma lactate levels	-	Tin 2015 Diabet Med PMID 26433129
					Platelet count	-	Gieger 2011 Nature PMID 22139419
					Serum albumin level; Serum total protein level	-	Franceschini 2012 Am J Hum Genet PMID 23022100
					Triglycerides	-	Kathiresan 2008 Nat Gen PMID 19060906; Teslovich 2010 Nature PMID 20686565; Willer 2013 Nat Gen PMID 24097068; Surakka 2015 Nat Gen PMID 25961943; Spracklen 2017 Hum Mol Genet PMID 28334899
					Two-hour glucose challenge	-	Saxena 2010 Nat Gen PMID 20081857
					Urate levels	-	Kottgen 2012 Nat Gen PMID 23263486
rs570436	2:45142673	C/T	SIX3b	AUD	None	None
rs2717071	2:58030962	A/G	VRK2b	AUDIT-C	None	None
rs12639940	4:39420981	A/G	KLBa	AUDIT-C	None	None
rs2141284	4:99704167	A/G	EIF4Eb	AUDIT-C, AUD	None	None
rs1154431	4:100155470	A/G	ADH6b	AUDIT-C, AUD	None	None
rs1229984	4:100239319	C/T	ADH1Ba	AUDIT-C, AUD	Alcohol consumption (drinks per week)	+	Jorgenson 2017 Mol Psych PMID 28485404
					Alcohol dependence	+	Gelernter 2014 Mol Psych PMID 24166409
					BMI	+	Akiyama 2017 Nat Gen PMID 28892062
					Esophageal cancer	+	Cui 2009 Gastroent PMID 19698717
					Oral cavity and pharyngeal cancer	+	McKay 2011 PLoS Genet PMID 21437268; Lesseur 2016 Nat Gen PMID 27749845
rs1154433	4:100253708	A/G	ADH1Cb	AUD	None	None
rs1229978	4:100256199	C/T	ADH1Cb	AUDIT-C	Alcohol dependence	+	Gelernter 2014 Mol Psych PMID 24166409
rs78111280	4:100421822	C/T	C4orf17b	AUDIT-C	None	None
rs57370858	4:100601316	A/T	MTTPb	AUDIT-C	None	None
rs140280172	4:100832564	A/C	DNAJB14a	AUD	None	None
rs150021439	4:100919254	C/T	H2AFZb	AUDIT-C	None	None
rs186613142	4:101546509	A/G	EMCNb	AUDIT-C	None	None
rs13107325	4:103188709	C/T	SLC39A8a	AUDIT-C, AUD	Blood pressure	+	Wain 2011 Nat Gen PMID 21909110
					BMI	-	Speliotes 2010 Nat Gen PMID 20935630; Locke 2015 Nature PMID 25673413; Graff 2017 PLoS Genet PMID 28448500; Justice 2017 Nat Commun PMID 28443625
					Childhood body mass index	-	Felix 2015 Hum Mol Genet PMID 26604143
					Diastolic blood pressure; Systolic blood pressure	+	Ehret 2011 Nature PMID 21909115; Wain 2017 Hypertension PMID 28739976
					HDL cholesterol	+	Teslovich 2010 Nature PMID 20686565; Willer 2013 Nat Gen PMID 24097068
					Hypertension	+	Ehret 2011 Nature PMID 21909115
					Intelligence	+	Hill 2018 Mol Psych PMID 29326435
					NT-proBNP levels in acute coronary syndrome	-	Johansson 2016 Hum Mol Genet PMID 26908625
					Schizophrenia	-	Goes 2015 Am J Med Genet B Neuropsychiatr Genet PMID 26198764
rs62339861	4:150983421	C/T	DCLK2b	AUDIT-C	None	None
rs2961817	5:50443063	A/G	ISL1b	AUDIT-C	None	None
rs185177474	5:143889333	A/C	KCTD16b	AUDIT-C	None	None
rs4715221	6:51359803	A/G	PKHD1b	AUD	None	None
rs141424017	7:114951430	T/TAAC	MDF1Cb	AUD	None	None
rs17125651	10:110823083	C/T		AUD	None	None
rs4936277	11:113431960	A/G	DRD2b	AUD	None	None
rs12425096	12:51980459	A/C	SCN8Ab	AUDIT-C	None	None
rs11075992	16:53820066	C/T	FTOa	AUD	None	None
rs9937709	16:53820813	A/G	FTOa	AUDIT-C	None	None
rs4794018	17:47093398	C/T	IGF2BP1a	AUDIT-C	None	None
rs35572189	17:79419025	A/G	BAHCC1a	AUDIT-C	None	None
AA
rs72900220	4:99592997	A/G	TSPAN5b	AUD	None	None
rs150627184	4:100163386	C/CT	ADH6b	AUDIT-C	None	None
rs2066702	4:100229017	A/G	ADH1Ba	AUD	Alcohol dependence	-	Gelernter 2014 Mol Psych PMID 24166409
rs1229984	4:100239319	C/T	ADH1Ba	AUDIT-C	As above	As above
LA
rs1229984	4:100239319	C/T	ADH1Ba	AUDIT-C, AUD	As above	As above
rs9378160	6:31467992	A/C	MICBa	AUD	None	None
EAA
rs3782886	12:112110489	C/T	BRAPa	AUDIT-C	Myocardial infarction	-	Hirokawa 2014 Eur J Hum Genet PMID 24916648
Trans-populations meta
rsID	Chr:pos	Alleles	Nearest gene to lead SNP	GWS trait	Prior associated trait	Direction of effect	Reference
rs1260326	2:27730940	C/T	GCKRa	AUD, AUDIT-C	As above	As above
rs2683616	2:58035555	A/G	VRK2b	AUDIT-C	None	None
rs540606	2:45138507	A/G	SIX3b	AUD	None	None
rs12639940	4:39420981	A/G	KLBa	AUDIT-C	None	None
rs1229984	4:100239319	C/T	ADH1Ba	AUD, AUDIT-C	As above	As above
rs1612735	4:100258007	T/C	ADH1Ca	AUD	None	None
rs142783062	4:100270960	T/TTCTG	ADH1Ca	AUDIT-C	None	None
rs5860563	4:100047157	C/CA	ADH4a	AUD	None	None
rs1503775	4:100430316	A/G	C4orf17b	AUD	None	None
rs13107325	4:103188709	C/T	SLC39A8a	AUD, AUDIT-C	As above	As above
rs4423856	4:150984857	T/C	DCLK2b	AUDIT-C	None	None
rs2961816	5:50443691	A/C	ISL1b	AUDIT-C	None	None
rs4841132	8:9183596	A/G	PPP1R3Bb	AUDIT-C	Glycemic traits (pregnancy)	+	Hayes 2013 Diabetes PMID 23903356
					HDL cholesterol	-	Surakka 2015 Nat Gen PMID 25961943; Nagy 2017 Genome Med PMID 28270201
					Neutrophil percentage of white cells	-	Astle 2016 Cell PMID 27863252
rs7906104	10:110497101	T/C		AUD	None	None
rs61902812	11:113374420	A/C	DRD2b	AUD	None	None
rs4936277	11:113431960	A/G	DRD2b	AUD	None	None
rs1421085	16:53800954	T/C	FTOa	AUD	Childhood body mass index	+	Felix 2015 Hum Mol Genet PMID 26604143
					Dietary macronutrient intake	+	Tanaka 2013 Am J Clin Nutr PMID 23636237
					Hand grip strength	+	Tikkanen 2018 Sci Rep PMID 29691431
					Obesity	+	Meyre 2009 Nat Gen PMID 19151714; Berndt 2013 Nat Gen PMID 23563607; Wheeler 2013 Nat Gen PMID 23563609
					Type 2 diabetes	+	Imamura 2016 Nat Commun PMID 26818947
rs62033408	16:53827962	A/G	FTOa	AUDIT-C	None	None
rs9902512	17:47094274	C/G	IGF2BP1a	AUDIT-C	None	None
rs142997686	17:79419159	T/TGGGAGGGTCGCAGCACCCCCACCCCC	BAHCC1a	AUDIT-C	None	None
rs75723348	22:41420679	T/G	RBX1b	AUDIT-C	None	None
aprotein-coding gene contains the lead SNP
bnearest protein-coding gene to the lead SNP
