# Supplementary material for: Genome-wide association study of alcohol consumption and use disorder in 274,424 individuals from multiple populations
Source: Nat Commun. 2019 Apr 2;10:1499. doi: 10.1038/s41467-019-09480-8 (PMC6445072; doi:10.1038/s41467-019-09480-8)
Supplement: Supplementary file 45 — Supplementary Data 42 [file 41467_2019_9480_MOESM45_ESM.xlsx]

## Sheet: Sheet1
Supplementary Data 42. Association of polygenic risk scores for AUDIC-T in MVP hold-out sample. Terms labeled in bold are p<0.05.
Phenotype	P-value cut-off for risk score	Beta	se	OR	p
EA, N=69,674
AUDIT-C	1e-07	0.0884419	0.00631014	1.09247	1.43417e-44
	1e-06	0.0859879	0.00629529	1.08979	2.02124e-42
	1e-05	0.0829697	0.00627425	1.08651	7.13971e-40
	0.0001	0.0812408	0.00625776	1.08463	1.70671e-38
	0.001	-0.000886388	0.00625835	0.999114	0.88737
	0.01	0.0103884	0.00625658	1.01044	0.0968921
	0.05	0.00890834	0.00625167	1.00895	0.154175
	0.5	-0.00414661	0.00625433	0.995862	0.507334
	1	-0.00160764	0.00625589	0.998394	0.797195
AUD	1e-07	0.137371	0.0120206	1.14725	3.0324e-30
	1e-06	0.128413	0.0116981	1.13702	4.91876e-28
	1e-05	0.120413	0.0110665	1.12796	1.4224e-27
	0.0001	0.0767239	0.010513	1.07974	2.9207e-13
	0.001	-0.00261872	0.010418	0.997385	0.801532
	0.01	0.0137884	0.010426	1.01388	0.186004
	0.05	0.00462779	0.0104085	1.00464	0.656596
	0.5	-0.00378264	0.0104161	0.996224	0.716489
	1	-0.00221994	0.0104161	0.997783	0.831229
AA, N=19,114
AUDIT-C	1e-07	0.0944865	0.0111661	1.09909	2.81801e-17
	1e-06	0.0693023	0.0111927	1.07176	6.07264e-10
	1e-05	0.0599525	0.011185	1.06179	8.41409e-08
	0.0001	0.0126497	0.0112059	1.01273	0.258976
	0.001	0.0373921	0.0112124	1.0381	0.000855009
	0.01	0.00708286	0.0111908	1.00711	0.526794
	0.05	0.00348919	0.0111933	1.0035	0.755255
	0.5	0.00560797	0.0112529	1.00562	0.618238
	1	-0.00100584	0.0112442	0.998995	0.928722
AUD	1e-07	0.109933	0.0171038	1.1162	1.29808e-10
	1e-06	0.0688151	0.0160352	1.07124	1.7746e-05
	1e-05	0.062066	0.0160975	1.06403	0.000115431
	0.0001	0.0239476	0.0160742	1.02424	0.136271
	0.001	0.0336873	0.0160752	1.03426	0.0361174
	0.01	0.002722	0.0160423	1.00273	0.865264
	0.05	0.0047691	0.0160561	1.00478	0.766446
	0.5	0.0292251	0.0161477	1.02966	0.0703176
	1	0.0149426	0.0161109	1.01506	0.353677
