# Supplementary material for: Genome-wide association study of alcohol consumption and use disorder in 274,424 individuals from multiple populations
Source: Nat Commun. 2019 Apr 2;10:1499. doi: 10.1038/s41467-019-09480-8 (PMC6445072; doi:10.1038/s41467-019-09480-8)
Supplement: Supplementary file 46 — Supplementary Data 43 [file 41467_2019_9480_MOESM46_ESM.xlsx]

## Sheet: Sheet1
Supplementary Data 43. Association of polygenic risk scores for AUD in MVP hold-out sample. Terms labeled in bold are p<0.05.
Phenotype	P-value cut-off for risk score	Beta	se	OR	p
EA, N=69,674
AUDIT-C	1e-07	0.0945977	0.00630703	1.09922	8.97804e-51
	1e-06	0.0918117	0.00629253	1.09616	3.79809e-48
	1e-05	0.080879	0.00627749	1.08424	6.12206e-38
	0.0001	0.0693694	0.00626467	1.07183	1.78952e-28
	0.001	0.0521591	0.00626141	1.05354	8.21227e-17
	0.01	0.0454964	0.00625508	1.04655	3.53943e-13
	0.05	0.053011	0.00624881	1.05444	2.22958e-17
	0.5	0.0568061	0.00625993	1.05845	1.17019e-19
	1	0.0576338	0.00626406	1.05933	3.65072e-20
AUD	1e-07	0.146951	0.0120987	1.1583	6.02483e-34
	1e-06	0.133126	0.0115501	1.14239	9.76578e-31
	1e-05	0.125365	0.0111265	1.13356	1.90459e-29
	0.0001	0.123061	0.0106277	1.13095	5.24739e-31
	0.001	0.0913521	0.0105916	1.09566	6.41177e-18
	0.01	0.0947374	0.0101602	1.09937	1.11706e-20
	0.05	0.111791	0.0102834	1.11828	1.5829e-27
	0.5	0.113452	0.0104072	1.12014	1.13557e-27
	1	0.116493	0.0104165	1.12355	4.912e-29
AA, N=19,114
AUDIT-C	1e-07	0.0661299	0.0112082	1.06837	3.69341e-09
	1e-06	0.0621735	0.0112176	1.06415	3.02162e-08
	1e-05	0.0610158	0.0111884	1.06292	5.00036e-08
	0.0001	0.0472025	0.0111885	1.04833	2.46713e-05
	0.001	0.0436192	0.0111889	1.04459	9.71509e-05
	0.01	0.0634276	0.0111883	1.06548	1.45635e-08
	0.05	0.0605489	0.0112012	1.06242	6.53792e-08
	0.5	0.052286	0.0112012	1.05368	3.06403e-06
	1	0.0524257	0.011206	1.05382	2.91193e-06
AUD	1e-07	0.0911337	0.0164541	1.09542	3.04813e-08
	1e-06	0.0782903	0.0163232	1.08144	1.61648e-06
	1e-05	0.0760379	0.0160852	1.079	2.27643e-06
	0.0001	0.0413853	0.0160868	1.04225	0.0100929
	0.001	0.0528602	0.0160618	1.05428	0.000998155
	0.01	0.0749688	0.0161069	1.07785	3.24838e-06
	0.05	0.085283	0.0161141	1.08902	1.20698e-07
	0.5	0.0967511	0.0161279	1.10159	1.98542e-09
	1	0.098362	0.0161352	1.10336	1.08668e-09
