# Supplementary material for: Genome-wide association study of alcohol consumption and use disorder in 274,424 individuals from multiple populations
Source: Nat Commun. 2019 Apr 2;10:1499. doi: 10.1038/s41467-019-09480-8 (PMC6445072; doi:10.1038/s41467-019-09480-8)
Supplement: Supplementary file 47 — Supplementary Data 44 [file 41467_2019_9480_MOESM47_ESM.xlsx]

## Sheet: Sheet1
Supplementary Data 44. Association of polygenic risk scores for AUDIT-C in the Penn Medicine BioBank. Terms labeled in bold are p<0.05.
Phenotype	P-value cut-off for risk score	Beta	se	OR	p
EA, N=8,524
Alcohol-related disorders (217 cases and 8,307 controls)	1e-07	0.278276	0.0866993	1.32085	0.00132886
	1e-06	0.249334	0.0811629	1.28317	0.00212619
	1e-05	0.196675	0.0749059	1.21735	0.00864911
	0.0001	0.166026	0.0716585	1.1806	0.0205092
	0.001	0.0835625	0.0703102	1.08715	0.234643
	0.01	0.125096	0.0699006	1.13326	0.0735147
	0.05	0.192353	0.0710248	1.2121	0.00676377
	0.5	0.173619	0.0708171	1.1896	0.0142203
	1	0.178686	0.0711286	1.19565	0.0119997
Alcoholism (169 cases and 8,307 controls)	1e-07	0.232387	0.0959553	1.26161	0.0154427
	1e-06	0.244652	0.0913974	1.27718	0.00743297
	1e-05	0.182419	0.084377	1.20012	0.030622
	0.0001	0.123611	0.0807296	1.13158	0.125728
	0.001	0.0439107	0.0793141	1.04489	0.579832
	0.01	0.0771362	0.0788873	1.08019	0.328172
	0.05	0.159664	0.0801708	1.17312	0.0464206
	0.5	0.131623	0.0799801	1.14068	0.0998271
	1	0.137218	0.0803209	1.14708	0.0875666
AA, N=1441
Alcohol-related disorders (118 cases and 1,323 controls)	1e-07	0.209693	0.113327	1.2333	0.0642663
	1e-06	0.0893815	0.104245	1.0935	0.391213
	1e-05	0.0463703	0.0987728	1.04746	0.638738
	0.0001	0.0322681	0.0970129	1.03279	0.739424
	0.001	-0.0675986	0.0995273	0.934636	0.497013
	0.01	-0.00935782	0.0997385	0.990686	0.925249
	0.05	-0.0344711	0.0994515	0.966116	0.728882
	0.5	-0.0638574	0.099209	0.938139	0.519792
	1	-0.0457437	0.0997895	0.955287	0.646663
Alcoholism (93 cases and 1,323 controls)	1e-07	0.400213	0.143213	1.49214	0.00519746
	1e-06	0.265919	0.119514	1.30463	0.0260812
	1e-05	0.182257	0.110953	1.19992	0.100454
	0.0001	0.0741987	0.107279	1.07702	0.48916
	0.001	-0.0345516	0.109868	0.966038	0.753153
	0.01	0.00631108	0.110535	1.00633	0.954469
	0.05	0.0100307	0.110479	1.01008	0.927657
	0.5	-0.00740412	0.110382	0.992623	0.94652
	1	0.0116934	0.11123	1.01176	0.916274
