# Supplementary material for: Genome-wide association study of alcohol consumption and use disorder in 274,424 individuals from multiple populations
Source: Nat Commun. 2019 Apr 2;10:1499. doi: 10.1038/s41467-019-09480-8 (PMC6445072; doi:10.1038/s41467-019-09480-8)
Supplement: Supplementary file 48 — Supplementary Data 45 [file 41467_2019_9480_MOESM48_ESM.xlsx]

## Sheet: Sheet1
Supplementary Data 45. Association of polygenic risk scores for AUD in the Penn Medicine BioBank. Terms labeled in bold are p<0.05.
Phenotype	P-value cut-off for risk score	Beta	se	OR	p
EA, N=8,524
Alcohol-related disorders (217 cases and 8,307 controls)	1e-07	0.324788	0.0962516	1.38374	0.000739852
	1e-06	0.277428	0.089349	1.31973	0.00190282
	1e-05	0.24619	0.0810556	1.27914	0.00238709
	0.0001	0.254346	0.0742732	1.28962	0.000615996
	0.001	0.231194	0.0714612	1.2601	0.00121541
	0.01	0.236659	0.0695785	1.26701	0.000670599
	0.05	0.153995	0.0694298	1.16649	0.0265549
	0.5	0.20037	0.0705037	1.22185	0.00448353
	1	0.203262	0.0705246	1.22539	0.00394976
Alcoholism (169 cases and 8,307 controls)	1e-07	0.266131	0.105545	1.30491	0.0116854
	1e-06	0.226962	0.0988413	1.25478	0.0216632
	1e-05	0.229405	0.091231	1.25785	0.0119183
	0.0001	0.228899	0.0837673	1.25722	0.00628444
	0.001	0.179033	0.0805119	1.19606	0.02617
	0.01	0.189216	0.0788828	1.2083	0.0164533
	0.05	0.114933	0.0784436	1.1218	0.142875
	0.5	0.204566	0.0798354	1.22699	0.0103968
	1	0.208221	0.0798827	1.23149	0.00914499
AA, N=1441
Alcohol-related disorders (118 cases and 1,323 controls)	1e-07	0.21204	0.110836	1.2362	0.0557349
	1e-06	0.305713	0.111305	1.35759	0.00602128
	1e-05	0.159696	0.100844	1.17315	0.113289
	0.0001	0.0561767	0.100178	1.05778	0.574953
	0.001	0.233141	0.0994906	1.26256	0.0191117
	0.01	0.187036	0.0988487	1.20567	0.0584722
	0.05	0.13343	0.0974526	1.14274	0.170944
	0.5	0.129225	0.0976988	1.13795	0.185938
	1	0.127935	0.0978155	1.13648	0.190901
Alcoholism (93 cases and 1,323 controls)	1e-07	0.461065	0.145869	1.58576	0.00157326
	1e-06	0.439589	0.130192	1.55207	0.000734256
	1e-05	0.295646	0.114895	1.34399	0.0100765
	0.0001	0.193	0.113074	1.21288	0.0878509
	0.001	0.339542	0.111084	1.4043	0.00223844
	0.01	0.222367	0.109913	1.24903	0.0430614
	0.05	0.142158	0.108245	1.15276	0.189083
	0.5	0.141449	0.108298	1.15194	0.191515
	1	0.141574	0.108357	1.15209	0.191363
