# Supplementary material for: Genome-wide association study of alcohol consumption and use disorder in 274,424 individuals from multiple populations
Source: Nat Commun. 2019 Apr 2;10:1499. doi: 10.1038/s41467-019-09480-8 (PMC6445072; doi:10.1038/s41467-019-09480-8)
Supplement: Supplementary file 49 — Supplementary Data 46 [file 41467_2019_9480_MOESM49_ESM.xlsx]

## Sheet: Sheet1
Supplementary Table 47. Association of polygenic risk scores for AUDIC-T in the Yale-Penn. Terms labeled in bold are p<0.05.
Phenotype	P-value cut-off for risk score	Beta	se	OR	p
EA, N=4,406
DSM-IV alcohol dependence criterion counts	1e-07	1.0291	0.1432	2.79855	6.668e-13
	1e-06	0.9818	0.151	2.66926	7.892e-11
	1e-05	0.8078	0.1522	2.24297	1.115e-07
	0.0001	0.6252	0.1432	1.86862	1.265e-05
	0.001	0.4027	0.1368	1.49586	0.003243
	0.01	0.4156	0.1319	1.51528	0.001623
	0.05	0.5711	0.1409	1.77021	5.08e-05
	0.5	0.3685	0.1422	1.44556	0.009581
	1	0.3587	0.1427	1.43147	0.01194
AA, N=5,333
DSM-IV alcohol dependence criterion counts	1e-07	0.8286	0.1222	2.29011	1.175e-11
	1e-06	0.8603	0.1611	2.36387	9.344e-08
	1e-05	0.4572	0.1506	1.57964	0.002403
	0.0001	0.3027	0.1371	1.35351	0.02719
	0.001	0.2178	0.1308	1.24334	0.0959
	0.01	0.3439	0.122	1.41044	0.004814
	0.05	0.2831	0.1142	1.32724	0.01322
	0.5	0.3137	0.1243	1.36848	0.01158
	1	0.2966	0.1259	1.34528	0.01851
