# Supplementary material for: Genome-wide association study of alcohol consumption and use disorder in 274,424 individuals from multiple populations
Source: Nat Commun. 2019 Apr 2;10:1499. doi: 10.1038/s41467-019-09480-8 (PMC6445072; doi:10.1038/s41467-019-09480-8)
Supplement: Supplementary file 50 — Supplementary Data 47 [file 41467_2019_9480_MOESM50_ESM.xlsx]

## Sheet: Sheet1
Supplementary Data 47. Association of polygenic risk scores for AUD in the Yale-Penn. Terms labeled in bold are p<0.05.
Phenotype	P-value cut-off for risk score	Beta	se	OR	p
EA, N=4,406
DSM-IV alcohol dependence criterion counts	1e-07	1.1125	0.1401	3.04347	2.032e-15
	1e-06	1.1444	0.139	3.14056	1.856e-16
	1e-05	1.1791	0.1452	3.25145	4.57e-16
	0.0001	1.1474	0.1429	3.14999	9.998e-16
	0.001	0.9573	0.1484	2.60465	1.099e-10
	0.01	0.5318	0.1218	1.70199	1.257e-05
	0.05	0.529	0.1336	1.69723	7.507e-05
	0.5	0.5851	0.134	1.79517	1.262e-05
	1	0.6032	0.1363	1.82796	9.643e-06
AA, N=5,333
DSM-IV alcohol dependence criterion counts	1e-07	0.5021	0.0919	1.65219	4.615e-08
	1e-06	0.6241	0.1393	1.86657	7.518e-06
	1e-05	0.3806	0.1444	1.46316	0.0084
	0.0001	0.3674	0.1257	1.44398	0.003472
	0.001	0.4401	0.1223	1.55286	0.0003212
	0.01	0.3466	0.1257	1.41425	0.005813
	0.05	0.4614	0.1271	1.58629	0.0002819
	0.5	0.5198	0.1265	1.68169	3.954e-05
	1	0.5045	0.1261	1.65616	6.317e-05
