# Supplementary material for: Genome-wide association study of alcohol consumption and use disorder in 274,424 individuals from multiple populations
Source: Nat Commun. 2019 Apr 2;10:1499. doi: 10.1038/s41467-019-09480-8 (PMC6445072; doi:10.1038/s41467-019-09480-8)
Supplement: Supplementary file 51 — Supplementary Data 48 [file 41467_2019_9480_MOESM51_ESM.xlsx]

## Sheet: Sheet1
Supplementary Data 48. Phenome-wide association analysis of AUDIT-C PRS at two p-value threholds (1E-07 and All SNPs). Traits labeled in bold are significant after Bonferroni correction for all the tested traits (Traits with >500 cases; EAs: N=577; AAs N=242).
Phecode	Description	Group	# cases	# controls	P<1E-07				P<1
					beta	SE	OR	p	beta	SE	OR	p
EA, N=69,674
394	Rheumatic disease of the heart valves	circulatory system	574	47336	-0.0328632	0.0409008	0.967671	0.421694	-0.00918434	0.04233	0.990858	0.828232
395	Heart valve disorders	circulatory system	2820	47336	0.00122389	0.0198121	1.00122	0.950742	0.0267299	0.0196509	1.02709	0.173756
395.1	Nonrheumatic mitral valve disorders	circulatory system	1025	47336	-0.00784149	0.031666	0.992189	0.80442	-0.0254877	0.0317696	0.974834	0.4224
395.2	Nonrheumatic aortic valve disorders	circulatory system	1445	47336	-0.00119669	0.0271655	0.998804	0.964863	0.0345021	0.0270508	1.0351	0.202148
395.6	Heart valve replaced	circulatory system	739	47336	0.0381731	0.0391382	1.03891	0.329391	0.0848573	0.0373473	1.08856	0.0230798
396	Abnormal heart sounds	circulatory system	1207	47336	0.0226268	0.0305377	1.02288	0.458726	-0.00569582	0.0293242	0.99432	0.845991
401	Hypertension	circulatory system	38052	13528	0.0112337	0.0108032	1.0113	0.298409	-0.00999406	0.0108646	0.990056	0.357639
401.1	Essential hypertension	circulatory system	37966	13528	0.0116531	0.0108047	1.01172	0.280803	-0.009871	0.0108676	0.990178	0.363721
401.2	Hypertensive heart and/or renal disease	circulatory system	2750	13528	0.0299702	0.0240751	1.03042	0.213181	0.0113158	0.0231822	1.01138	0.625462
401.22	Hypertensive chronic kidney disease	circulatory system	2281	13528	0.0363682	0.0263732	1.03704	0.167901	0.00643465	0.0249755	1.00646	0.796686
411	Ischemic Heart Disease	circulatory system	15455	34571	-0.010185	0.0103506	0.989867	0.325113	0.00161921	0.0102129	1.00162	0.874027
411.1	Unstable angina (intermediate coronary syndrome)	circulatory system	1516	34571	-0.0463505	0.0256761	0.954707	0.071044	0.0418095	0.0265149	1.0427	0.114835
411.2	Myocardial infarction	circulatory system	1494	34571	9.79e-05	0.0271425	1.0001	0.997122	-0.0274392	0.0266892	0.972934	0.303902
411.3	Angina pectoris	circulatory system	2548	34571	-0.0275131	0.0205179	0.972862	0.179942	0.0486225	0.0209061	1.04982	0.0200314
411.4	Coronary atherosclerosis	circulatory system	12545	34571	-0.0183714	0.011056	0.981796	0.0965802	0.00850523	0.0110033	1.00854	0.439539
411.8	Other chronic ischemic heart disease, unspecified	circulatory system	9739	34571	-0.0144142	0.0121038	0.985689	0.2337	-0.00726618	0.0120375	0.99276	0.546089
414	Other forms of chronic heart disease	circulatory system	1556	34571	0.00128501	0.0263703	1.00129	0.961135	0.0308584	0.026319	1.03134	0.241006
414.2	ASCVD	circulatory system	687	34571	-0.0104664	0.039672	0.989588	0.791916	0.0338579	0.039077	1.03444	0.386248
415	Pulmonary heart disease	circulatory system	1397	49885	-0.0211623	0.0266274	0.97906	0.426756	0.0453136	0.0272333	1.04636	0.0961316
415.1	Acute pulmonary heart disease	circulatory system	819	49885	-0.0285404	0.0341919	0.971863	0.403879	0.026776	0.0353051	1.02714	0.448202
415.11	Pulmonary embolism and infarction, acute	circulatory system	814	49885	-0.0272003	0.0343826	0.973166	0.428882	0.0203116	0.0354154	1.02052	0.56629
415.2	Chronic pulmonary heart disease	circulatory system	599	49885	-0.0415531	0.0389687	0.959298	0.286279	0.0651938	0.041346	1.06737	0.114845
416	Cardiomegaly	circulatory system	641	49885	0.032725	0.0426879	1.03327	0.443313	0.00173453	0.0399175	1.00174	0.96534
418	Nonspecific chest pain	circulatory system	13359	33696	-0.00699518	0.0103621	0.993029	0.49963	0.0151623	0.0102611	1.01528	0.139503
420	Carditis	circulatory system	613	50515	0.00411076	0.0410873	1.00412	0.920305	-0.0231318	0.0407938	0.977134	0.570686
425	Cardiomyopathy	circulatory system	1713	50515	-0.0241571	0.024162	0.976132	0.317408	0.0146241	0.0246453	1.01473	0.552924
425.1	Primary/intrinsic cardiomyopathies	circulatory system	1602	50515	-0.0199306	0.0251136	0.980267	0.427419	0.00802283	0.0254606	1.00806	0.75268
426	Cardiac conduction disorders	circulatory system	4867	32855	0.00698642	0.0160176	1.00701	0.662712	0.0165306	0.0156851	1.01667	0.291925
426.2	Atrioventricular [AV] block	circulatory system	1140	32855	0.0664995	0.0339676	1.06876	0.0502614	-0.00138078	0.0306176	0.99862	0.964029
426.24	Atrioventricular block, complete	circulatory system	613	32855	0.0394449	0.0443338	1.04023	0.373614	0.000488438	0.0411451	1.00049	0.990528
426.3	Bundle branch block	circulatory system	828	32855	0.0216916	0.0368854	1.02193	0.556478	0.0161053	0.0353633	1.01624	0.648804
426.7	Abnormal electrocardiogram [ECG] [EKG]	circulatory system	1598	32855	-0.0041208	0.0253713	0.995888	0.870975	0.0354471	0.0256824	1.03608	0.167522
426.9	Cardiac pacemaker/device in situ	circulatory system	2162	32855	0.0243712	0.0237418	1.02467	0.30465	-0.00657512	0.0225666	0.993446	0.770772
426.91	Cardiac pacemaker in situ	circulatory system	1530	32855	0.039318	0.0284465	1.0401	0.166919	0.00241501	0.0266454	1.00242	0.927783
426.92	Cardiac defibrillator in situ	circulatory system	964	32855	-0.00411556	0.0331753	0.995893	0.901272	0.000784266	0.0327491	1.00078	0.980894
427	Cardiac dysrhythmias	circulatory system	12507	32855	0.00648897	0.0109264	1.00651	0.552594	-0.00068162	0.0107928	0.999319	0.949643
427.1	Paroxysmal tachycardia, unspecified	circulatory system	1048	32855	0.0326271	0.033519	1.03317	0.330358	0.032427	0.0314519	1.03296	0.30254
427.12	Paroxysmal ventricular tachycardia	circulatory system	613	32855	0.0312111	0.0433298	1.0317	0.471331	0.0377788	0.0407776	1.0385	0.354207
427.2	Atrial fibrillation and flutter	circulatory system	5558	32855	0.0184019	0.0156454	1.01857	0.23952	0.00629238	0.0150798	1.00631	0.676479
427.21	Atrial fibrillation	circulatory system	5307	32855	0.0174678	0.0159075	1.01762	0.272165	0.00052717	0.0153605	1.00053	0.972622
427.22	Atrial flutter	circulatory system	1115	32855	0.0867741	0.035325	1.09065	0.0140318	0.045309	0.0306914	1.04635	0.139869
427.3	Other specified cardiac dysrhythmias	circulatory system	3396	32855	0.0433289	0.0195073	1.04428	0.0263396	-0.0198039	0.0183389	0.980391	0.280191
427.5	Arrhythmia (cardiac) NOS	circulatory system	2854	32855	0.00644046	0.0199649	1.00646	0.747006	0.0112777	0.0197901	1.01134	0.568768
427.6	Premature beats	circulatory system	511	32855	0.0412296	0.0477851	1.04209	0.388241	0.0172699	0.0446945	1.01742	0.699202
427.7	Tachycardia NOS	circulatory system	843	32855	0.0355709	0.0366621	1.03621	0.331929	-0.0316069	0.0348543	0.968887	0.364497
427.8	Sinoatrial node dysfunction (Bradycardia)	circulatory system	555	32855	0.0200536	0.0454361	1.02026	0.658953	-0.00363084	0.0431119	0.996376	0.932882
427.9	Palpitations	circulatory system	1753	32855	0.00849772	0.0249415	1.00853	0.733325	0.00986	0.0245683	1.00991	0.688177
428	Congestive heart failure; nonhypertensive	circulatory system	4397	45117	0.00161414	0.0165794	1.00162	0.922442	-0.00586733	0.0161001	0.99415	0.715539
428.1	Congestive heart failure (CHF) NOS	circulatory system	4051	45117	-0.0038743	0.017113	0.996133	0.820894	-0.0119043	0.0167264	0.988166	0.476644
428.3	Heart failure with reduced EF [Systolic or combined heart failure]	circulatory system	555	45117	0.0370084	0.046196	1.0377	0.423064	0.0503373	0.0430098	1.05163	0.241853
429	Ill-defined descriptions and complications of heart disease	circulatory system	1017	45117	-0.0718512	0.0293087	0.930669	0.0142251	0.03838	0.0320131	1.03913	0.230573
433	Cerebrovascular disease	circulatory system	5826	45343	-0.00085186	0.01451	0.999149	0.953184	0.00293058	0.0141757	1.00293	0.836218
433.1	Occlusion and stenosis of precerebral arteries	circulatory system	2466	45343	0.0196288	0.0221084	1.01982	0.374625	0.0207683	0.0209758	1.02099	0.322121
433.2	Occlusion of cerebral arteries	circulatory system	1022	45343	0.0254463	0.0337258	1.02577	0.450545	-0.000310199	0.0316088	0.99969	0.99217
433.21	Cerebral artery occlusion, with cerebral infarction	circulatory system	957	45343	0.0149945	0.034326	1.01511	0.662237	-0.00646114	0.0326386	0.99356	0.843077
433.3	Cerebral ischemia	circulatory system	2380	45343	-0.0185348	0.0211833	0.981636	0.381591	0.00202534	0.0212343	1.00203	0.924013
433.31	Transient cerebral ischemia	circulatory system	2331	45343	-0.0173825	0.0214222	0.982768	0.417123	-0.00461388	0.0214396	0.995397	0.829608
433.8	Late effects of cerebrovascular disease	circulatory system	1091	45343	-0.00914317	0.0311102	0.990899	0.768838	-0.0133819	0.0306809	0.986707	0.662718
440	Atherosclerosis	circulatory system	1728	43228	-0.0207622	0.0244973	0.979452	0.396699	-0.0117807	0.0246999	0.988288	0.633395
440.2	Atherosclerosis of the extremities	circulatory system	1285	43228	-0.0161243	0.0284102	0.984005	0.570338	0.00220856	0.0284557	1.00221	0.938135
440.22	Atherosclerosis of native arteries of the extremities with intermittent claudication	circulatory system	859	43228	-0.025149	0.0339918	0.975165	0.459388	-0.00357717	0.0345861	0.996429	0.917623
442	Other aneurysm	circulatory system	2029	43228	-0.0115009	0.0233843	0.988565	0.622847	0.0156254	0.0230545	1.01575	0.497923
442.1	Aortic aneurysm	circulatory system	1792	43228	-0.00647707	0.0250655	0.993544	0.796094	0.0224545	0.0244674	1.02271	0.35876
442.11	Abdominal aortic aneurysm	circulatory system	1458	43228	-0.0110768	0.027757	0.988984	0.689846	0.0174269	0.0270458	1.01758	0.51935
443	Peripheral vascular disease	circulatory system	3885	43228	-0.00634151	0.0172514	0.993679	0.713176	0.0192977	0.0170113	1.01949	0.256626
443.9	Peripheral vascular disease, unspecified	circulatory system	3618	43228	-0.00588539	0.0178679	0.994132	0.741866	0.0212731	0.0175829	1.0215	0.226328
452	Other venous embolism and thrombosis	circulatory system	2218	33509	-0.00354805	0.022293	0.996458	0.873547	0.0231956	0.021949	1.02347	0.290605
452.2	Deep vein thrombosis [DVT]	circulatory system	897	33509	0.00317066	0.0347923	1.00318	0.927388	-0.00901218	0.0338076	0.991028	0.789798
454	Varicose veins	circulatory system	1872	33509	0.0259124	0.0248011	1.02625	0.296111	-0.00897314	0.0238389	0.991067	0.706614
454.1	Varicose veins of lower extremity	circulatory system	1646	33509	0.032732	0.0267305	1.03327	0.220757	0.00319992	0.0253598	1.00321	0.899589
454.11	Varicose veins of lower extremity, symptomtic	circulatory system	893	33509	0.0473958	0.0366522	1.04854	0.195968	-0.00592434	0.0339668	0.994093	0.861539
455	Hemorrhoids	circulatory system	6074	33509	-0.0135616	0.0138652	0.98653	0.328024	0.0237721	0.0140228	1.02406	0.0900287
456	Chronic venous insufficiency [CVI]	circulatory system	1930	33509	0.0343149	0.0248979	1.03491	0.168134	0.0293732	0.0235473	1.02981	0.212247
457	Encounter for long-term (current) use of anticoagulants, antithrombotics, aspirin	circulatory system	899	33509	0.0273183	0.036525	1.02769	0.4545	-0.00177737	0.0338997	0.998224	0.958186
457.3	Encounter for long-term (current) use of aspirin	circulatory system	634	33509	0.0256718	0.0434017	1.026	0.554191	-0.0213545	0.0401314	0.978872	0.594646
458	Hypotension	circulatory system	2520	45734	0.0227488	0.0216354	1.02301	0.293046	0.0443407	0.0206198	1.04534	0.0315244
458.1	Orthostatic hypotension	circulatory system	844	45734	0.0463246	0.0379136	1.04741	0.221766	0.0518073	0.0348933	1.05317	0.137614
458.9	Hypotension NOS	circulatory system	1390	45734	0.0251181	0.0288242	1.02544	0.383523	0.0590222	0.0273099	1.0608	0.03068
459	Other disorders of circulatory system	circulatory system	1175	45734	-0.00927061	0.030087	0.990772	0.757986	0.0377522	0.0296893	1.03847	0.203524
459.9	Circulatory disease NEC	circulatory system	1077	45734	-0.0132391	0.0312591	0.986848	0.671909	0.0265534	0.03098	1.02691	0.391382
751	Genitourinary congenital anomalies	congenital anomalies	847	51447	0.00657207	0.0349791	1.00659	0.850966	0.0205402	0.0346219	1.02075	0.553
751.2	Congenital anomalies of urinary system	congenital anomalies	661	51447	0.017455	0.039985	1.01761	0.662447	0.0321148	0.0391511	1.03264	0.412058
751.21	Cystic kidney disease	congenital anomalies	624	51447	0.00863432	0.0404941	1.00867	0.831152	0.0360234	0.0402817	1.03668	0.371169
755	Congenital anomalies of limbs	congenital anomalies	547	52035	0.0697474	0.0479175	1.07224	0.145511	0.0277629	0.0430345	1.02815	0.518842
681	Superficial cellulitis and abscess	dermatologic	6941	40751	-0.0263307	0.0127421	0.974013	0.0387867	0.0353589	0.0130169	1.03599	0.00659995
681.1	Cellulitis and abscess of fingers/toes	dermatologic	1044	40751	-0.0151906	0.0307608	0.984924	0.621427	0.00976519	0.0314314	1.00981	0.756042
681.3	Cellulitis and abscess of arm/hand	dermatologic	547	40751	0.0587691	0.047191	1.06053	0.213005	-0.0184935	0.043143	0.981676	0.668173
681.5	Cellulitis and abscess of leg, except foot	dermatologic	1300	40751	0.00206134	0.0285959	1.00206	0.942534	0.0358705	0.0282486	1.03652	0.204151
681.7	Cellulitis and abscess of trunk	dermatologic	564	40751	-0.0519871	0.0397223	0.949341	0.190614	0.00140856	0.0424659	1.00141	0.97354
687.1	Rash and other nonspecific skin eruption	dermatologic	3593	37765	0.000438167	0.0176485	1.00044	0.980193	0.0314592	0.0174936	1.03196	0.0721258
687.4	Disturbance of skin sensation	dermatologic	3262	37765	-0.0282927	0.0177872	0.972104	0.111694	0.0242663	0.0182878	1.02456	0.184538
689	Disorder of skin and subcutaneous tissue NOS	dermatologic	3882	43830	-0.0190816	0.01675	0.981099	0.254619	0.00732107	0.0169144	1.00735	0.665137
690	Erythematosquamous dermatosis	dermatologic	2711	40923	-0.0165631	0.0199643	0.983573	0.406744	-0.00409377	0.0199421	0.995915	0.837352
690.1	Seborrheic dermatitis	dermatologic	2671	40923	-0.0156644	0.0201172	0.984458	0.436182	-0.003632	0.0200802	0.996375	0.856466
694	Dyschromia and Vitiligo	dermatologic	797	40923	0.013967	0.0371517	1.01406	0.706958	-0.0106679	0.0359174	0.989389	0.766456
694.2	Other dyschromia	dermatologic	648	40923	0.0474157	0.0437568	1.04856	0.278533	-0.0143842	0.039761	0.985719	0.717528
695	Erythematous conditions	dermatologic	2897	40923	-0.0252529	0.0190502	0.975063	0.184974	-0.0117876	0.0193519	0.988282	0.542444
695.3	Rosacea	dermatologic	1527	40923	-0.0231723	0.0260559	0.977094	0.373825	-0.00467855	0.0262134	0.995332	0.858347
695.7	Prurigo and Lichen	dermatologic	687	40923	-0.0380179	0.0368864	0.962696	0.302694	0.0115987	0.0384963	1.01167	0.763191
696	Psoriasis and related disorders	dermatologic	1811	39737	0.0027076	0.0243137	1.00271	0.91133	0.0354544	0.024033	1.03609	0.140149
696.4	Psoriasis	dermatologic	1757	39737	-0.000737281	0.0245412	0.999263	0.976033	0.0420674	0.0243825	1.04296	0.084472
696.41	Psoriasis vulgaris	dermatologic	1688	39737	0.00466392	0.025178	1.00467	0.853042	0.0438691	0.0248628	1.04485	0.0776566
698	Pruritus and related conditions	dermatologic	890	51342	-0.0303874	0.0324928	0.97007	0.349682	0.0029002	0.0338738	1.0029	0.93177
701	Other hypertrophic and atrophic conditions of skin	dermatologic	3870	44895	0.0148841	0.0173402	1.015	0.390694	0.000602401	0.0168618	1.0006	0.971501
701.1	Keratoderma, acquired	dermatologic	1511	44895	0.0223057	0.0273739	1.02256	0.415157	-0.0018126	0.0262627	0.998189	0.944975
701.2	Scar conditions and fibrosis of skin	dermatologic	619	44895	0.0162673	0.0429146	1.0164	0.704642	-0.0337444	0.0406069	0.966819	0.405972
702	Degenerative skin conditions and other dermatoses	dermatologic	13560	31604	0.00451344	0.0112009	1.00452	0.686982	-0.0013189	0.0109771	0.998682	0.904365
702.1	Actinic keratosis	dermatologic	9693	34976	0.00167128	0.0127166	1.00167	0.895439	-0.0123684	0.0123276	0.987708	0.315715
702.2	Seborrheic keratosis	dermatologic	6853	34976	-0.00425403	0.0139283	0.995755	0.760044	-0.00189435	0.0138568	0.998107	0.891261
703	Diseases of nail, NOS	dermatologic	2703	44428	-0.0203828	0.019559	0.979824	0.297359	-0.0105917	0.0200056	0.989464	0.596503
703.1	Ingrowing nail	dermatologic	2324	44428	0.00136447	0.021538	1.00137	0.949487	0.00750295	0.0213914	1.00753	0.725779
704	Diseases of hair and hair follicles	dermatologic	1185	44428	0.0258851	0.0301003	1.02622	0.38981	0.0116377	0.0294699	1.01171	0.692915
704.8	Other specified diseases of hair and hair follicles	dermatologic	1005	44428	0.0315604	0.0330168	1.03206	0.339128	0.00746132	0.0319331	1.00749	0.815253
706	Diseases of sebaceous glands	dermatologic	5403	42405	-0.0160168	0.0142678	0.984111	0.261612	-0.0112874	0.014497	0.988776	0.436211
706.1	Acne	dermatologic	552	42405	0.0832782	0.0466353	1.08684	0.0741425	-0.0164031	0.0432659	0.983731	0.704596
706.2	Sebaceous cyst	dermatologic	3161	42405	0.00315558	0.0187311	1.00316	0.866216	0.00571387	0.0185017	1.00573	0.757452
706.8	Other specified diseases of sebaceous glands	dermatologic	1386	42405	-0.0409979	0.0262207	0.959831	0.117919	-0.0451787	0.0275178	0.955827	0.100631
707	Chronic ulcer of skin	dermatologic	2074	50776	0.0340178	0.023918	1.0346	0.154949	0.00473848	0.0224539	1.00475	0.832863
707.2	Chronic ulcer of leg or foot	dermatologic	1510	50776	0.0428895	0.0282749	1.04382	0.129298	0.00301306	0.0261755	1.00302	0.908358
707.3	Chronic ulcer of unspecified site	dermatologic	552	50776	0.073059	0.0477067	1.07579	0.125666	0.0157065	0.0429337	1.01583	0.714491
939	Atopic/contact dermatitis due to other or unspecified	dermatologic	6342	36954	-0.0109712	0.0136897	0.989089	0.422891	0.0311773	0.0136874	1.03167	0.0227381
521	Diseases of hard tissues of teeth	digestive	8443	37770	0.00617893	0.0120875	1.0062	0.609222	-0.0110871	0.0121379	0.988974	0.361017
521.1	Dental caries	digestive	8207	37770	0.00638866	0.0122259	1.00641	0.601286	-0.0113721	0.0122775	0.988692	0.354314
521.2	Dental abrasion, erosion and attrition	digestive	683	37770	-0.0229522	0.0365073	0.977309	0.529544	0.12385	0.0386612	1.13185	0.00135782
522	Diseases of pulp and periapical tissues	digestive	1902	37770	-0.0190215	0.0222647	0.981158	0.392918	0.0266428	0.0235088	1.027	0.257083
522.1	Pulpitis and necrosis of tooth pulp	digestive	1090	37770	-0.0595878	0.0274165	0.942153	0.0297481	0.0314714	0.0307163	1.03197	0.30556
523	Gingival and periodontal diseases	digestive	7328	37770	0.00892731	0.0128465	1.00897	0.487106	0.00475442	0.0128236	1.00477	0.710821
523.1	Gingivitis	digestive	1746	37770	-0.0324441	0.0229028	0.968077	0.1566	0.0465961	0.0244965	1.0477	0.0571516
523.3	Periodontitis (acute or chronic)	digestive	3564	37770	0.0139016	0.017695	1.014	0.432089	0.0146149	0.0175289	1.01472	0.404416
523.31	Acute periodontitis	digestive	2802	37770	0.0205559	0.0199023	1.02077	0.301679	0.0120827	0.0195849	1.01216	0.537275
523.32	Chronic periodontitis	digestive	1341	37770	0.0230872	0.0284321	1.02336	0.416785	0.0420226	0.0277882	1.04292	0.130472
524	Dentofacial anomalies, including malocclusion	digestive	728	37770	-0.0721322	0.0334425	0.930408	0.0310135	0.0721538	0.03746	1.07482	0.0540846
525	Other diseases of the teeth and supporting structures	digestive	9057	37770	0.0146357	0.0119044	1.01474	0.218908	-0.00227444	0.0117532	0.997728	0.846554
525.1	Loss of teeth or edentulism	digestive	5204	37770	0.00512956	0.0148159	1.00514	0.729178	-0.000468968	0.014794	0.999531	0.974711
526	Diseases of the jaws	digestive	835	37770	0.0312889	0.0359786	1.03178	0.38449	-0.0214317	0.0351254	0.978796	0.541763
528	Diseases of the oral soft tissues, excluding lesions specific for gingiva and tongue	digestive	1123	49915	0.0368073	0.0320655	1.03749	0.251019	0.00923054	0.0301783	1.00927	0.759706
530	Diseases of esophagus	digestive	20280	27886	0.0127934	0.00937087	1.01288	0.172181	0.0146057	0.00927933	1.01471	0.115487
530.1	Esophagitis, GERD and related diseases	digestive	19830	27886	0.0108307	0.00941787	1.01089	0.250139	0.0132517	0.00934143	1.01334	0.156017
530.11	GERD	digestive	18934	27886	0.00795705	0.00952801	1.00799	0.403649	0.0136459	0.00947664	1.01374	0.149882
530.13	Barrett's esophagus	digestive	1287	27886	0.0294621	0.0301168	1.0299	0.327944	0.0106431	0.0285195	1.0107	0.709009
530.14	Reflux esophagitis	digestive	744	27886	0.0373455	0.0393727	1.03805	0.342868	-0.0114769	0.0371482	0.988589	0.75736
531	Peptic ulcer (excl. esophageal)	digestive	1895	51131	-0.0451503	0.0225344	0.955854	0.0451115	-0.0031229	0.0234529	0.996882	0.89407
531.4	Peptic ulcer, site unspecified	digestive	1271	51131	-0.0502161	0.0271108	0.951024	0.0639896	-0.0290345	0.0284539	0.971383	0.307537
532	Dysphagia	digestive	4007	27886	0.0176328	0.0175617	1.01779	0.315353	0.0213097	0.0169944	1.02154	0.20987
535	Gastritis and duodenitis	digestive	2138	45748	0.00780355	0.0226842	1.00783	0.73084	0.0508191	0.0221752	1.05213	0.0219222
535.9	Gastritis and duodenitis, NOS	digestive	768	45748	0.051536	0.039296	1.05289	0.189695	0.0375834	0.0364436	1.0383	0.302411
536	Disorders of function of stomach	digestive	1476	45748	-0.0224778	0.0260887	0.977773	0.388913	0.0268505	0.0264792	1.02721	0.310573
536.8	Dyspepsia and other specified disorders of function of stomach	digestive	1164	45748	-0.0322301	0.0288389	0.968284	0.263742	0.0148978	0.0297149	1.01501	0.61612
550	Abdominal hernia	digestive	7247	43286	0.0291584	0.0133225	1.02959	0.0286225	-0.00140079	0.0127415	0.9986	0.912457
550.1	Inguinal hernia	digestive	2927	43286	0.045769	0.0204735	1.04683	0.0253831	-0.00694145	0.0191888	0.993083	0.717543
550.2	Diaphragmatic hernia	digestive	2112	43286	-0.000701046	0.0225974	0.999299	0.975251	-0.00665939	0.0223457	0.993363	0.76569
550.4	Umbilical hernia	digestive	1372	43286	0.0274753	0.0286357	1.02786	0.337318	-0.00375096	0.0274466	0.996256	0.891296
550.5	Ventral hernia	digestive	898	43286	0.020858	0.0349234	1.02108	0.55034	0.0181278	0.0338163	1.01829	0.591912
550.6	Incisional hernia	digestive	524	43286	-0.0179147	0.0426626	0.982245	0.674548	-0.00165189	0.0440211	0.998349	0.970066
555	Inflammatory bowel disease and other gastroenteritis and colitis	digestive	755	35104	-0.051471	0.0340147	0.949831	0.13023	-0.017543	0.0367607	0.98261	0.633204
558	Noninfectious gastroenteritis	digestive	1407	35104	-0.0219504	0.026556	0.978289	0.408482	0.0127505	0.0272282	1.01283	0.639582
560	Intestinal obstruction without mention of hernia	digestive	663	35104	-0.0423176	0.037825	0.958565	0.263237	-0.00197417	0.0392904	0.998028	0.959927
561	Symptoms involving digestive system	digestive	524	35104	-0.0862068	0.0390821	0.917404	0.0273989	-0.0308396	0.0440268	0.969631	0.483633
562	Diverticulosis and diverticulitis	digestive	6057	35104	0.000190315	0.0143863	1.00019	0.989445	0.00967236	0.0141474	1.00972	0.494175
562.1	Diverticulosis	digestive	5408	35104	-0.00112813	0.015133	0.998873	0.940574	0.012449	0.0148565	1.01253	0.40206
562.2	Diverticulitis	digestive	956	35104	-0.0153219	0.0322457	0.984795	0.634672	0.0627598	0.0328545	1.06477	0.0561027
564	Functional digestive disorders	digestive	1671	35104	-0.00352702	0.0251136	0.996479	0.88831	0.0154703	0.0252416	1.01559	0.539948
564.1	Irritable Bowel Syndrome	digestive	1296	35104	0.00802606	0.0288602	1.00806	0.780934	0.00469368	0.0285834	1.0047	0.869566
565	Anal and rectal conditions	digestive	1290	48662	0.00686057	0.0286499	1.00688	0.810747	0.00579974	0.0282656	1.00582	0.837426
571	Chronic liver disease and cirrhosis	digestive	1560	44918	0.0754631	0.0284873	1.07838	0.00807291	0.0192838	0.025775	1.01947	0.454365
571.5	Other chronic nonalcoholic liver disease	digestive	1449	44918	0.0603331	0.0290009	1.06219	0.0374903	0.0222139	0.0267131	1.02246	0.40565
571.51	Cirrhosis of liver without mention of alcohol	digestive	840	44918	0.080566	0.0388047	1.0839	0.0378761	0.0629163	0.034851	1.06494	0.0710281
573.7	Abnormal results of function study of liver	digestive	2892	44918	0.0325953	0.0200146	1.03313	0.103402	0.00848088	0.0192632	1.00852	0.659746
574	Cholelithiasis and cholecystitis	digestive	2103	50410	0.00285035	0.0227994	1.00285	0.900509	0.0316894	0.0223224	1.0322	0.155717
574.1	Cholelithiasis	digestive	1717	50410	0.0106296	0.0254148	1.01069	0.675768	0.0290361	0.0246134	1.02946	0.238125
574.3	Cholecystitis without cholelithiasis	digestive	546	50410	0.0307888	0.0452897	1.03127	0.496619	0.0376057	0.0431777	1.03832	0.38378
575	Other biliary tract disease	digestive	619	50410	-0.0156099	0.0400383	0.984511	0.696629	-0.00227225	0.0405251	0.99773	0.955286
577	Diseases of pancreas	digestive	1004	52769	0.0169448	0.0332322	1.01709	0.610128	0.0213821	0.0318754	1.02161	0.502347
577.1	Acute pancreatitis	digestive	712	52769	0.00646223	0.038563	1.00648	0.866917	0.0209119	0.0377541	1.02113	0.579649
578	Gastrointestinal hemorrhage	digestive	5250	41974	0.0061373	0.0149545	1.00616	0.681513	0.0333656	0.0146801	1.03393	0.0230356
578.2	Blood in stool	digestive	2345	41974	0.00488432	0.0217325	1.0049	0.822176	0.0347761	0.0212776	1.03539	0.102175
578.8	Hemorrhage of rectum and anus	digestive	1593	41974	0.0173111	0.0262765	1.01746	0.51002	0.0214944	0.0255819	1.02173	0.400787
578.9	Hemorrhage of gastrointestinal tract	digestive	1065	41974	0.0111959	0.0323574	1.01126	0.729338	0.0131833	0.031173	1.01327	0.672362
579	Other symptoms involving abdomen and pelvis	digestive	525	41974	0.0944245	0.0496819	1.09903	0.0573567	0.0244729	0.0440395	1.02477	0.578414
579.8	Nonspecific abnormal findings in stool contents	digestive	784	41974	-0.0344395	0.0349547	0.966147	0.324496	0.010091	0.0362318	1.01014	0.780619
241	Nontoxic nodular goiter	endocrine/metabolic	1084	45262	-0.028313	0.0294844	0.972084	0.336919	-0.0110443	0.0309082	0.989016	0.720849
241.1	Nontoxic uninodular goiter	endocrine/metabolic	895	45262	-0.0136578	0.0328174	0.986435	0.677281	-0.0083371	0.0339246	0.991698	0.805873
242	Thyrotoxicosis with or without goiter	endocrine/metabolic	587	45262	-0.0206126	0.0410512	0.979598	0.615584	0.0124341	0.0416635	1.01251	0.765367
244	Hypothyroidism	endocrine/metabolic	6021	45262	-0.00269966	0.0140708	0.997304	0.84785	0.0251962	0.0139477	1.02552	0.0708443
244.4	Hypothyroidism NOS	endocrine/metabolic	5893	45262	-0.00570906	0.0141486	0.994307	0.686575	0.0274355	0.0140816	1.02782	0.0513768
250	Diabetes mellitus	endocrine/metabolic	17732	29431	-0.0199357	0.00978485	0.980262	0.0416095	0.00217791	0.00972717	1.00218	0.822835
250.1	Type 1 diabetes	endocrine/metabolic	1874	29431	-0.0149826	0.0240328	0.985129	0.533006	-0.00348135	0.0238394	0.996525	0.883895
250.2	Type 2 diabetes	endocrine/metabolic	17620	29431	-0.0197181	0.00980388	0.980475	0.044299	0.00177555	0.00974738	1.00178	0.85546
250.22	Type 2 diabetes with renal manifestations	endocrine/metabolic	1098	29431	-0.0129478	0.0314869	0.987136	0.680916	0.0127599	0.0308382	1.01284	0.679043
250.23	Type 2 diabetes with ophthalmic manifestations	endocrine/metabolic	2359	29431	-0.0146954	0.0218483	0.985412	0.501194	0.00895932	0.0215092	1.009	0.677019
250.24	Type 2 diabetes with neurological manifestations	endocrine/metabolic	3977	29431	-0.0186416	0.0172821	0.981531	0.280738	0.00260764	0.0170291	1.00261	0.878296
250.3	Insulin pump user	endocrine/metabolic	1325	29431	-0.0467553	0.0270797	0.954321	0.0842428	-0.0240394	0.0280802	0.976247	0.391943
250.4	Abnormal glucose	endocrine/metabolic	6164	29431	0.00586446	0.0143681	1.00588	0.683159	0.00255279	0.0141189	1.00256	0.856519
250.41	Impaired fasting glucose	endocrine/metabolic	3582	29431	0.0197239	0.0183921	1.01992	0.283537	-0.012996	0.0178185	0.987088	0.465786
250.42	Other abnormal glucose	endocrine/metabolic	2677	29431	-0.0056835	0.0205169	0.994333	0.781768	0.0202652	0.0202274	1.02047	0.316407
250.6	Polyneuropathy in diabetes	endocrine/metabolic	2125	29431	0.0104891	0.0236916	1.01054	0.657957	0.00701513	0.0225972	1.00704	0.756224
250.7	Diabetic retinopathy	endocrine/metabolic	2756	32833	-0.00257721	0.0205098	0.997426	0.900003	0.024769	0.0200749	1.02508	0.217267
251.1	Hypoglycemia	endocrine/metabolic	529	26720	-0.0206943	0.0436244	0.979518	0.635232	0.0300807	0.0438106	1.03054	0.49233
257	Testicular dysfunction	endocrine/metabolic	2651	47243	-0.0187321	0.0197224	0.981442	0.34222	-0.032112	0.0200133	0.968398	0.108596
257.1	Testicular hypofunction	endocrine/metabolic	2538	47243	-0.0179751	0.020168	0.982185	0.372784	-0.0280915	0.0204312	0.972299	0.169152
261	Vitamin deficiency	endocrine/metabolic	6039	44120	0.00814322	0.013926	1.00818	0.558716	-0.0336561	0.0137707	0.966904	0.0145242
261.2	Vitamin B-complex deficiencies	endocrine/metabolic	2429	44120	0.00103409	0.0211685	1.00103	0.961039	-0.0478421	0.0209921	0.953284	0.0226639
261.4	Vitamin D deficiency	endocrine/metabolic	3937	44120	0.0123264	0.0168355	1.0124	0.464065	-0.0246734	0.0166905	0.975629	0.13933
269	Proteinuria	endocrine/metabolic	810	51766	-0.0483735	0.0332633	0.952778	0.145874	-0.0237458	0.0354544	0.976534	0.503013
272	Disorders of lipoid metabolism	endocrine/metabolic	39522	11977	-0.0243494	0.011188	0.975945	0.0295258	-0.00730057	0.0109321	0.992726	0.504253
272.1	Hyperlipidemia	endocrine/metabolic	39496	11977	-0.0245266	0.0111886	0.975772	0.0283718	-0.00728425	0.0109342	0.992742	0.505289
272.11	Hypercholesterolemia	endocrine/metabolic	8670	11977	-0.0101643	0.0152627	0.989887	0.50544	0.00549375	0.0149756	1.00551	0.713733
272.12	Hyperglyceridemia	endocrine/metabolic	2312	11977	-0.0833401	0.0213514	0.920038	9.49e-05	-0.005241	0.0228755	0.994773	0.818784
272.13	Mixed hyperlipidemia	endocrine/metabolic	5491	11977	-0.0298227	0.0171053	0.970618	0.0812504	0.00800644	0.0170191	1.00804	0.638041
274	Gout and other crystal arthropathies	endocrine/metabolic	4244	48792	-0.02169	0.0159179	0.978544	0.173004	-0.0185554	0.0161622	0.981616	0.250937
274.1	Gout	endocrine/metabolic	4121	48792	-0.0230392	0.0161221	0.977224	0.152993	-0.0209018	0.0163813	0.979315	0.201972
274.11	Gouty arthropathy	endocrine/metabolic	739	48792	-0.00970258	0.0371479	0.990344	0.793947	-0.0119366	0.037243	0.988134	0.748586
275	Disorders of mineral metabolism	endocrine/metabolic	1570	51153	0.0179909	0.0266244	1.01815	0.499213	-0.00370888	0.0256733	0.996298	0.885133
275.5	Disorders of calcium/phosphorus metabolism	endocrine/metabolic	511	51153	-0.00127693	0.0452071	0.998724	0.977466	-0.0719397	0.0445672	0.930587	0.106487
276	Disorders of fluid, electrolyte, and acid-base balance	endocrine/metabolic	5416	43539	0.0299767	0.0151392	1.03043	0.0476959	0.0209509	0.0144753	1.02117	0.147797
276.1	Electrolyte imbalance	endocrine/metabolic	3877	43539	0.0439704	0.0178623	1.04495	0.0138308	0.0136021	0.0168402	1.0137	0.419253
276.12	Hyposmolality and/or hyponatremia	endocrine/metabolic	922	43539	0.0976479	0.0382773	1.10257	0.0107394	0.019182	0.0333792	1.01937	0.565515
276.13	Hyperpotassemia	endocrine/metabolic	1204	43539	0.0342512	0.0308393	1.03484	0.266726	0.0247771	0.0294336	1.02509	0.399903
276.14	Hypopotassemia	endocrine/metabolic	1566	43539	0.0171429	0.0262739	1.01729	0.514099	0.0131219	0.0257903	1.01321	0.610898
276.5	Hypovolemia	endocrine/metabolic	1412	43539	-0.00326153	0.0270661	0.996744	0.904085	0.0419416	0.0271053	1.04283	0.121776
278	Overweight, obesity and other hyperalimentation	endocrine/metabolic	20730	28844	-0.0144214	0.00918218	0.985682	0.116279	-0.0063952	0.00915506	0.993625	0.484837
278.1	Obesity	endocrine/metabolic	19039	28844	-0.0118785	0.00943442	0.988192	0.208009	-0.00275135	0.00938654	0.997252	0.769433
278.11	Morbid obesity	endocrine/metabolic	4565	28844	-0.016786	0.0160397	0.983354	0.295316	0.0131294	0.01603	1.01322	0.412757
580	Nephritis; nephrosis; renal sclerosis	genitourinary	621	43067	-0.0417185	0.0377357	0.95914	0.268924	0.0199695	0.0404997	1.02017	0.621957
585	Renal failure	genitourinary	5835	43067	0.0126731	0.0146645	1.01275	0.387478	0.0139322	0.0142793	1.01403	0.329217
585.1	Acute renal failure	genitourinary	1976	43067	0.0542266	0.0249872	1.05572	0.029994	0.0475937	0.0231188	1.04874	0.0395269
585.3	Chronic renal failure [CKD]	genitourinary	4442	43067	0.00618465	0.0165704	1.0062	0.708973	-0.00626339	0.0161928	0.993756	0.698903
585.33	Chronic Kidney Disease, Stage III	genitourinary	2015	43067	-0.00290742	0.0232415	0.997097	0.900447	-0.00786044	0.0231779	0.99217	0.734508
585.34	Chronic Kidney Disease, Stage IV	genitourinary	523	43067	0.010824	0.0450496	1.01088	0.810122	-0.0293355	0.0443065	0.971091	0.507905
586	Other disorders of the kidney and ureters	genitourinary	2462	43067	0.0165994	0.0216135	1.01674	0.442482	-0.0314138	0.0209919	0.969074	0.13453
586.2	Cyst of kidney, acquired	genitourinary	547	43067	0.00106865	0.044171	1.00107	0.980698	0.0182886	0.0432532	1.01846	0.672422
591	Urinary tract infection	genitourinary	3809	41417	-0.0100348	0.0172388	0.990015	0.560498	0.0041313	0.0173997	1.00414	0.81232
593	Hematuria	genitourinary	3728	41417	-0.019719	0.0168027	0.980474	0.24057	0.00192059	0.0172511	1.00192	0.911354
593.1	Gross hematuria	genitourinary	764	41417	-0.022735	0.0353452	0.977521	0.520076	-0.00109324	0.036653	0.998907	0.976205
593.2	Microscopic hematuria	genitourinary	1146	41417	-0.00747494	0.0292935	0.992553	0.798589	0.0114198	0.0300284	1.01149	0.703723
594	Urinary calculus	genitourinary	3684	48843	-0.0245881	0.0167	0.975712	0.140928	0.00439871	0.0171005	1.00441	0.797004
594.1	Calculus of kidney	genitourinary	3081	48843	-0.0245916	0.0181281	0.975708	0.174926	0.00729643	0.0185927	1.00732	0.694737
594.3	Calculus of ureter	genitourinary	749	48843	-0.0442469	0.034619	0.956718	0.201211	-0.0386572	0.0369005	0.96208	0.29482
596	Other disorders of bladder	genitourinary	2273	49566	0.0135082	0.0223282	1.0136	0.54519	0.0262715	0.0215661	1.02662	0.223154
596.1	Bladder neck obstruction	genitourinary	611	49566	0.00652773	0.0419784	1.00655	0.876426	-0.0393115	0.0409518	0.961451	0.337082
596.5	Functional disorders of bladder	genitourinary	1165	49566	-0.0182233	0.0292086	0.981942	0.532692	0.0419905	0.0297331	1.04288	0.157877
599	Other symptoms/disorders or the urinary system	genitourinary	6925	40708	0.0118043	0.0135147	1.01187	0.38242	0.00204958	0.0132433	1.00205	0.877007
599.2	Retention of urine	genitourinary	1581	40708	0.0185979	0.0267971	1.01877	0.487665	0.0129585	0.0258783	1.01304	0.616549
599.3	Dysuria	genitourinary	586	40708	0.0064136	0.0421007	1.00643	0.878919	0.0368779	0.0418835	1.03757	0.378595
599.4	Urinary incontinence	genitourinary	2212	40708	0.0359431	0.0236635	1.0366	0.12878	0.0202854	0.0224652	1.02049	0.366542
599.5	Frequency of urination and polyuria	genitourinary	2749	40708	0.0226189	0.0204883	1.02288	0.269595	-0.000133634	0.0199681	0.999866	0.99466
599.9	Other abnormality of urination	genitourinary	1100	40708	0.0045902	0.0311815	1.0046	0.882967	0.0304037	0.0307322	1.03087	0.32251
600	Hyperplasia of prostate	genitourinary	13590	31818	-0.00155765	0.0114562	0.998444	0.891848	5.53e-05	0.0112984	1.00006	0.996096
601	Inflammatory diseases of prostate	genitourinary	2307	31818	-0.0102332	0.0220298	0.989819	0.642279	-0.0320478	0.0218362	0.96846	0.142202
601.1	Prostatitis	genitourinary	1361	31818	0.00685623	0.0289863	1.00688	0.813019	-0.0392307	0.0279724	0.961529	0.160772
601.3	Orchitis and epididymitis	genitourinary	665	31818	-0.103659	0.0338587	0.901532	0.0022021	-0.0291795	0.0392376	0.971242	0.457082
603	Other disorders of testis	genitourinary	794	25449	0.00864691	0.0374425	1.00868	0.817363	0.025749	0.0363521	1.02608	0.478745
603.1	Hydrocele	genitourinary	599	25449	0.0145423	0.0433922	1.01465	0.737522	0.0488864	0.0416779	1.0501	0.240812
604	Disorders of penis	genitourinary	553	25449	-0.038378	0.0427415	0.962349	0.369234	-0.0234228	0.0431534	0.976849	0.587281
605	Erectile dysfunction [ED]	genitourinary	12307	25449	-0.0109172	0.0116539	0.989142	0.348865	0.00848797	0.0115879	1.00852	0.463872
608	Other disorders of male genital organs	genitourinary	853	25449	0.00553061	0.0356754	1.00555	0.876801	-0.0136154	0.0349615	0.986477	0.696951
611	Abnormal findings on mammogram or breast exam	genitourinary	1271	50918	0.0525086	0.0335181	1.05391	0.117214	-0.00057952	0.0317793	0.999421	0.985451
611.3	Lump or mass in breast	genitourinary	891	50918	0.0445461	0.0375326	1.04555	0.235281	-0.0182984	0.035887	0.981868	0.610129
612	Breast conditions, congenital or relating to hormones	genitourinary	578	50918	0.0111206	0.0430303	1.01118	0.79607	0.00446871	0.0418353	1.00448	0.914934
612.2	Hypertrophy of breast (Gynecomastia)	genitourinary	546	50918	0.000962563	0.043555	1.00096	0.982368	0.0160176	0.0430081	1.01615	0.709571
613	Other nonmalignant breast conditions	genitourinary	575	52965	0.0514696	0.0462192	1.05282	0.265451	-0.00262846	0.0435361	0.997375	0.951858
626	Disorders of menstruation and other abnormal bleeding from female genital tract	genitourinary	856	51605	0.0460053	0.0456168	1.04708	0.313207	0.00959684	0.0446973	1.00964	0.829995
626.1	Irregular menstrual cycle/bleeding	genitourinary	680	51605	0.0230672	0.0478044	1.02334	0.629427	0.00721823	0.0481063	1.00724	0.880727
627	Menopausal and postmenopausal disorders	genitourinary	1340	51605	-0.00280671	0.0402298	0.997197	0.944379	0.0184295	0.0408802	1.0186	0.652121
627.2	Symptomatic menopause	genitourinary	1045	51605	-0.0195348	0.0423435	0.980655	0.644553	0.00051958	0.0438113	1.00052	0.990538
280	Iron deficiency anemias	hematopoietic	2492	41467	0.00320078	0.0208975	1.00321	0.878267	0.0402407	0.0208208	1.04106	0.0532711
280.1	Iron deficiency anemias, unspecified or not due to blood loss	hematopoietic	2359	41467	0.0055833	0.0215188	1.0056	0.795279	0.0443165	0.0213667	1.04531	0.038071
281	Other deficiency anemia	hematopoietic	854	41467	-0.0236393	0.0345598	0.976638	0.493967	-0.0633176	0.034812	0.938645	0.0689357
281.1	Megaloblastic anemia	hematopoietic	541	41467	-0.0782533	0.0392759	0.92473	0.0463272	-0.0766727	0.043604	0.926193	0.0786815
285	Other anemias	hematopoietic	6964	41467	0.0102257	0.0134468	1.01028	0.446983	0.00801792	0.0132007	1.00805	0.543595
285.2	Anemia of chronic disease	hematopoietic	727	41467	-0.0113448	0.0373576	0.988719	0.76137	-0.00479537	0.037677	0.995216	0.898722
286	Coagulation defects	hematopoietic	1294	44698	0.0303037	0.0298266	1.03077	0.309632	-0.00740896	0.0283167	0.992618	0.793594
286.2	Encounter for long-term (current) use of anticoagulants	hematopoietic	5831	44698	-0.00246742	0.0143547	0.997536	0.863525	0.0110737	0.0141424	1.01114	0.433621
286.7	Other and unspecified coagulation defects	hematopoietic	731	44698	0.0095564	0.038402	1.0096	0.803476	-0.0305968	0.0375	0.969867	0.414548
287	Purpura and other hemorrhagic conditions	hematopoietic	1465	44698	0.048587	0.0287847	1.04979	0.0914212	-0.0407407	0.0266013	0.960078	0.125638
287.3	Thrombocytopenia	hematopoietic	1351	44698	0.0471225	0.0298578	1.04825	0.114513	-0.023236	0.0276652	0.977032	0.400965
288	Diseases of white blood cells	hematopoietic	1092	47243	0.00940307	0.0311277	1.00945	0.762591	0.028563	0.0306373	1.02897	0.351184
288.2	Elevated white blood cell count	hematopoietic	525	47243	0.000969088	0.043902	1.00097	0.982389	0.0011382	0.0439604	1.00114	0.979344
289.4	Lymphadenitis	hematopoietic	949	47243	0.0236015	0.0341466	1.02388	0.489452	-0.000129139	0.0328493	0.999871	0.996863
8	Intestinal infection	infectious diseases	548	52429	0.0167482	0.0439839	1.01689	0.703366	-0.0306692	0.0429678	0.969796	0.475368
38	Septicemia	infectious diseases	805	48741	0.0364997	0.0377909	1.03717	0.334128	0.0242717	0.0355614	1.02457	0.494905
41	Bacterial infection NOS	infectious diseases	1987	48741	0.00435599	0.0233069	1.00437	0.851741	0.0298606	0.0229075	1.03031	0.192393
41.1	Staphylococcus infections	infectious diseases	745	48741	0.0648345	0.0407489	1.06698	0.111594	0.0534544	0.0369303	1.05491	0.147773
53	Herpes zoster	infectious diseases	1274	41006	0.0347919	0.0307838	1.0354	0.258391	-0.0757669	0.0286398	0.927032	0.0081568
54	Herpes simplex	infectious diseases	964	41006	0.0112327	0.0331732	1.0113	0.734906	-0.0546536	0.0328938	0.946813	0.0966103
70	Viral hepatitis	infectious diseases	2729	41006	0.00819775	0.0199468	1.00823	0.681086	0.0203952	0.0198442	1.0206	0.30406
70.3	Viral hepatitis C	infectious diseases	2484	41006	0.0028799	0.0207049	1.00288	0.889377	0.025267	0.0207394	1.02559	0.223105
78	Viral warts & HPV	infectious diseases	2114	41006	0.0124831	0.0227188	1.01256	0.582689	-0.0106293	0.0223383	0.989427	0.634194
80	Postoperative infection	infectious diseases	693	52172	-0.00419912	0.0387092	0.99581	0.913616	-0.0613181	0.0383129	0.940524	0.109497
110	Dermatophytosis / Dermatomycosis	infectious diseases	9356	37873	-0.0109062	0.0115993	0.989153	0.34709	-0.00139306	0.0116587	0.998608	0.90489
110.1	Dermatophytosis	infectious diseases	9059	37873	-0.00875767	0.011804	0.991281	0.458133	-0.00145435	0.0118287	0.998547	0.902146
110.11	Dermatophytosis of nail	infectious diseases	6650	37873	0.00311112	0.0136196	1.00312	0.819312	0.00399442	0.0134999	1.004	0.767317
110.12	Althete's foot	infectious diseases	1408	37873	-0.00525645	0.0269186	0.994757	0.84518	0.0208234	0.027332	1.02104	0.446138
112	Candidiasis	infectious diseases	605	37873	-0.0278036	0.0395418	0.972579	0.481966	-0.0194982	0.0414634	0.980691	0.638176
800	Fracture of lower limb	injuries & poisonings	1245	45908	-0.00302412	0.0289128	0.99698	0.916698	0.00257481	0.0287325	1.00258	0.928595
800.3	Fracture of tibia and fibula	injuries & poisonings	521	45908	-0.0298149	0.0427439	0.970625	0.485475	0.0686437	0.0440912	1.07105	0.119504
801	Fracture of ankle and foot	injuries & poisonings	1584	45908	0.0371962	0.0269897	1.0379	0.168153	0.00522361	0.0256137	1.00524	0.838402
801.1	Fracture of foot	injuries & poisonings	794	45908	0.0202247	0.0371937	1.02043	0.586603	0.0258884	0.035832	1.02623	0.469991
803	Fracture of upper limb	injuries & poisonings	1282	45908	-0.000335372	0.0285959	0.999665	0.990643	0.0118836	0.0283528	1.01195	0.67512
803.2	Fracture of radius and ulna	injuries & poisonings	659	45908	-0.000577662	0.0395708	0.999423	0.988353	-0.00433351	0.039285	0.995676	0.912164
804	Fracture of hand or wrist	injuries & poisonings	981	45908	0.0579822	0.0351251	1.0597	0.0987923	-0.0026355	0.0323009	0.997368	0.934971
807	Fracture of ribs	injuries & poisonings	535	45908	0.103078	0.0503062	1.10858	0.0404617	0.0683905	0.0434454	1.07078	0.115448
809	Fracture of unspecified bones	injuries & poisonings	1039	45908	0.0737198	0.0352412	1.07651	0.0364506	-0.0314867	0.0313722	0.969004	0.315549
819	Skull and face fracture and other intercranial injury	injuries & poisonings	1334	51176	0.0628366	0.03042	1.06485	0.038863	-0.0107576	0.0281448	0.9893	0.702296
830	Dislocation	injuries & poisonings	1849	47384	-0.0389959	0.0225031	0.961755	0.0831113	0.0011183	0.0237392	1.00112	0.962427
835	Internal derangement of knee	injuries & poisonings	2461	47384	-0.0204914	0.0202809	0.979717	0.312315	0.00663607	0.0207943	1.00666	0.749628
836	Traumatic arthropathy	injuries & poisonings	740	47384	-0.0506351	0.0349066	0.950625	0.146894	-0.0351188	0.0370284	0.965491	0.342912
840	Sprains and strains	injuries & poisonings	4743	40894	-0.0445249	0.014602	0.956452	0.0022943	0.0115182	0.0154787	1.01158	0.456798
840.2	Rotator cuff (capsule) sprain	injuries & poisonings	1462	40894	-0.0665296	0.0241733	0.935635	0.00591977	-0.0164723	0.0267636	0.983663	0.538241
841	Sprains and strains of back and neck	injuries & poisonings	1301	40894	0.00103985	0.0282553	1.00104	0.970643	0.026837	0.0283614	1.0272	0.34402
858	Complication of internal orthopedic device	injuries & poisonings	520	50518	0.00937389	0.0449709	1.00942	0.834883	-0.00981147	0.0441937	0.990237	0.824306
870	Open wounds of head; neck; and trunk	injuries & poisonings	1112	46216	-0.0170188	0.0297227	0.983125	0.566924	0.0468729	0.0303693	1.04799	0.122727
871	Open wounds of extremities	injuries & poisonings	1519	46216	-0.00747371	0.0260504	0.992554	0.774193	0.022884	0.0261029	1.02315	0.380659
907	Injuries to the nervous system	injuries & poisonings	592	53110	-0.0407355	0.0381652	0.960083	0.285815	-0.0305366	0.0413596	0.969925	0.460321
916	Contusion	injuries & poisonings	1880	48295	0.0203616	0.0241623	1.02057	0.399395	0.0233688	0.0235397	1.02364	0.320835
938	Dermatitis due to solar radiation	injuries & poisonings	683	36954	-0.0402916	0.0380105	0.960509	0.28914	0.0256366	0.0387092	1.02597	0.507788
947	Urticaria	injuries & poisonings	527	36954	-0.0529356	0.0403953	0.948441	0.190047	0.0310803	0.0439082	1.03157	0.47904
949	Allergies, other	injuries & poisonings	1246	36954	-0.000354949	0.0291312	0.999645	0.990278	0.000198694	0.0289177	1.0002	0.994518
979	Adverse drug events and drug allergies	injuries & poisonings	564	48363	0.0308515	0.0433325	1.03133	0.476483	0.00375248	0.042355	1.00376	0.929403
290	Delirium dementia and amnestic and other cognitive disorders	mental disorders	809	45358	0.0450128	0.0383391	1.04604	0.240367	0.0197421	0.0357082	1.01994	0.58035
290.1	Dementias	mental disorders	649	45358	0.0385254	0.0424207	1.03928	0.363786	0.0194922	0.0398508	1.01968	0.62475
290.3	Other persistent mental disorders due to conditions classified elsewhere	mental disorders	2312	45358	0.0127083	0.0218013	1.01279	0.55995	-0.00755064	0.0213272	0.992478	0.72331
291	Other specified nonpsychotic and/or transient mental disorders	mental disorders	794	45358	0.0847622	0.0401937	1.08846	0.034958	-0.0171457	0.0358537	0.983	0.632499
292	Neurological disorders	mental disorders	3216	45358	0.00683417	0.0184313	1.00686	0.710793	-0.00189083	0.018268	0.998111	0.917562
292.1	Aphasia/speech disturbance	mental disorders	679	45358	0.00294606	0.0393634	1.00295	0.94034	0.00387577	0.0386336	1.00388	0.920089
292.3	Memory loss	mental disorders	1462	45358	0.0187594	0.0271221	1.01894	0.489148	-0.00968233	0.0266069	0.990364	0.71593
293.1	Swelling, mass, or lump in head and neck [Space-occupying lesion, intracranial NOS]	mental disorders	840	51734	-0.0384382	0.0332461	0.962291	0.247611	-0.0122619	0.0348493	0.987813	0.724948
295	Schizophrenia and other psychotic disorders	mental disorders	2096	24405	-0.0123268	0.0227951	0.987749	0.588671	0.00991064	0.0233269	1.00996	0.67094
295.1	Schizophrenia	mental disorders	1275	24405	0.00665593	0.0293569	1.00668	0.820638	0.0248298	0.0292495	1.02514	0.395939
295.3	Psychosis	mental disorders	1102	24405	-0.0189484	0.0299945	0.98123	0.527565	-0.000598021	0.0311615	0.999402	0.984689
296	Mood disorders	mental disorders	13092	24405	0.0079636	0.0118017	1.008	0.499815	0.0102633	0.0116818	1.01032	0.379632
296.1	Bipolar	mental disorders	3392	24405	0.0253192	0.0200681	1.02564	0.20707	0.0292844	0.019606	1.02972	0.135268
296.2	Depression	mental disorders	9589	24405	0.00510695	0.0129868	1.00512	0.694141	0.00873665	0.0128674	1.00877	0.497152
296.22	Major depressive disorder	mental disorders	9293	24405	0.00225636	0.0130841	1.00226	0.863083	0.00803381	0.0130214	1.00807	0.537253
297	Suicidal ideation or attempt	mental disorders	1662	24405	0.0364581	0.0280204	1.03713	0.193215	0.0168041	0.0268392	1.01695	0.531247
297.1	Suicidal ideation	mental disorders	1316	24405	0.0480511	0.0316014	1.04922	0.128376	0.0247715	0.0298561	1.02508	0.406712
300	Anxiety, phobic and dissociative disorders	mental disorders	19383	24405	0.00712305	0.0103924	1.00715	0.493087	0.0173065	0.0102262	1.01746	0.090577
300.1	Anxiety disorder	mental disorders	10851	24405	0.00115151	0.0124089	1.00115	0.926064	0.0136631	0.0122515	1.01376	0.264759
300.11	Generalized anxiety disorder	mental disorders	2462	24405	-0.0292754	0.0208253	0.971149	0.159795	0.00204458	0.021735	1.00205	0.925055
300.12	Agorophobia, social phobia, and panic disorder	mental disorders	1818	24405	-0.0167482	0.0243005	0.983391	0.490688	0.0304322	0.0250905	1.0309	0.225168
300.4	Dysthymic disorder	mental disorders	4268	24405	0.0229503	0.0174739	1.02322	0.189045	0.0234159	0.0170089	1.02369	0.16861
300.9	Posttraumatic stress disorder	mental disorders	10919	24405	0.000517403	0.0123805	1.00052	0.966665	0.0144568	0.0123479	1.01456	0.241681
301	Personality disorders	mental disorders	2194	24405	0.0158658	0.0239299	1.01599	0.507324	0.0167932	0.0235618	1.01693	0.476014
301.2	Antisocial/borderline personality disorder	mental disorders	801	24405	0.0321917	0.0398352	1.03272	0.419021	-0.0143799	0.0380491	0.985723	0.705483
302	Sexual and gender identity disorders	mental disorders	629	24405	-0.0102492	0.0395839	0.989803	0.795694	0.00608955	0.0403824	1.00611	0.880136
303	Psychogenic and somatoform disorders	mental disorders	1097	24405	-0.0151904	0.0306594	0.984924	0.620279	-0.0524139	0.0314478	0.948936	0.0955749
303.4	Somatoform disorder	mental disorders	1000	24405	-0.0237446	0.0317375	0.976535	0.454367	-0.0490701	0.0329145	0.952114	0.136005
304	Adjustment reaction	mental disorders	5755	24405	0.0116037	0.0155732	1.01167	0.456208	0.0193537	0.015571	1.01954	0.213894
306	Other mental disorder	mental disorders	2975	24405	0.0153192	0.0206086	1.01544	0.457274	-0.0169697	0.0201497	0.983174	0.399688
312	Conduct disorders	mental disorders	598	51449	0.0242221	0.0426054	1.02452	0.569681	0.0792175	0.0411234	1.08244	0.0540623
312.3	Impulse control disorder	mental disorders	535	51449	0.0188167	0.0447899	1.01899	0.674404	0.0741009	0.0434438	1.07692	0.0880685
313	Pervasive developmental disorders	mental disorders	1106	51449	0.0324747	0.0321245	1.03301	0.312064	0.0208619	0.0307602	1.02108	0.497639
313.1	Attention deficit hyperactivity disorder	mental disorders	959	51449	0.0298279	0.0343143	1.03028	0.384707	0.0215778	0.033049	1.02181	0.513819
316	Substance addiction and disorders	mental disorders	5330	30484	0.0549234	0.0161711	1.05646	0.000682801	0.000724076	0.0156349	1.00072	0.963062
317	Alcohol-related disorders	mental disorders	8850	30484	0.147883	0.0144705	1.15938	1.62e-24	0.010549	0.0124965	1.0106	0.398582
317.1	Alcoholism	mental disorders	6134	30484	0.170855	0.0173115	1.18632	5.65e-23	0.00379475	0.0144134	1.0038	0.792335
317.11	Alcoholic liver damage	mental disorders	548	30484	0.245789	0.0577557	1.27863	2.08e-05	0.0263627	0.0430189	1.02671	0.539997
318	Tobacco use disorder	mental disorders	15513	30484	0.0312925	0.0103439	1.03179	0.00248453	-0.0189626	0.010185	0.981216	0.0626306
710	Osteomyelitis, periostitis, and other infections involving bone	musculoskeletal	816	41768	-0.0266216	0.0343386	0.97373	0.438182	-0.0332162	0.0354641	0.967329	0.348957
710.1	Osteomyelitis	musculoskeletal	774	41768	-0.0278472	0.0352281	0.972537	0.429246	-0.0252044	0.0363871	0.975111	0.488514
710.19	Unspecified osteomyelitis	musculoskeletal	580	41768	-0.0114888	0.0414171	0.988577	0.781478	-0.0184285	0.0419593	0.98174	0.660516
714	Rheumatoid arthritis and other inflammatory polyarthropathies	musculoskeletal	1286	41150	0.0103419	0.0295327	1.0104	0.726199	0.0505244	0.0284521	1.05182	0.0757706
714.1	Rheumatoid arthritis	musculoskeletal	1192	41150	0.0141734	0.030821	1.01427	0.645616	0.0474002	0.0295095	1.04854	0.108214
715	Other inflammatory spondylopathies	musculoskeletal	614	41150	0.0398296	0.0435439	1.04063	0.360349	0.0285337	0.0407325	1.02894	0.483606
716	Other arthropathies	musculoskeletal	5005	41768	0.00153108	0.0152187	1.00153	0.919864	0.00487771	0.0150318	1.00489	0.745565
716.9	Arthropathy NOS	musculoskeletal	4736	41768	-0.0011807	0.0155568	0.99882	0.939502	-0.000538819	0.0154155	0.999461	0.972117
720	Spinal stenosis	musculoskeletal	3497	36926	-0.0160877	0.0174786	0.984041	0.357349	0.0245537	0.0177538	1.02486	0.166662
720.1	Spinal stenosis of lumbar region	musculoskeletal	2170	36926	0.00416717	0.0224173	1.00418	0.85253	0.0172241	0.0221926	1.01737	0.43768
721	Spondylosis and allied disorders	musculoskeletal	5070	36926	-0.00274168	0.0151111	0.997262	0.856026	0.0139285	0.0150238	1.01403	0.353876
721.1	Spondylosis without myelopathy	musculoskeletal	4528	36926	-0.00494688	0.0158161	0.995065	0.754451	0.00598435	0.0157966	1.006	0.704808
721.2	Spondylosis with myelopathy	musculoskeletal	532	36926	-0.0447308	0.0411373	0.956255	0.27688	0.0229954	0.0436814	1.02326	0.598587
722	Intervertebral disc disorders	musculoskeletal	7804	36926	0.00155406	0.0126059	1.00156	0.901885	0.0189902	0.0124589	1.01917	0.127453
722.1	Displacement of intervertebral disc	musculoskeletal	1887	36926	-0.0068553	0.0234293	0.993168	0.769832	0.0034938	0.0236304	1.0035	0.882459
722.6	Degeneration of intervertebral disc	musculoskeletal	5940	36926	0.00281192	0.0141719	1.00282	0.84272	0.0201119	0.013975	1.02032	0.150113
722.8	Postlaminectomy syndrome	musculoskeletal	509	36926	-0.0258891	0.0433123	0.974443	0.55002	0.00331491	0.0446052	1.00332	0.940758
724	Other and unspecified disorders of back	musculoskeletal	1238	36926	-0.021	0.0281809	0.979219	0.456159	0.034305	0.0289132	1.0349	0.235432
724.9	Other unspecified back disorders	musculoskeletal	518	36926	0.00612627	0.0438801	1.00615	0.888965	-0.00152815	0.0442093	0.998473	0.972426
726	Peripheral enthesopathies and allied syndromes	musculoskeletal	10625	31102	0.00122773	0.0114092	1.00123	0.914306	0.0121927	0.0113023	1.01227	0.280684
726.1	Enthesopathy	musculoskeletal	4148	31102	0.00139212	0.0167335	1.00139	0.933698	0.0337377	0.0166427	1.03431	0.0426439
726.3	Bursitis	musculoskeletal	1275	31102	-0.0367032	0.0269253	0.963962	0.172835	-0.016382	0.0286512	0.983751	0.567476
726.4	Calcaneal spur; Exostosis NOS	musculoskeletal	1264	31102	0.00954963	0.0292263	1.0096	0.743858	0.0276481	0.0287664	1.02803	0.336489
727	Other disorders of synovium, tendon, and bursa	musculoskeletal	5084	31102	0.00753166	0.01541	1.00756	0.625017	0.0270925	0.0152418	1.02746	0.0754844
727.1	Synovitis and tenosynovitis	musculoskeletal	1934	31102	0.0192896	0.0239075	1.01948	0.419758	0.0224796	0.0235966	1.02273	0.340761
727.2	Bursitis disorders	musculoskeletal	876	31102	0.00911754	0.0349165	1.00916	0.793997	0.0992513	0.034503	1.10434	0.00401984
727.4	Ganglion and cyst of synovium, tendon, and bursa	musculoskeletal	731	31102	0.00765961	0.0377179	1.00769	0.839075	0.0423509	0.037548	1.04326	0.259357
727.6	Rupture of tendon, nontraumatic	musculoskeletal	1261	31102	-0.0477795	0.0267853	0.953344	0.0744563	0.0345707	0.0288649	1.03518	0.231045
728.7	Fasciitis	musculoskeletal	2952	31102	0.00589516	0.0195711	1.00591	0.763249	0.0244083	0.0193632	1.02471	0.20747
728.71	Contracture of palmar fascia [Dupuytren's disease]	musculoskeletal	649	31102	0.0300624	0.0426543	1.03052	0.480939	0.0140645	0.0397957	1.01416	0.723775
735	Acquired foot deformities	musculoskeletal	4990	42519	0.0187352	0.0154806	1.01891	0.226187	-0.0171035	0.0150402	0.983042	0.255461
735.2	Acquired toe deformities	musculoskeletal	3105	42519	0.0378465	0.0197332	1.03857	0.0551221	-0.0138821	0.0186564	0.986214	0.45682
735.21	Hammer toe (acquired)	musculoskeletal	1478	42519	0.0207845	0.0274925	1.021	0.449646	-0.0184781	0.0266196	0.981692	0.487586
735.23	Hallux rigidus	musculoskeletal	540	42519	0.121661	0.0501652	1.12937	0.0152998	3.3e-06	0.0433134	1	0.999939
735.3	Hallux valgus (Bunion)	musculoskeletal	1235	42519	0.0494426	0.0309418	1.05069	0.11006	-0.0360272	0.029017	0.964614	0.214388
736	Other acquired deformities of limbs	musculoskeletal	1039	42519	0.0133219	0.0318007	1.01341	0.675277	-0.0242335	0.0314188	0.976058	0.440526
740	Osteoarthrosis	musculoskeletal	20770	27786	-0.0178327	0.00937708	0.982325	0.0572066	0.00996961	0.00933446	1.01002	0.285501
740.1	Osteoarthritis; localized	musculoskeletal	6033	27786	-0.044525	0.013764	0.956452	0.00121694	-0.00716975	0.0143514	0.992856	0.617367
740.11	Osteoarthrosis, localized, primary	musculoskeletal	1585	27786	-0.086326	0.0230848	0.917295	0.000184369	0.0106075	0.0259963	1.01066	0.683245
740.2	Osteoarthrosis, generalized	musculoskeletal	1094	27786	0.00399998	0.0312246	1.00401	0.898067	0.0191871	0.0310447	1.01937	0.536544
740.3	Osteoarthrosis involving more than one site, but not specified as generalized	musculoskeletal	687	27786	0.0174489	0.0403759	1.0176	0.665624	0.0676155	0.0387818	1.06995	0.0812492
740.9	Osteoarthrosis NOS	musculoskeletal	18369	27786	-0.0168804	0.00973467	0.983261	0.0829088	0.0100945	0.00969789	1.01015	0.297925
741	Symptoms and disorders of the joints	musculoskeletal	2691	46174	0.0055694	0.0203077	1.00558	0.783892	0.00603256	0.019865	1.00605	0.761373
741.3	Difficulty in walking	musculoskeletal	977	46174	0.026829	0.0345839	1.02719	0.437887	0.00466988	0.0324244	1.00468	0.885482
741.4	Joint effusions	musculoskeletal	544	46174	-0.0316046	0.041459	0.96889	0.445875	0.0186093	0.0431961	1.01878	0.666607
742	Derangement of joint, non-traumatic	musculoskeletal	613	46174	-0.0739394	0.0364624	0.928728	0.0425777	-0.0681857	0.0407845	0.934087	0.0945533
743	Osteoporosis, osteopenia and pathological fracture	musculoskeletal	3731	48539	0.0107995	0.0181327	1.01086	0.551456	0.00498836	0.017641	1.005	0.777352
743.1	Osteoporosis	musculoskeletal	1866	48539	0.00961006	0.02504	1.00966	0.701135	0.0313989	0.0244185	1.0319	0.198489
743.11	Osteoporosis NOS	musculoskeletal	1790	48539	0.00929355	0.0254889	1.00934	0.715402	0.0282464	0.0248782	1.02865	0.256212
743.9	Osteopenia or other disorder of bone and cartilage	musculoskeletal	2190	48539	-0.00467683	0.0225621	0.995334	0.835786	0.0103428	0.0225782	1.0104	0.646889
745	Pain in joint	musculoskeletal	28232	18732	0.00473366	0.00955788	1.00474	0.620415	0.000399026	0.00949009	1.0004	0.966462
149	Cancer of larynx, pharynx, nasal cavities	neoplasms	743	52265	0.0531119	0.0411985	1.05455	0.197339	0.0428581	0.037	1.04379	0.24673
149.4	Cancer of larynx	neoplasms	569	52265	0.0532041	0.0468839	1.05464	0.256457	0.0855093	0.0422022	1.08927	0.0427461
153	Colorectal cancer	neoplasms	1084	34785	0.028274	0.0323267	1.02868	0.381772	-0.0295411	0.0310573	0.970891	0.341513
153.2	Colon cancer	neoplasms	928	34785	0.0447965	0.0357665	1.04582	0.210398	-0.0328387	0.0335109	0.967695	0.327115
165	Cancer within the respiratory system	neoplasms	729	53181	0.0419968	0.0401556	1.04289	0.29563	0.00747928	0.0373501	1.00751	0.841287
165.1	Cancer of bronchus; lung	neoplasms	717	53181	0.0488998	0.0408643	1.05012	0.231448	0.000535612	0.0376574	1.00054	0.988652
172	Skin cancer	neoplasms	8123	40724	-0.00796673	0.013048	0.992065	0.541485	-0.00533168	0.0126823	0.994683	0.674192
172.1	Melanomas of skin, dx or hx	neoplasms	1494	40724	-0.0108651	0.0274927	0.989194	0.692696	-0.0195039	0.0267156	0.980685	0.465355
172.11	Melanomas of skin	neoplasms	963	40724	-0.0188798	0.0333381	0.981297	0.571181	0.0152184	0.0329246	1.01533	0.643924
172.2	Other non-epithelial cancer of skin	neoplasms	7358	40724	-0.00208001	0.0137289	0.997922	0.879576	-0.00765339	0.0132244	0.992376	0.56277
172.21	Basal cell carcinoma (new)	neoplasms	1236	40724	-0.0259861	0.0292611	0.974349	0.3745	-0.0438198	0.0291833	0.957126	0.133217
172.22	Squamous cell carcinoma	neoplasms	607	40724	-0.0684927	0.039612	0.9338	0.0837926	0.0188184	0.0412106	1.019	0.647931
173	Neoplasm of uncertain behavior of skin	neoplasms	3900	40724	-0.0131795	0.0173754	0.986907	0.448143	-0.00601831	0.0171232	0.994	0.725235
185	Cancer of prostate	neoplasms	1464	31818	-0.0166273	0.0288306	0.98351	0.564125	0.0170487	0.0279907	1.01719	0.542469
189	Cancer of urinary organs (incl. kidney and bladder)	neoplasms	1415	52501	-0.00713136	0.0271826	0.992894	0.793052	0.0202295	0.0271016	1.02044	0.455406
189.1	Cancer of kidney and renal pelvis	neoplasms	517	52501	0.0219745	0.0462683	1.02222	0.634832	-0.0548736	0.0443776	0.946605	0.216266
189.2	Cancer of bladder	neoplasms	948	52501	-0.0416061	0.0314883	0.959248	0.186395	0.063977	0.0329721	1.06607	0.0523391
189.21	Malignant neoplasm of bladder	neoplasms	896	52501	-0.0539362	0.0318261	0.947493	0.0901297	0.073059	0.0339097	1.07579	0.0311998
196	Radiotherapy	neoplasms	713	47376	-0.0258931	0.0372146	0.974439	0.486568	0.0362303	0.0378958	1.03689	0.339046
197	Chemotherapy	neoplasms	987	47376	0.0513516	0.0352111	1.05269	0.144732	-0.0129176	0.0322693	0.987165	0.68893
198	Secondary malignant neoplasm	neoplasms	772	47376	0.0447566	0.0392184	1.04577	0.25378	-0.0144762	0.0363825	0.985628	0.690712
199	Neoplasm of uncertain behavior	neoplasms	1346	47376	0.0192616	0.028818	1.01945	0.503886	-0.00566608	0.0277304	0.99435	0.838098
202	Cancer of other lymphoid, histiocytic tissue	neoplasms	565	52282	0.0395762	0.0454222	1.04037	0.383593	-0.0608762	0.0424522	0.94094	0.151574
202.2	Non-Hodgkins lymphoma	neoplasms	546	52282	0.0503436	0.0470556	1.05163	0.284675	-0.0525801	0.0431758	0.948778	0.223295
208	Benign neoplasm of colon	neoplasms	12222	35310	0.0225467	0.0109765	1.0228	0.0399675	-0.00839	0.0107315	0.991645	0.434327
214	Lipoma	neoplasms	1430	50559	-0.00412761	0.0265981	0.995881	0.876676	0.016422	0.0268445	1.01656	0.540707
214.1	Lipoma of skin and subcutaneous tissue	neoplasms	595	50559	-0.0300501	0.0394565	0.970397	0.446298	0.0533618	0.0412835	1.05481	0.19616
216	Benign neoplasm of skin	neoplasms	3243	43075	0.0150095	0.0186565	1.01512	0.4211	0.0543455	0.0182949	1.05585	0.00297296
216.1	Screening for malignant neoplasms of the skin	neoplasms	930	43075	-0.0331024	0.0319478	0.96744	0.300137	-0.0817739	0.0334216	0.92148	0.0144156
217	Vascular hamartomas and non-neoplastic nevi	neoplasms	746	43075	0.0494417	0.0389967	1.05068	0.204854	0.0705696	0.0370234	1.07312	0.0566396
217.1	Nevus, non-neoplastic	neoplasms	742	43075	0.0453415	0.0388923	1.04639	0.243687	0.0755803	0.0371219	1.07851	0.04175
224	Benign neoplasm of eye	neoplasms	1253	51416	-0.0060905	0.0289694	0.993928	0.833481	-0.0063705	0.0286645	0.99365	0.824124
224.1	Benign neoplasm of eye, uveal	neoplasms	1197	51416	-0.0109006	0.0294083	0.989159	0.710888	-0.00145882	0.0293087	0.998542	0.960302
327	Sleep disorders	neurological	9555	31135	0.00254287	0.011836	1.00255	0.829891	0.0103003	0.0117598	1.01035	0.38109
327.3	Sleep apnea	neurological	13178	31135	-0.00357379	0.0104411	0.996433	0.732139	0.00659258	0.010424	1.00661	0.527097
327.32	Obstructive sleep apnea	neurological	6757	31135	0.0101765	0.0136783	1.01023	0.456883	0.0119855	0.013444	1.01206	0.372656
327.4	Insomnia	neurological	5618	31135	-0.00240296	0.0145436	0.9976	0.868768	0.0127283	0.0145647	1.01281	0.382165
327.5	Parasomnia	neurological	677	31135	0.0684818	0.0423008	1.07088	0.105463	0.0250551	0.0388525	1.02537	0.519006
327.7	Sleep related movement disorders	neurological	1610	31135	-0.0163599	0.0253302	0.983773	0.518367	0.0431036	0.0256005	1.04405	0.0922392
327.71	Restless legs syndrome	neurological	1309	31135	-0.000789473	0.0286631	0.999211	0.978027	0.0529616	0.028255	1.05439	0.0608729
332	Parkinson's disease	neurological	628	44614	-0.0462627	0.0386247	0.954791	0.231015	0.0498234	0.0403135	1.05109	0.216496
333	Extrapyramidal disease and abnormal movement disorders	neurological	1913	44614	-0.00928966	0.0235279	0.990753	0.692964	0.0307932	0.0233579	1.03127	0.187397
333.1	Essential tremor	neurological	959	44614	0.0488927	0.0357803	1.05011	0.171791	0.0216411	0.0326382	1.02188	0.507292
338.2	Chronic pain	neurological	2322	47843	-0.0146986	0.0211729	0.985409	0.487545	-0.0218283	0.0212871	0.978408	0.305164
340	Migraine	neurological	3018	49666	0.00549477	0.0197597	1.00551	0.780951	0.00920757	0.0195743	1.00925	0.638077
344	Other paralytic syndromes	neurological	595	44614	-0.0266177	0.0401578	0.973733	0.507441	0.0135515	0.0412361	1.01364	0.742433
345	Epilepsy, recurrent seizures, convulsions	neurological	1920	44614	0.0111288	0.0240248	1.01119	0.643207	-0.0428613	0.0232922	0.958044	0.0657458
345.3	Convulsions	neurological	1660	44614	0.0273044	0.0264733	1.02768	0.302355	-0.0356811	0.0249717	0.964948	0.153044
350	Abnormal movement	neurological	5100	44771	0.0167664	0.0153286	1.01691	0.274042	0.0048826	0.0148433	1.00489	0.742199
350.1	Abnormal involuntary movements	neurological	1542	44771	0.00155687	0.0264317	1.00156	0.95303	0.027059	0.0259589	1.02743	0.297236
350.2	Abnormality of gait	neurological	3334	44771	0.0197582	0.018646	1.01995	0.289304	-0.00769963	0.0180251	0.99233	0.669263
351	Other peripheral nerve disorders	neurological	8912	38782	-0.0171272	0.0116697	0.983019	0.142194	-0.00152316	0.0117769	0.998478	0.897093
352	Disorders of other cranial nerves	neurological	631	38782	0.0102036	0.0406862	1.01026	0.801978	0.031933	0.040202	1.03245	0.427013
355.1	Chronic pain syndrome	neurological	1197	38782	-0.0174805	0.0285892	0.982671	0.540911	0.0523519	0.0294312	1.05375	0.0752748
356	Hereditary and idiopathic peripheral neuropathy	neurological	4021	46535	-0.0111381	0.016409	0.988924	0.497276	0.00420652	0.0164988	1.00422	0.798755
464	Acute sinusitis	respiratory	2168	37362	-0.00425632	0.0223495	0.995753	0.848962	0.0249914	0.0223051	1.02531	0.26253
465	Acute upper respiratory infections of multiple or unspecified sites	respiratory	5975	37362	-0.0180984	0.0137752	0.982064	0.188902	0.0233767	0.0140453	1.02365	0.0960363
472	Chronic pharyngitis and nasopharyngitis	respiratory	2033	31108	-0.00769068	0.0228401	0.992339	0.736329	0.0173363	0.0229978	1.01749	0.450956
473	Diseases of the larynx and vocal cords	respiratory	1693	31108	0.0581375	0.0271344	1.05986	0.0321472	0.0331931	0.0250256	1.03375	0.184719
473.4	Voice disturbance	respiratory	1379	31108	0.0512906	0.0296874	1.05263	0.0840441	0.0398752	0.0276207	1.04068	0.148832
475	Chronic sinusitis	respiratory	4398	31108	-0.00861874	0.0161992	0.991418	0.594693	-0.0019756	0.0162163	0.998026	0.903035
476	Allergic rhinitis	respiratory	9074	31108	-0.00236228	0.0120907	0.997641	0.845096	0.0108176	0.0120282	1.01088	0.368465
477	Epistaxis or throat hemorrhage	respiratory	758	31108	-0.00498687	0.036364	0.995026	0.890922	-0.0287004	0.0369552	0.971708	0.437379
479	Other upper respiratory disease	respiratory	1103	31108	-0.00505097	0.030313	0.994962	0.867663	0.00166193	0.030682	1.00166	0.956803
483	Acute bronchitis and bronchiolitis	respiratory	3020	44128	-0.0285616	0.0181866	0.971842	0.116304	0.00956695	0.0188699	1.00961	0.612158
495	Asthma	respiratory	3845	44951	0.00544191	0.0170526	1.00546	0.749632	0.0176545	0.0169452	1.01781	0.297477
496	Chronic airway obstruction	respiratory	2776	44951	-0.0100617	0.0197832	0.989989	0.611033	0.0210933	0.0196775	1.02132	0.283743
496.1	Emphysema	respiratory	936	44951	-0.0445307	0.0318015	0.956446	0.161432	-0.0139919	0.0331659	0.986106	0.673115
496.2	Chronic bronchitis	respiratory	1878	44951	0.0180662	0.0247996	1.01823	0.466315	0.0214271	0.0236919	1.02166	0.36578
496.21	Obstructive chronic bronchitis	respiratory	1470	44951	0.00985173	0.0277646	1.0099	0.722717	0.0229474	0.0266485	1.02321	0.389175
507	Pleurisy; pleural effusion	respiratory	916	48500	0.0744907	0.0372966	1.07734	0.0457977	0.00742316	0.0335031	1.00745	0.824651
509	Respiratory failure, insufficiency, arrest	respiratory	1189	48500	-0.0203766	0.0291775	0.97983	0.484949	0.0211299	0.0294069	1.02135	0.472426
509.1	Respiratory failure	respiratory	629	48500	-0.0274783	0.0397747	0.972896	0.48966	0.0199348	0.0401469	1.02013	0.619509
510	Other diseases of lung	respiratory	1940	49923	0.033545	0.0246893	1.03411	0.174247	0.0125281	0.0232218	1.01261	0.589542
512	Other symptoms of respiratory system	respiratory	14913	30114	-0.0125778	0.0100912	0.987501	0.212614	0.0163771	0.0100851	1.01651	0.104401
512.2	Painful respiration	respiratory	788	30114	-0.0172549	0.0359048	0.982893	0.63082	0.0214734	0.0362579	1.02171	0.55369
512.7	Shortness of breath	respiratory	5997	30114	0.00679323	0.0145685	1.00682	0.641005	0.0132762	0.0143166	1.01336	0.353758
512.8	Cough	respiratory	5448	30114	-0.035479	0.0143326	0.965143	0.0133086	0.0320712	0.0148612	1.03259	0.0309248
512.9	Other dyspnea	respiratory	3678	30114	-0.00380029	0.0177461	0.996207	0.830432	0.0150303	0.0176311	1.01514	0.393942
513	Respiratory abnormalities	respiratory	965	51769	-0.0258362	0.0320562	0.974495	0.420264	0.0519341	0.0325536	1.05331	0.110637
514	Abnormal findings examination of lungs	respiratory	2137	49072	-0.037393	0.0213999	0.963297	0.0805772	-0.0267177	0.0222267	0.973636	0.229342
519	Other diseases of respiratory system, not elsewhere classified	respiratory	1059	50863	0.0823923	0.0356914	1.08588	0.0209733	0.000533711	0.0311361	1.00053	0.986324
519.9	Symptoms involving respiratory system and other chest symptoms	respiratory	680	50863	0.0909281	0.0452957	1.09519	0.0447038	0.000495155	0.0387005	1.0005	0.989792
361	Retinal detachments and defects	sense organs	1118	34301	0.00254579	0.0310636	1.00255	0.934683	0.0235405	0.0306441	1.02382	0.442374
362	Other retinal disorders	sense organs	7333	32833	-0.0161083	0.0135968	0.984021	0.236132	0.0247139	0.0135878	1.02502	0.0689368
362.2	Degeneration of macula and posterior pole of retina	sense organs	4575	32833	-0.0288072	0.0166691	0.971604	0.0839567	0.0300216	0.0167955	1.03048	0.0738603
362.21	Macular degeneration, dry	sense organs	2008	32833	-0.0102374	0.0243545	0.989815	0.67423	0.0255458	0.024087	1.02587	0.288888
362.23	Cystoid macular degeneration of retina	sense organs	613	32833	-0.0510133	0.0388098	0.950266	0.188697	0.0988471	0.0411419	1.1039	0.0162796
362.26	Macular puckering of retina	sense organs	1147	32833	-0.0318833	0.0301065	0.96862	0.289592	0.0514913	0.0306368	1.05284	0.0928212
362.27	Drusen (degenerative) of retina	sense organs	533	32833	0.00456844	0.0445262	1.00458	0.91828	0.0621958	0.044055	1.06417	0.158016
362.29	Macular degeneration (senile) of retina NOS	sense organs	1130	32833	-0.0696295	0.0300502	0.932739	0.0204981	-0.00158443	0.0314495	0.998417	0.959819
362.3	Other nondiabetic retinopathy	sense organs	1005	32833	-0.0122448	0.031906	0.98783	0.701144	0.0304784	0.0322565	1.03095	0.344722
362.4	Retinal vascular changes and abnomalities	sense organs	980	32833	0.0325313	0.034871	1.03307	0.35087	0.0386483	0.0328175	1.0394	0.238927
362.6	Peripheral retinal degenerations	sense organs	599	32833	0.119087	0.0473103	1.12647	0.0118311	0.0183733	0.0413499	1.01854	0.656798
362.9	Retinal edema	sense organs	504	32833	-0.0851478	0.0404717	0.918377	0.0353885	0.0194937	0.0450439	1.01968	0.665181
363	Chorioretinal inflammations, scars, and other disorders of choroid	sense organs	748	34301	-0.0750564	0.0337244	0.927691	0.0260421	0.0216057	0.0371075	1.02184	0.560401
363.3	Chorioretinal scars	sense organs	633	34301	-0.0687198	0.0370521	0.933588	0.0636417	0.0189875	0.0402684	1.01917	0.637267
364	Corneal opacity and other disorders of cornea	sense organs	892	34301	0.00282768	0.03484	1.00283	0.935313	0.0346521	0.03421	1.03526	0.311096
364.1	Corneal opacity	sense organs	577	34301	0.0609666	0.0465917	1.06286	0.190694	0.0206544	0.0421652	1.02087	0.624244
365	Glaucoma	sense organs	7680	34301	-0.0138136	0.012961	0.986281	0.286524	0.0458191	0.013026	1.04689	0.000435593
365.1	Open-angle glaucoma	sense organs	4648	34301	-0.0218176	0.015829	0.978419	0.168101	0.038788	0.0160548	1.03955	0.0156934
365.11	Primary open angle glaucoma	sense organs	1799	34301	-0.0353416	0.0244572	0.965276	0.148447	0.0360689	0.0248152	1.03673	0.146084
365.2	Primary angle-closure glaucoma	sense organs	503	34301	-0.0129428	0.0438786	0.987141	0.768019	0.135255	0.0452082	1.14483	0.00277317
366	Cataract	sense organs	20775	26889	0.0066888	0.0104269	1.00671	0.5212	0.0351843	0.0102773	1.03581	0.000618187
366.1	Nonsenile Cataract	sense organs	712	26889	-0.0260584	0.0386438	0.974278	0.500106	0.0420914	0.038965	1.04299	0.280037
366.2	Senile cataract	sense organs	16281	26889	0.00497748	0.011043	1.00499	0.652181	0.0393425	0.0109374	1.04013	0.000321813
367	Disorders of refraction and accommodation; blindness and low vision	sense organs	18486	29652	0.00126503	0.00954588	1.00127	0.894572	0.00719853	0.00944907	1.00722	0.446165
367.1	Myopia	sense organs	5520	29652	0.0255158	0.0152228	1.02584	0.0937073	0.0247186	0.0147179	1.02503	0.0930566
367.2	Astigmatism	sense organs	8444	29652	0.00476482	0.0126695	1.00478	0.706853	0.0145494	0.012505	1.01466	0.244632
367.8	Hypermetropia	sense organs	5744	29652	0.00164393	0.0147971	1.00165	0.911538	0.00979995	0.0146392	1.00985	0.50322
367.9	Blindness and low vision	sense organs	1883	29652	-0.0417358	0.0234183	0.959123	0.0747189	0.000992425	0.0241181	1.00099	0.967177
368	Visual disturbances	sense organs	4425	42781	-0.0033802	0.0159846	0.996626	0.832524	0.00484913	0.015853	1.00486	0.759695
368.1	Amblyopia	sense organs	563	42781	-0.0474254	0.0399151	0.953682	0.234772	0.01234	0.0424855	1.01242	0.77147
368.2	Diplopia and disorders of binocular vision	sense organs	703	42781	-0.0165719	0.0378198	0.983565	0.661256	0.0735283	0.0381493	1.0763	0.0539321
368.4	Visual field defects	sense organs	867	42781	-0.0276977	0.0339862	0.972682	0.41509	0.0534704	0.0343459	1.05493	0.119514
368.9	Subjective visual disturbances	sense organs	944	42781	-0.0528023	0.0307715	0.948568	0.0861713	-0.000137474	0.0330007	0.999863	0.996676
369	Infection of the eye	sense organs	1251	38858	-0.0103584	0.0285403	0.989695	0.716649	-0.000368842	0.0288448	0.999631	0.989798
369.5	Conjunctivitis, infectious	sense organs	858	38858	0.00911657	0.0352228	1.00916	0.795769	0.00755444	0.0346482	1.00758	0.827404
370	Keratitis	sense organs	620	38858	-0.0334227	0.0388458	0.96713	0.389571	-0.0110101	0.0406455	0.98905	0.786483
371	Inflammation of the eye	sense organs	4238	38858	-0.0224447	0.0162045	0.977805	0.166025	0.011906	0.0164059	1.01198	0.468014
371.2	Conjunctivitis, noninfectious	sense organs	611	38858	0.00951716	0.042098	1.00956	0.821146	0.0548776	0.0410207	1.05641	0.180961
371.21	Allergic conjunctivitis	sense organs	527	38858	0.025607	0.0463294	1.02594	0.580458	0.0765523	0.044114	1.07956	0.0826823
371.3	Inflammation of eyelids	sense organs	3188	38858	-0.0312615	0.018225	0.969222	0.0862877	0.00484893	0.0186946	1.00486	0.795346
372	Disorders of conjunctiva	sense organs	865	38858	0.0263225	0.0365138	1.02667	0.470976	0.0295693	0.0346063	1.03001	0.392856
374	Other disorders of eyelids	sense organs	2491	38858	0.0222083	0.0223884	1.02246	0.321219	-0.00589215	0.0210835	0.994125	0.779886
374.1	Ectropion or entropion	sense organs	599	38858	0.0107033	0.0449558	1.01076	0.811816	0.0199144	0.0417756	1.02011	0.633577
374.3	Ptosis of eyelid	sense organs	945	38858	0.0106852	0.0348693	1.01074	0.759274	0.0115482	0.0331939	1.01162	0.727914
374.6	Dermatochalasis	sense organs	1066	38858	0.0230044	0.0337313	1.02327	0.495246	0.00126031	0.0314214	1.00126	0.968005
375.1	Dry eyes	sense organs	5047	36114	-0.0145205	0.0152976	0.985584	0.342516	0.00780508	0.0153665	1.00784	0.611503
377	Disorders of optic nerve and visual pathways	sense organs	883	36114	0.0499032	0.037232	1.05117	0.180138	-0.0234024	0.0342599	0.976869	0.494553
378	Strabismus and other disorders of binocular eye movements	sense organs	1206	36114	0.00661212	0.0296431	1.00663	0.823491	0.0610273	0.0294661	1.06293	0.0383494
378.1	Strabismus (not specified as paralytic)	sense organs	827	36114	0.0295053	0.0367692	1.02994	0.422296	0.0600621	0.0354159	1.0619	0.0899035
379	Other disorders of eye	sense organs	4291	36114	-0.0082208	0.0164432	0.991813	0.617109	0.00680082	0.016543	1.00682	0.681
379.2	Disorders of vitreous body	sense organs	3067	36114	-0.0135518	0.018871	0.98654	0.472678	-0.00477294	0.019245	0.995238	0.804127
380.1	Otitis externa	sense organs	1319	42649	-0.0256973	0.0271965	0.97463	0.344723	0.0416881	0.0280398	1.04257	0.137081
380.4	Impacted cerumen	sense organs	4360	42649	-0.00780556	0.0160524	0.992225	0.626786	0.00794255	0.0162034	1.00797	0.624008
381	Otitis media and Eustachian tube disorders	sense organs	2510	46693	0.02076	0.0214045	1.02098	0.332101	0.0312917	0.0205403	1.03179	0.127652
381.1	Otitis media	sense organs	1824	46693	0.0290309	0.0252317	1.02946	0.249908	0.0272328	0.0239303	1.02761	0.25512
381.11	Suppurative and unspecified otitis media	sense organs	1276	46693	0.0403493	0.0305136	1.04117	0.186056	0.0232353	0.028444	1.02351	0.413998
381.2	Eustachian tube disorders	sense organs	643	46693	0.0132393	0.0410075	1.01333	0.746809	0.0174996	0.039729	1.01765	0.659594
382	Otalgia	sense organs	728	46693	-0.0203731	0.0368808	0.979833	0.580673	0.00757376	0.0374552	1.0076	0.839754
386	Vertiginous syndromes and other disorders of vestibular system	sense organs	1072	42668	-0.0141789	0.0305374	0.985921	0.642425	0.0251695	0.0310459	1.02549	0.417527
386.2	Peripheral or central vertigo	sense organs	732	42668	0.0167681	0.0383012	1.01691	0.661536	0.0188856	0.0373873	1.01907	0.613465
386.9	Dizziness and giddiness (Light-headedness and vertigo)	sense organs	5545	42668	0.00403192	0.0145716	1.00404	0.782013	0.0204441	0.0143706	1.02065	0.154842
389	Hearing loss	sense organs	23329	26516	-0.00466946	0.00938591	0.995341	0.618839	0.00450492	0.00929621	1.00452	0.627962
389.1	Sensorineural hearing loss	sense organs	16912	26516	-0.0106742	0.0105729	0.989383	0.312697	0.0069455	0.0104419	1.00697	0.505948
389.2	Conductive hearing loss	sense organs	503	26516	0.0315786	0.0481452	1.03208	0.511886	-0.0485954	0.0450975	0.952566	0.281229
389.4	Tinnitus	sense organs	6105	26516	0.00414634	0.0146071	1.00415	0.77652	-0.00337135	0.0142629	0.996634	0.813144
760	Back pain	symptoms	22122	26353	0.00890802	0.00927898	1.00895	0.337044	0.0124406	0.00921033	1.01252	0.176784
761	Cervicalgia	symptoms	7510	42629	0.0111509	0.0127259	1.01121	0.380903	0.0106082	0.0125968	1.01066	0.399713
763	Thoracic or lumbosacral neuritis or radiculitis, unspecified	symptoms	3465	42576	-0.00233265	0.0175556	0.99767	0.894295	0.0216993	0.0177185	1.02194	0.220699
764	Sciatica	symptoms	1704	42576	0.0127208	0.0249843	1.0128	0.610646	0.0549694	0.0247936	1.05651	0.026618
765	Cervical radiculitis	symptoms	1908	42576	0.015609	0.0237099	1.01573	0.510324	0.00312908	0.0234563	1.00313	0.893877
766	Neuralgia, neuritis, and radiculitis NOS	symptoms	1269	42576	-0.00208659	0.028306	0.997916	0.941237	-0.0261711	0.0286087	0.974168	0.3603
769	Nonallopathic lesions NEC	symptoms	1050	53062	-0.01956	0.0299877	0.98063	0.514229	-0.0200646	0.0312169	0.980135	0.520389
770	Myalgia and myositis unspecified	symptoms	2840	48491	-0.0197689	0.0189387	0.980425	0.296562	0.0152284	0.0195654	1.01534	0.436372
771.1	Swelling of limb	symptoms	868	48677	-0.0111098	0.0339304	0.988952	0.743344	-0.0150654	0.0343486	0.985048	0.66095
771.2	Cramp of limb	symptoms	597	48677	-0.00311601	0.0418131	0.996889	0.940595	0.0237911	0.0412531	1.02408	0.564136
772.2	Spasm of muscle	symptoms	1011	46382	-7.56e-05	0.0318449	0.999924	0.998107	0.0176571	0.0318814	1.01781	0.579691
772.3	Muscle weakness	symptoms	1697	46382	-0.0353685	0.0239571	0.96525	0.139857	-0.00631388	0.0247453	0.993706	0.798603
782.3	Edema	symptoms	5088	44740	0.0232619	0.0154876	1.02353	0.133105	0.0294184	0.0149379	1.02986	0.0489096
783	Fever of unknown origin	symptoms	1050	50550	0.00640519	0.031838	1.00643	0.840557	0.0137027	0.0312093	1.0138	0.660618
785	Abdominal pain	symptoms	8174	39765	-0.00734625	0.012263	0.992681	0.549133	0.0165175	0.0122267	1.01665	0.176715
788	Syncope and collapse	symptoms	2883	48916	0.00552569	0.0195013	1.00554	0.776909	0.0194235	0.0192109	1.01961	0.311985
789	Nausea and vomiting	symptoms	2225	48199	0.0294036	0.0230086	1.02984	0.20127	-0.0118953	0.0217799	0.988175	0.584957
790.6	Other abnormal blood chemistry	symptoms	2187	48257	0.0090581	0.022415	1.0091	0.686133	-0.0111199	0.021917	0.988942	0.6119
796	Elevated prostate specific antigen [PSA]	symptoms	5443	31818	-0.0118238	0.0156709	0.988246	0.450543	-0.00295203	0.0156558	0.997052	0.85044
798	Malaise and fatigue	symptoms	3280	46025	0.0305099	0.0191698	1.03098	0.111482	0.000841271	0.0181294	1.00084	0.962989
AAs, N=19,114
401	Hypertension	circulatory system	11774	3144	0.0136275	0.022509	1.01372	0.544896	0.0114234	0.0226064	1.01149	0.613336
401.1	Essential hypertension	circulatory system	11753	3144	0.0138176	0.0225172	1.01391	0.539449	0.0116826	0.0226163	1.01175	0.605464
401.2	Hypertensive heart and/or renal disease	circulatory system	1217	3144	0.0176423	0.0413839	1.0178	0.669884	-0.0140599	0.0418233	0.986038	0.73674
401.22	Hypertensive chronic kidney disease	circulatory system	1048	3144	0.0180528	0.0437645	1.01822	0.679975	-0.0321777	0.0440355	0.968334	0.464948
411	Ischemic Heart Disease	circulatory system	2832	11119	0.0164371	0.0220979	1.01657	0.456981	0.025276	0.022185	1.0256	0.254566
411.4	Coronary atherosclerosis	circulatory system	2004	11119	0.0119612	0.0253947	1.01203	0.637632	0.0324866	0.0256082	1.03302	0.204583
411.8	Other chronic ischemic heart disease, unspecified	circulatory system	1533	11119	0.0225023	0.028589	1.02276	0.431226	-0.00829072	0.0285412	0.991744	0.771447
418	Nonspecific chest pain	circulatory system	4379	8946	0.00292657	0.0187387	1.00293	0.875893	0.010317	0.0186947	1.01037	0.581041
425	Cardiomyopathy	circulatory system	534	14393	-0.00934721	0.0435655	0.990696	0.830114	0.0310452	0.0446758	1.03153	0.487117
426	Cardiac conduction disorders	circulatory system	1271	9969	0.00656376	0.0299602	1.00659	0.826586	0.00675266	0.0308028	1.00678	0.826477
426.7	Abnormal electrocardiogram [ECG] [EKG]	circulatory system	657	9969	-0.018969	0.0388106	0.98121	0.625012	-0.00100151	0.0409652	0.998999	0.980495
427	Cardiac dysrhythmias	circulatory system	2647	9969	0.0261066	0.0224852	1.02645	0.245618	0.0205558	0.0226264	1.02077	0.363621
427.2	Atrial fibrillation and flutter	circulatory system	673	9969	0.0498766	0.042336	1.05114	0.238752	-0.0367061	0.0412103	0.963959	0.373089
427.21	Atrial fibrillation	circulatory system	614	9969	0.0292447	0.0430045	1.02968	0.496479	-0.0401757	0.042913	0.960621	0.349163
427.3	Other specified cardiac dysrhythmias	circulatory system	779	9969	0.0450417	0.0387306	1.04607	0.24485	0.0779612	0.0383542	1.08108	0.0420864
427.5	Arrhythmia (cardiac) NOS	circulatory system	613	9969	0.0574456	0.0438769	1.05913	0.190451	0.049441	0.0426854	1.05068	0.246756
428	Congestive heart failure; nonhypertensive	circulatory system	1222	13233	-0.0189764	0.0293765	0.981203	0.518298	-0.0210559	0.0306941	0.979164	0.492718
428.1	Congestive heart failure (CHF) NOS	circulatory system	1129	13233	-0.0290988	0.0300757	0.97132	0.333285	-0.0195469	0.0318417	0.980643	0.539296
433	Cerebrovascular disease	circulatory system	1247	13516	-0.0538621	0.0280316	0.947563	0.054671	-0.027236	0.0304698	0.973132	0.371392
443	Peripheral vascular disease	circulatory system	897	13065	0.0287953	0.0357017	1.02921	0.419923	0.0553274	0.0357833	1.05689	0.122062
443.9	Peripheral vascular disease, unspecified	circulatory system	833	13065	0.0264981	0.0369403	1.02685	0.473175	0.0645629	0.0371941	1.06669	0.0825925
452	Other venous embolism and thrombosis	circulatory system	601	9619	0.0349749	0.0438521	1.03559	0.425123	0.0409859	0.0427482	1.04184	0.337673
455	Hemorrhoids	circulatory system	2014	9619	0.00299362	0.0249478	1.003	0.904487	-0.00936229	0.0248979	0.990681	0.706897
458	Hypotension	circulatory system	623	13316	-0.00600383	0.0408703	0.994014	0.883211	0.0625886	0.0418923	1.06459	0.135166
681	Superficial cellulitis and abscess	dermatologic	2154	11282	0.0268426	0.0239976	1.02721	0.26333	0.034312	0.0237723	1.03491	0.148918
687.1	Rash and other nonspecific skin eruption	dermatologic	1024	10442	0.052965	0.0343414	1.05439	0.122999	0.0159462	0.0330777	1.01607	0.629747
687.4	Disturbance of skin sensation	dermatologic	1171	10442	0.0362173	0.0317061	1.03688	0.253336	-0.0142143	0.0313262	0.985886	0.650008
689	Disorder of skin and subcutaneous tissue NOS	dermatologic	513	13690	-0.0931143	0.0402891	0.911089	0.0208243	0.0446753	0.0456376	1.04569	0.327622
695	Erythematous conditions	dermatologic	620	12794	-0.0580031	0.0385053	0.943647	0.131973	-0.00378041	0.0416497	0.996227	0.927678
701	Other hypertrophic and atrophic conditions of skin	dermatologic	1226	13007	-0.059962	0.0279729	0.9418	0.0320672	0.0140125	0.0303428	1.01411	0.644221
701.1	Keratoderma, acquired	dermatologic	633	13007	-0.0579714	0.0380706	0.943677	0.127825	-0.00252559	0.041431	0.997478	0.951392
703	Diseases of nail, NOS	dermatologic	872	11819	-0.0537761	0.0336965	0.947644	0.110512	-0.0228656	0.0360545	0.977394	0.525954
703.1	Ingrowing nail	dermatologic	561	11819	-0.020681	0.0428507	0.979531	0.629359	-0.0462186	0.0439136	0.954833	0.292574
704	Diseases of hair and hair follicles	dermatologic	818	11819	0.0300451	0.0379078	1.0305	0.42802	-0.0323291	0.0366709	0.968188	0.377993
704.8	Other specified diseases of hair and hair follicles	dermatologic	665	11819	0.0424998	0.0422678	1.04342	0.314661	-0.0235427	0.0403646	0.976732	0.559725
706	Diseases of sebaceous glands	dermatologic	1784	11759	0.0528484	0.0265611	1.05427	0.0466253	0.00197901	0.0258056	1.00198	0.938871
706.2	Sebaceous cyst	dermatologic	838	11759	0.0595006	0.0376995	1.06131	0.1145	-0.00398414	0.0362466	0.996024	0.912475
706.8	Other specified diseases of sebaceous glands	dermatologic	504	11759	0.0283932	0.0464972	1.0288	0.541436	0.0403552	0.0464451	1.04118	0.384913
707	Chronic ulcer of skin	dermatologic	557	14599	-0.0198755	0.0416676	0.980321	0.633361	0.015899	0.0437948	1.01603	0.716579
939	Atopic/contact dermatitis due to other or unspecified	dermatologic	1968	10435	-0.00258232	0.0245988	0.997421	0.916394	0.00947941	0.0249801	1.00952	0.704333
521	Diseases of hard tissues of teeth	digestive	4094	8105	-0.0174857	0.0188243	0.982666	0.352947	0.0208332	0.0193735	1.02105	0.282222
521.1	Dental caries	digestive	4025	8105	-0.0142816	0.0189821	0.98582	0.451827	0.0216876	0.0194713	1.02192	0.265356
522	Diseases of pulp and periapical tissues	digestive	888	8105	-0.0686071	0.0320604	0.933693	0.03236	0.0421193	0.035762	1.04302	0.238889
522.1	Pulpitis and necrosis of tooth pulp	digestive	502	8105	-0.0890276	0.0400744	0.91482	0.0263133	0.0591584	0.04656	1.06094	0.203876
523	Gingival and periodontal diseases	digestive	3588	8105	-0.0241675	0.0195454	0.976122	0.216279	0.0126275	0.0203078	1.01271	0.53407
523.1	Gingivitis	digestive	751	8105	-0.0346829	0.0360301	0.965912	0.335744	0.0371906	0.0387808	1.03789	0.337561
523.3	Periodontitis (acute or chronic)	digestive	1950	8105	-0.0269446	0.024271	0.973415	0.266931	0.0467587	0.0256516	1.04787	0.0683281
523.31	Acute periodontitis	digestive	1480	8105	-0.0234811	0.0271715	0.976792	0.387489	0.0447671	0.028758	1.04578	0.119546
523.32	Chronic periodontitis	digestive	734	8105	-0.0417929	0.0360452	0.959068	0.246269	0.0751616	0.0391546	1.07806	0.0549072
525	Other diseases of the teeth and supporting structures	digestive	4524	8105	-0.0168311	0.0183064	0.98331	0.35788	0.0192486	0.0188142	1.01944	0.306265
525.1	Loss of teeth or edentulism	digestive	2490	8105	-0.0199807	0.0223631	0.980218	0.371607	0.0199387	0.0233558	1.02014	0.393276
530	Diseases of esophagus	digestive	4911	8748	-0.0101267	0.0179914	0.989924	0.573529	0.0094826	0.0182493	1.00953	0.603333
530.1	Esophagitis, GERD and related diseases	digestive	4804	8748	-0.0129413	0.0180718	0.987142	0.473927	0.00812983	0.0183739	1.00816	0.658152
530.11	GERD	digestive	4643	8748	-0.0121399	0.0183023	0.987933	0.507138	0.00559102	0.0185453	1.00561	0.76305
531	Peptic ulcer (excl. esophageal)	digestive	617	14505	-0.0611935	0.0381454	0.940641	0.108666	0.0512587	0.0417874	1.0526	0.219952
532	Dysphagia	digestive	843	8748	0.0163604	0.0368908	1.0165	0.657416	-0.0068782	0.0371417	0.993145	0.853082
535	Gastritis and duodenitis	digestive	734	12692	-0.0333222	0.036209	0.967227	0.35743	0.0502797	0.0384078	1.05157	0.1905
536	Disorders of function of stomach	digestive	567	12692	-0.0496814	0.0403094	0.951533	0.217762	-0.00402277	0.043495	0.995985	0.92631
550	Abdominal hernia	digestive	1394	13292	-0.0143299	0.0279047	0.985772	0.607581	0.0163685	0.0287043	1.0165	0.56851
550.1	Inguinal hernia	digestive	667	13292	-0.0149493	0.0391722	0.985162	0.702736	-0.0164178	0.0404937	0.983716	0.685153
562	Diverticulosis and diverticulitis	digestive	1019	10929	0.0518711	0.035491	1.05324	0.143871	0.0146708	0.0339502	1.01478	0.66565
562.1	Diverticulosis	digestive	903	10929	0.0225105	0.0362449	1.02277	0.534556	0.00427094	0.0358934	1.00428	0.905284
573.7	Abnormal results of function study of liver	digestive	866	12631	0.0372186	0.0364249	1.03792	0.306881	-0.00655041	0.0355057	0.993471	0.85363
578	Gastrointestinal hemorrhage	digestive	2177	11329	-0.0369516	0.0225904	0.963723	0.101899	0.0182877	0.0239491	1.01846	0.445102
578.2	Blood in stool	digestive	1161	11329	-0.0314699	0.0298635	0.96902	0.291978	0.0294592	0.0315913	1.0299	0.351073
578.8	Hemorrhage of rectum and anus	digestive	719	11329	-0.0631778	0.0354508	0.938777	0.074729	-0.0150379	0.0392036	0.985075	0.701286
244	Hypothyroidism	endocrine/metabolic	707	13719	0.0205564	0.0396529	1.02077	0.604173	-0.0285416	0.0397151	0.971862	0.472352
244.4	Hypothyroidism NOS	endocrine/metabolic	670	13719	0.0235728	0.0407059	1.02385	0.562522	-0.0183613	0.0406917	0.981806	0.651825
250	Diabetes mellitus	endocrine/metabolic	6011	7692	-0.0399784	0.0178892	0.96081	0.0254318	-1.32862e-05	0.0182099	0.999987	0.999418
250.1	Type 1 diabetes	endocrine/metabolic	753	7692	-0.0522148	0.0374854	0.949125	0.163638	-0.0240145	0.0394104	0.976272	0.542296
250.2	Type 2 diabetes	endocrine/metabolic	5977	7692	-0.0411891	0.0179258	0.959648	0.021576	0.00311201	0.0182556	1.00312	0.864641
250.23	Type 2 diabetes with ophthalmic manifestations	endocrine/metabolic	977	7692	-0.059408	0.0338009	0.942322	0.0788183	0.0144033	0.0355546	1.01451	0.685401
250.24	Type 2 diabetes with neurological manifestations	endocrine/metabolic	1059	7692	-0.0391733	0.0330345	0.961584	0.23569	-0.0398264	0.0342871	0.960956	0.245415
250.3	Insulin pump user	endocrine/metabolic	533	7692	-0.0751194	0.041919	0.927633	0.0731312	-0.00438415	0.0457284	0.995625	0.923621
250.4	Abnormal glucose	endocrine/metabolic	1780	7692	-0.0315738	0.0265891	0.968919	0.235042	-0.0082292	0.0270526	0.991805	0.760981
250.41	Impaired fasting glucose	endocrine/metabolic	777	7692	0.0106342	0.039369	1.01069	0.787071	-0.0227767	0.0383347	0.977481	0.552411
250.42	Other abnormal glucose	endocrine/metabolic	966	7692	-0.0389927	0.0339069	0.961758	0.250146	-0.0100803	0.0350167	0.98997	0.773447
250.6	Polyneuropathy in diabetes	endocrine/metabolic	540	7692	-0.0220827	0.0450997	0.978159	0.624388	-0.0199875	0.0459073	0.980211	0.663281
250.7	Diabetic retinopathy	endocrine/metabolic	1128	7967	-0.0482896	0.0316592	0.952858	0.127185	0.0456855	0.0334444	1.04675	0.171935
257	Testicular dysfunction	endocrine/metabolic	514	13546	-0.0807849	0.0402923	0.922392	0.0449661	-0.00461687	0.0454539	0.995394	0.919096
261	Vitamin deficiency	endocrine/metabolic	1952	12122	0.00483777	0.0245214	1.00485	0.843603	-0.0256063	0.0247234	0.974719	0.300338
261.4	Vitamin D deficiency	endocrine/metabolic	1588	12122	0.00405152	0.0268724	1.00406	0.880158	-0.0350438	0.0270367	0.965563	0.194922
272	Disorders of lipoid metabolism	endocrine/metabolic	9500	5046	-0.00858831	0.0183995	0.991448	0.640665	0.0268965	0.0185429	1.02726	0.146919
272.1	Hyperlipidemia	endocrine/metabolic	9481	5046	-0.00879793	0.0184047	0.991241	0.632632	0.0268626	0.0185451	1.02723	0.147478
272.11	Hypercholesterolemia	endocrine/metabolic	2536	5046	-0.0118113	0.025816	0.988258	0.647299	0.0354387	0.0261191	1.03607	0.174841
272.13	Mixed hyperlipidemia	endocrine/metabolic	1115	5046	-0.00711831	0.0340087	0.992907	0.834207	0.00334236	0.0347251	1.00335	0.923321
274	Gout and other crystal arthropathies	endocrine/metabolic	1497	13622	-0.000518432	0.0275181	0.999482	0.984969	0.00468735	0.0279934	1.0047	0.86702
274.1	Gout	endocrine/metabolic	1468	13622	0.00591243	0.0279652	1.00593	0.832559	0.00551177	0.0282275	1.00553	0.845188
276	Disorders of fluid, electrolyte, and acid-base balance	endocrine/metabolic	1806	12025	0.0154639	0.0255141	1.01558	0.544452	0.000118463	0.0257681	1.00012	0.996332
276.1	Electrolyte imbalance	endocrine/metabolic	1317	12025	0.0439187	0.0303415	1.0449	0.147762	0.0196555	0.0296575	1.01985	0.507491
276.14	Hypopotassemia	endocrine/metabolic	770	12025	0.046037	0.0388405	1.04711	0.235905	0.0393784	0.0377662	1.04016	0.297092
278	Overweight, obesity and other hyperalimentation	endocrine/metabolic	6404	7770	-0.0159751	0.0170911	0.984152	0.34994	0.00317962	0.0171954	1.00318	0.853299
278.1	Obesity	endocrine/metabolic	5844	7770	-0.0201912	0.0174822	0.980011	0.24811	0.000967509	0.017623	1.00097	0.956218
278.11	Morbid obesity	endocrine/metabolic	1406	7770	-0.0369959	0.0287164	0.96368	0.197635	-0.0251682	0.0292747	0.975146	0.38994
585	Renal failure	genitourinary	2365	11526	-0.00172728	0.0233426	0.998274	0.941013	-0.0344931	0.0236253	0.966095	0.144289
585.1	Acute renal failure	genitourinary	822	11526	-0.0135052	0.0358758	0.986586	0.706588	-0.0143881	0.0367095	0.985715	0.695098
585.3	Chronic renal failure [CKD]	genitourinary	1788	11526	-0.00696275	0.0260402	0.993061	0.789173	-0.0257737	0.0265574	0.974556	0.331804
585.33	Chronic Kidney Disease, Stage III	genitourinary	751	11526	0.0256089	0.040025	1.02594	0.522288	0.00240215	0.0388615	1.00241	0.950712
586	Other disorders of the kidney and ureters	genitourinary	804	11526	-0.0266174	0.0360345	0.973734	0.460111	-0.0512678	0.0373788	0.950024	0.170196
591	Urinary tract infection	genitourinary	1379	10923	-0.0219926	0.0282818	0.978247	0.436791	0.0127289	0.029529	1.01281	0.666423
593	Hematuria	genitourinary	1188	10923	-0.00107994	0.0305889	0.998921	0.971837	0.0244972	0.0310829	1.0248	0.430623
594	Urinary calculus	genitourinary	518	14691	-0.105173	0.0384323	0.900169	0.0062082	-0.0690201	0.0452481	0.933308	0.127167
599	Other symptoms/disorders or the urinary system	genitourinary	2192	11430	-0.0346417	0.0229835	0.965951	0.131748	0.0614447	0.0242277	1.06337	0.0112084
599.4	Urinary incontinence	genitourinary	627	11430	-0.0572996	0.0395344	0.944311	0.147237	0.067794	0.0430969	1.07014	0.115705
599.5	Frequency of urination and polyuria	genitourinary	887	11430	0.000256418	0.0353156	1.00026	0.994207	0.0823582	0.0360435	1.08584	0.0223148
600	Hyperplasia of prostate	genitourinary	3006	9645	-0.0150473	0.0239251	0.985065	0.529391	0.0164443	0.0240931	1.01658	0.494902
601	Inflammatory diseases of prostate	genitourinary	849	9645	-0.0225632	0.0363805	0.977689	0.535125	-0.0213041	0.0373856	0.978921	0.568781
605	Erectile dysfunction [ED]	genitourinary	5401	6667	-0.0287996	0.0211051	0.971611	0.172385	0.0133483	0.0211954	1.01344	0.528842
611	Abnormal findings on mammogram or breast exam	genitourinary	550	14081	0.0584133	0.0516329	1.06015	0.257921	0.0567777	0.050476	1.05842	0.260654
614	Inflammatory diseases of female pelvic organs	genitourinary	538	14620	0.0468685	0.0565527	1.04798	0.407241	-0.00530266	0.0567337	0.994711	0.925534
614.5	Inflammatory disease of cervix, vagina, and vulva	genitourinary	504	14620	0.0601158	0.0584839	1.06196	0.303995	-0.00785496	0.057796	0.992176	0.891894
626	Disorders of menstruation and other abnormal bleeding from female genital tract	genitourinary	601	14219	0.00345501	0.0631449	1.00346	0.956365	0.0100138	0.0597855	1.01006	0.866981
627	Menopausal and postmenopausal disorders	genitourinary	552	14219	-0.120896	0.0636822	0.886126	0.0576395	-0.00622667	0.0663604	0.993793	0.925243
280	Iron deficiency anemias	hematopoietic	1072	10410	-0.00608217	0.0322004	0.993936	0.850183	-0.0286551	0.0330638	0.971752	0.386128
280.1	Iron deficiency anemias, unspecified or not due to blood loss	hematopoietic	1018	10410	-0.00706854	0.0328647	0.992956	0.829705	-0.037897	0.0338205	0.962812	0.262487
285	Other anemias	hematopoietic	3031	10410	0.0212586	0.021561	1.02149	0.324146	-0.0334472	0.021388	0.967106	0.117858
286.2	Encounter for long-term (current) use of anticoagulants	hematopoietic	1081	13576	0.0354919	0.0327748	1.03613	0.278852	0.0218298	0.0321631	1.02207	0.497314
41	Bacterial infection NOS	infectious diseases	749	13299	-0.0330858	0.0360942	0.967456	0.359325	0.0151709	0.038091	1.01529	0.690424
70	Viral hepatitis	infectious diseases	1998	10984	0.00652724	0.0246799	1.00655	0.791413	-0.015006	0.0247388	0.985106	0.544132
70.3	Viral hepatitis C	infectious diseases	1822	10984	0.00843791	0.0257274	1.00847	0.742932	-0.00340204	0.025741	0.996604	0.894855
110	Dermatophytosis / Dermatomycosis	infectious diseases	4208	8956	-0.0498701	0.0185062	0.951353	0.00704366	-0.00411666	0.0192767	0.995892	0.830893
110.1	Dermatophytosis	infectious diseases	3987	8956	-0.0500804	0.0188224	0.951153	0.00779846	-0.00519152	0.0196755	0.994822	0.79189
110.11	Dermatophytosis of nail	infectious diseases	2838	8956	-0.0545497	0.0211688	0.946911	0.00996943	-0.0184097	0.0224733	0.981759	0.412683
110.12	Althete's foot	infectious diseases	932	8956	-0.0700188	0.0320873	0.932376	0.0290994	-0.0193152	0.0348347	0.98087	0.57925
830	Dislocation	injuries & poisonings	538	13316	0.0251951	0.0451868	1.02552	0.577133	-0.0504182	0.0444895	0.950832	0.257105
835	Internal derangement of knee	injuries & poisonings	862	13316	0.0279301	0.0365451	1.02832	0.444711	-0.0252151	0.0357284	0.9751	0.480348
840	Sprains and strains	injuries & poisonings	1560	10809	0.00641388	0.0272129	1.00643	0.813671	0.0249373	0.0273926	1.02525	0.36263
841	Sprains and strains of back and neck	injuries & poisonings	533	10809	0.0152142	0.0450038	1.01533	0.735314	0.0184389	0.0450007	1.01861	0.681992
916	Contusion	injuries & poisonings	511	13764	-0.018892	0.0436405	0.981285	0.665087	0.0257057	0.0455811	1.02604	0.572785
290.3	Other persistent mental disorders due to conditions classified elsewhere	mental disorders	605	13047	0.06065	0.0448211	1.06253	0.176006	-0.0768542	0.0421864	0.926025	0.0684889
292	Neurological disorders	mental disorders	859	13047	-0.000535248	0.0354285	0.999465	0.987946	0.0227187	0.0356693	1.02298	0.524172
295	Schizophrenia and other psychotic disorders	mental disorders	1534	5320	-0.0121072	0.0293785	0.987966	0.680257	0.0570313	0.029652	1.05869	0.0544353
295.1	Schizophrenia	mental disorders	1019	5320	-0.00182492	0.0348611	0.998177	0.958251	0.0416249	0.0348683	1.0425	0.232565
295.3	Psychosis	mental disorders	865	5320	-0.000919119	0.0376289	0.999081	0.980513	0.0649535	0.0372745	1.06711	0.0814088
296	Mood disorders	mental disorders	4318	5320	-0.0170761	0.0208427	0.983069	0.412624	0.0197576	0.0213228	1.01995	0.354137
296.1	Bipolar	mental disorders	963	5320	-0.029266	0.0357857	0.971158	0.413465	0.0491686	0.0363437	1.0504	0.176095
296.2	Depression	mental disorders	3291	5320	-0.0190758	0.0223917	0.981105	0.394262	0.0193056	0.0229999	1.01949	0.401256
296.22	Major depressive disorder	mental disorders	3192	5320	-0.0170204	0.0227717	0.983124	0.454799	0.0151549	0.0232218	1.01527	0.514005
297	Suicidal ideation or attempt	mental disorders	758	5320	0.0482152	0.0421838	1.0494	0.253047	0.0318179	0.0398727	1.03233	0.424878
297.1	Suicidal ideation	mental disorders	601	5320	0.0543695	0.0470777	1.05587	0.248136	-0.00104982	0.0441392	0.998951	0.981025
300	Anxiety, phobic and dissociative disorders	mental disorders	6299	5320	-0.00520313	0.0188333	0.99481	0.782338	0.014176	0.0190278	1.01428	0.456262
300.1	Anxiety disorder	mental disorders	2858	5320	-0.00434397	0.0238919	0.995665	0.855726	-0.0168109	0.0239953	0.98333	0.483558
300.11	Generalized anxiety disorder	mental disorders	520	5320	0.0080329	0.0474164	1.00807	0.865473	0.0290158	0.0471777	1.02944	0.538535
300.4	Dysthymic disorder	mental disorders	1121	5320	0.0198627	0.0339789	1.02006	0.558844	0.0190436	0.0334024	1.01923	0.568591
300.9	Posttraumatic stress disorder	mental disorders	4097	5320	-0.0101674	0.021125	0.989884	0.630307	0.0332841	0.0212714	1.03384	0.117646
301	Personality disorders	mental disorders	790	5320	-0.0591857	0.03649	0.942532	0.104809	-0.0124663	0.0391333	0.987611	0.75006
304	Adjustment reaction	mental disorders	2443	5320	0.0166356	0.0259165	1.01677	0.520942	0.0210836	0.0254423	1.02131	0.407283
306	Other mental disorder	mental disorders	1207	5320	0.0114743	0.0325335	1.01154	0.724319	0.0640075	0.0326348	1.0661	0.049841
316	Substance addiction and disorders	mental disorders	4092	6979	0.0401651	0.020191	1.04098	0.046673	0.0203114	0.0203689	1.02052	0.318679
317	Alcohol-related disorders	mental disorders	4543	6979	0.108662	0.0204831	1.11479	1.12689e-07	0.039501	0.019854	1.04029	0.0466376
317.1	Alcoholism	mental disorders	3159	6979	0.12427	0.0234937	1.13232	1.22644e-07	0.0363385	0.0223801	1.03701	0.104441
318	Tobacco use disorder	mental disorders	5591	6979	0.0274377	0.0179714	1.02782	0.126826	0.0331013	0.0183721	1.03366	0.0715906
716	Other arthropathies	musculoskeletal	1685	11626	-0.0694363	0.0245923	0.93292	0.00475021	0.0262327	0.0264752	1.02658	0.321763
716.9	Arthropathy NOS	musculoskeletal	1591	11626	-0.0660461	0.0253077	0.936088	0.00906169	0.0277765	0.0271469	1.02817	0.306218
720	Spinal stenosis	musculoskeletal	1059	10398	-0.0132602	0.0320079	0.986827	0.678669	0.0044102	0.0329211	1.00442	0.893432
720.1	Spinal stenosis of lumbar region	musculoskeletal	609	10398	-0.00790705	0.0414887	0.992124	0.848852	0.0354256	0.0424951	1.03606	0.404485
721	Spondylosis and allied disorders	musculoskeletal	1660	10398	0.0136709	0.0271619	1.01376	0.614745	0.00757569	0.0268392	1.0076	0.777742
721.1	Spondylosis without myelopathy	musculoskeletal	1453	10398	0.018991	0.0290328	1.01917	0.513033	-0.00488168	0.0284224	0.99513	0.863631
722	Intervertebral disc disorders	musculoskeletal	2239	10398	0.0125959	0.0238125	1.01268	0.596831	-0.0349003	0.0236425	0.965702	0.139898
722.1	Displacement of intervertebral disc	musculoskeletal	618	10398	0.0310009	0.0433394	1.03149	0.47442	-0.00678518	0.0417846	0.993238	0.871003
722.6	Degeneration of intervertebral disc	musculoskeletal	1638	10398	0.00878678	0.0270737	1.00883	0.745522	-0.0672108	0.0270342	0.934998	0.0129136
726	Peripheral enthesopathies and allied syndromes	musculoskeletal	2959	8703	-0.0221809	0.0209215	0.978063	0.289054	0.0114887	0.0217305	1.01155	0.59702
726.1	Enthesopathy	musculoskeletal	1273	8703	-0.030621	0.029372	0.969843	0.297168	0.0212779	0.0307688	1.02151	0.489226
727	Other disorders of synovium, tendon, and bursa	musculoskeletal	1500	8703	-0.0105252	0.0281584	0.98953	0.708564	0.0325903	0.0286766	1.03313	0.255757
727.1	Synovitis and tenosynovitis	musculoskeletal	537	8703	-0.0246781	0.0440925	0.975624	0.575692	-0.0141172	0.0457259	0.985982	0.757523
728.7	Fasciitis	musculoskeletal	970	8703	-0.0626166	0.0323284	0.939304	0.0527588	0.00880257	0.0347072	1.00884	0.799786
735	Acquired foot deformities	musculoskeletal	1992	11548	-0.0133665	0.0243591	0.986722	0.583192	0.0163822	0.0247235	1.01652	0.507575
735.2	Acquired toe deformities	musculoskeletal	1230	11548	-0.034108	0.0294203	0.966467	0.246319	0.0345706	0.0305714	1.03518	0.258133
735.21	Hammer toe (acquired)	musculoskeletal	671	11548	-0.0765827	0.0369738	0.926276	0.0383337	0.0423548	0.0405183	1.04326	0.295872
735.3	Hallux valgus (Bunion)	musculoskeletal	907	11548	-0.00240846	0.035134	0.997594	0.945347	0.0326601	0.0350719	1.0332	0.351733
740	Osteoarthrosis	musculoskeletal	6193	7574	-0.0011528	0.0174705	0.998848	0.947389	0.0314774	0.0177505	1.03198	0.0761751
740.1	Osteoarthritis; localized	musculoskeletal	1712	7574	-0.0425927	0.0260086	0.958302	0.101497	0.0721153	0.0275457	1.07478	0.00884402
740.9	Osteoarthrosis NOS	musculoskeletal	5581	7574	0.00220239	0.0181086	1.0022	0.903199	0.0275707	0.0183121	1.02795	0.13217
741	Symptoms and disorders of the joints	musculoskeletal	1152	12553	-0.0187999	0.0301547	0.981376	0.532991	0.00370778	0.0313479	1.00371	0.905847
743	Osteoporosis, osteopenia and pathological fracture	musculoskeletal	616	14427	0.0139582	0.041918	1.01406	0.739144	-0.0182399	0.0425158	0.981925	0.667914
745	Pain in joint	musculoskeletal	9619	3948	-0.0177975	0.0191215	0.98236	0.35198	0.0281166	0.0191075	1.02852	0.141158
208	Benign neoplasm of colon	neoplasms	2765	10987	0.0220331	0.0221944	1.02228	0.32084	-0.00314514	0.0223876	0.99686	0.888276
214	Lipoma	neoplasms	586	14236	-0.0630748	0.038781	0.938873	0.103858	0.000906873	0.0426813	1.00091	0.983048
327	Sleep disorders	neurological	2613	9050	-0.0316868	0.0218682	0.96881	0.147341	0.0174323	0.0224791	1.01759	0.438049
327.3	Sleep apnea	neurological	3582	9050	-0.0180248	0.0197538	0.982137	0.361521	-0.000222946	0.0198921	0.999777	0.991058
327.32	Obstructive sleep apnea	neurological	1776	9050	-0.0450629	0.0249759	0.955937	0.0711915	-0.00176596	0.0261095	0.998236	0.946075
327.4	Insomnia	neurological	1585	9050	-0.0227601	0.0269068	0.977497	0.397615	0.0238776	0.0274631	1.02416	0.384604
338.2	Chronic pain	neurological	713	13539	-0.0672379	0.0358662	0.934973	0.0608361	0.0124287	0.0389279	1.01251	0.749518
340	Migraine	neurological	1013	13967	-0.0389756	0.0334413	0.961774	0.243819	0.0468812	0.0346791	1.048	0.176422
345	Epilepsy, recurrent seizures, convulsions	neurological	618	12933	0.11866	0.0473065	1.12599	0.0121306	0.0310472	0.0416303	1.03153	0.455799
345.3	Convulsions	neurological	527	12933	0.119793	0.051103	1.12726	0.0190708	0.0279537	0.0449239	1.02835	0.533781
350	Abnormal movement	neurological	1366	12755	0.0953464	0.0315021	1.10004	0.00247268	-0.0222111	0.0290755	0.978034	0.44492
350.2	Abnormality of gait	neurological	1081	12755	0.0949108	0.0351209	1.09956	0.00688407	-0.0270481	0.0323794	0.973314	0.403521
351	Other peripheral nerve disorders	neurological	2478	11083	0.00677167	0.022606	1.00679	0.764519	-0.0340452	0.0225982	0.966528	0.131927
356	Hereditary and idiopathic peripheral neuropathy	neurological	869	13575	0.0719101	0.0377473	1.07456	0.0567745	0.000971341	0.0356282	1.00097	0.97825
464	Acute sinusitis	respiratory	693	9485	0.0131898	0.0405753	1.01328	0.745128	-0.0334524	0.0402497	0.967101	0.405905
465	Acute upper respiratory infections of multiple or unspecified sites	respiratory	2551	9485	0.000513684	0.0226527	1.00051	0.981908	0.0402878	0.0227647	1.04111	0.0767685
472	Chronic pharyngitis and nasopharyngitis	respiratory	585	8404	0.0419181	0.0439675	1.04281	0.340393	0.0896684	0.0438352	1.09381	0.0407979
475	Chronic sinusitis	respiratory	1378	8404	0.018775	0.0292465	1.01895	0.520902	-0.0216077	0.0299574	0.978624	0.470735
476	Allergic rhinitis	respiratory	2917	8404	0.0321155	0.022054	1.03264	0.14533	0.0112164	0.0220046	1.01128	0.610239
483	Acute bronchitis and bronchiolitis	respiratory	971	12337	-0.0404965	0.0318087	0.960313	0.202973	0.0452572	0.0337533	1.0463	0.179978
495	Asthma	respiratory	1283	13017	-0.0187975	0.0290672	0.981378	0.517832	0.0101135	0.0298924	1.01016	0.735114
496	Chronic airway obstruction	respiratory	538	13017	-0.0226498	0.0430012	0.977605	0.598385	0.100706	0.0447636	1.10595	0.0244663
512	Other symptoms of respiratory system	respiratory	4302	8291	-0.0129669	0.0189867	0.987117	0.494643	0.0141744	0.0191609	1.01428	0.459448
512.7	Shortness of breath	respiratory	1516	8291	-0.00335923	0.0282971	0.996646	0.905503	0.0361781	0.0283822	1.03684	0.202424
512.8	Cough	respiratory	1769	8291	-0.00900846	0.0261164	0.991032	0.730143	0.00786033	0.0267588	1.00789	0.768951
512.9	Other dyspnea	respiratory	877	8291	0.0278983	0.037007	1.02829	0.45093	0.0432099	0.0358429	1.04416	0.227997
514	Abnormal findings examination of lungs	respiratory	512	14312	0.0260334	0.0462642	1.02638	0.573631	0.0351552	0.0457098	1.03578	0.441837
362	Other retinal disorders	sense organs	1837	7967	-0.0099046	0.027284	0.990144	0.716591	0.0300071	0.0274821	1.03046	0.274887
362.2	Degeneration of macula and posterior pole of retina	sense organs	600	7967	0.00132807	0.044156	1.00133	0.976006	0.0215887	0.0449519	1.02182	0.63104
362.3	Other nondiabetic retinopathy	sense organs	528	7967	0.0245093	0.0484664	1.02481	0.61307	0.0620601	0.0463968	1.06403	0.181029
365	Glaucoma	sense organs	4081	8405	0.00405896	0.0201191	1.00407	0.840115	0.0284513	0.0203768	1.02886	0.162636
365.1	Open-angle glaucoma	sense organs	2858	8405	0.0051079	0.0229102	1.00512	0.823572	0.0338026	0.0231753	1.03438	0.144685
365.11	Primary open angle glaucoma	sense organs	1326	8405	0.0591237	0.0335583	1.06091	0.0780997	0.0228808	0.0321816	1.02314	0.47709
366	Cataract	sense organs	5083	8441	-0.00917772	0.0208765	0.990864	0.660213	0.0443777	0.0211624	1.04538	0.0359932
366.2	Senile cataract	sense organs	4105	8441	-0.0117796	0.0223973	0.98829	0.598933	0.0386754	0.0226807	1.03943	0.088154
367	Disorders of refraction and accommodation; blindness and low vision	sense organs	4912	8393	-0.00462561	0.0180892	0.995385	0.798174	0.0308054	0.0184015	1.03128	0.0941179
367.1	Myopia	sense organs	1729	8393	-0.0326678	0.0255571	0.96786	0.201169	0.00433961	0.0268649	1.00435	0.871672
367.2	Astigmatism	sense organs	1903	8393	-0.00972414	0.0253052	0.990323	0.700775	0.0355562	0.0260145	1.0362	0.171693
367.8	Hypermetropia	sense organs	1259	8393	0.0213554	0.031247	1.02159	0.494329	0.0833519	0.0314225	1.08692	0.00798704
367.9	Blindness and low vision	sense organs	557	8393	0.00553604	0.0440953	1.00555	0.90009	-0.033532	0.0449525	0.967024	0.455703
368	Visual disturbances	sense organs	1377	11889	-0.0365762	0.0274659	0.964085	0.182961	0.0159836	0.028831	1.01611	0.579313
369	Infection of the eye	sense organs	516	10626	0.0231606	0.0464249	1.02343	0.617862	-0.0293232	0.0454774	0.971103	0.519066
371	Inflammation of the eye	sense organs	1366	10626	-0.0136437	0.0283622	0.986449	0.630478	0.0126427	0.0291014	1.01272	0.663973
371.3	Inflammation of eyelids	sense organs	752	10626	0.0526264	0.04007	1.05404	0.189062	0.0228755	0.0382053	1.02314	0.549338
375.1	Dry eyes	sense organs	1757	9925	-0.00323314	0.0265346	0.996772	0.903021	0.0233107	0.0268927	1.02358	0.386049
379	Other disorders of eye	sense organs	1026	9925	0.0181435	0.0341079	1.01831	0.594766	-0.0181934	0.0340328	0.981971	0.592938
379.2	Disorders of vitreous body	sense organs	570	9925	0.00244994	0.0437461	1.00245	0.955339	-0.031161	0.0447881	0.96932	0.486591
380.4	Impacted cerumen	sense organs	925	13014	-0.0166585	0.0330929	0.983479	0.614692	-0.0199335	0.0347617	0.980264	0.566352
381	Otitis media and Eustachian tube disorders	sense organs	529	13626	-0.0491671	0.0416309	0.952022	0.237594	0.00936605	0.0449442	1.00941	0.834922
386.9	Dizziness and giddiness (Light-headedness and vertigo)	sense organs	1286	12611	-0.0523836	0.0279903	0.948965	0.0612767	0.0503273	0.0300476	1.05162	0.09395
389	Hearing loss	sense organs	3053	11111	0.00338588	0.0207319	1.00339	0.870269	0.0118065	0.0210083	1.01188	0.574122
389.1	Sensorineural hearing loss	sense organs	1775	11111	-0.011486	0.0257975	0.98858	0.656149	0.00656305	0.0267754	1.00658	0.806367
389.4	Tinnitus	sense organs	921	11111	0.0159753	0.0348903	1.0161	0.647045	0.0237826	0.0346477	1.02407	0.492453
760	Back pain	symptoms	7477	6228	-0.0160965	0.0171334	0.984032	0.347483	0.0147235	0.0173597	1.01483	0.39636
761	Cervicalgia	symptoms	2316	11709	-0.0320897	0.0223817	0.96842	0.151645	-0.0279255	0.0230206	0.972461	0.225105
763	Thoracic or lumbosacral neuritis or radiculitis, unspecified	symptoms	1059	11671	-0.0246627	0.0312322	0.975639	0.429729	0.00217032	0.0326628	1.00217	0.947023
765	Cervical radiculitis	symptoms	728	11671	0.0498962	0.0406881	1.05116	0.220083	0.0332788	0.038897	1.03384	0.39224
770	Myalgia and myositis unspecified	symptoms	914	13536	-0.0215163	0.0337493	0.978714	0.523778	-0.0187275	0.035002	0.981447	0.592621
772.3	Muscle weakness	symptoms	543	12582	-0.0449106	0.0407875	0.956083	0.270858	0.0170812	0.0446593	1.01723	0.702107
782.3	Edema	symptoms	1466	12723	-0.0103455	0.0276387	0.989708	0.708172	-0.0333481	0.0282851	0.967202	0.238399
785	Abdominal pain	symptoms	2699	10647	0.00348341	0.021677	1.00349	0.872333	-0.0168309	0.021935	0.98331	0.442899
788	Syncope and collapse	symptoms	848	13996	0.0962338	0.0394734	1.10102	0.0147711	0.0155819	0.0358779	1.0157	0.664067
789	Nausea and vomiting	symptoms	762	13557	0.0474448	0.0395043	1.04859	0.22975	0.0666923	0.0379145	1.06897	0.0785742
790.6	Other abnormal blood chemistry	symptoms	828	13377	-0.00624389	0.035624	0.993776	0.860866	-0.0133425	0.0362705	0.986746	0.712977
796	Elevated prostate specific antigen [PSA]	symptoms	1930	9645	-0.00516025	0.0276252	0.994853	0.851821	0.0431144	0.0282566	1.04406	0.127055
798	Malaise and fatigue	symptoms	698	13535	0.0431673	0.0410499	1.04411	0.292992	-0.0185357	0.0394305	0.981635	0.638293
