# Supplementary material for: Genome-wide association study of alcohol consumption and use disorder in 274,424 individuals from multiple populations
Source: Nat Commun. 2019 Apr 2;10:1499. doi: 10.1038/s41467-019-09480-8 (PMC6445072; doi:10.1038/s41467-019-09480-8)
Supplement: Supplementary file 52 — Supplementary Data 49 [file 41467_2019_9480_MOESM52_ESM.xlsx]

## Sheet: Sheet1
Supplementary Data 49. Phenome-wide association analysis of AUD PRS at two p-value threholds (1E-07 and All SNPs). Traits labeled in bold are significant after Bonferroni correction for all the tested traits (Traits with >500 cases; EAs: N=577; AAs N=242).
Phecode	Description	Group	# cases	# controls	P<1E-07				P<1
					beta	SE	OR	p	beta	SE	OR	p
EA, N=69,674
394	Rheumatic disease of the heart valves	circulatory system	574	47336	-0.0432307	0.0404807	0.95769	0.285551	0.0412792	0.0424454	1.04214	0.330789
395	Heart valve disorders	circulatory system	2820	47336	-0.0112944	0.0195262	0.988769	0.562979	0.00455729	0.0197905	1.00457	0.817877
395.1	Nonrheumatic mitral valve disorders	circulatory system	1025	47336	-0.0226323	0.0310635	0.977622	0.466259	-0.0129608	0.0318921	0.987123	0.684453
395.2	Nonrheumatic aortic valve disorders	circulatory system	1445	47336	-0.0140354	0.0267118	0.986063	0.599279	0.0243024	0.0272574	1.0246	0.372613
395.6	Heart valve replaced	circulatory system	739	47336	0.0181362	0.0381395	1.0183	0.634415	-0.00969143	0.0376255	0.990355	0.796734
396	Abnormal heart sounds	circulatory system	1207	47336	-0.0014677	0.0295671	0.998533	0.96041	-0.0261164	0.0295943	0.974222	0.377518
401	Hypertension	circulatory system	38052	13528	0.0140698	0.010815	1.01417	0.193275	-0.0108811	0.0109436	0.989178	0.32008
401.1	Essential hypertension	circulatory system	37966	13528	0.0145703	0.0108188	1.01468	0.17806	-0.0111054	0.0109488	0.988956	0.310434
401.2	Hypertensive heart and/or renal disease	circulatory system	2750	13528	0.036841	0.0242604	1.03753	0.128872	0.0199897	0.0228359	1.02019	0.381376
401.22	Hypertensive chronic kidney disease	circulatory system	2281	13528	0.0435606	0.0265617	1.04452	0.10101	0.0314887	0.0245979	1.03199	0.200497
411	Ischemic Heart Disease	circulatory system	15455	34571	-0.00427268	0.0103884	0.995736	0.680856	-0.0132332	0.0102621	0.986854	0.197216
411.1	Unstable angina (intermediate coronary syndrome)	circulatory system	1516	34571	-0.048177	0.0256828	0.952965	0.060676	-0.0253584	0.0264015	0.97496	0.336809
411.2	Myocardial infarction	circulatory system	1494	34571	0.00372577	0.0272413	1.00373	0.891213	0.018597	0.0266107	1.01877	0.484644
411.3	Angina pectoris	circulatory system	2548	34571	-0.0224012	0.0206693	0.977848	0.278457	-0.00187306	0.0207445	0.998129	0.928055
411.4	Coronary atherosclerosis	circulatory system	12545	34571	-0.0110307	0.0111125	0.98903	0.320885	-0.012406	0.0110569	0.987671	0.261856
411.8	Other chronic ischemic heart disease, unspecified	circulatory system	9739	34571	-0.00529944	0.0121645	0.994715	0.663093	-0.0168711	0.0120889	0.98327	0.16284
414	Other forms of chronic heart disease	circulatory system	1556	34571	-0.000966903	0.0261933	0.999034	0.970553	0.00629346	0.0263162	1.00631	0.810991
414.2	ASCVD	circulatory system	687	34571	-0.0407167	0.0380174	0.960101	0.284168	0.0322209	0.0391836	1.03275	0.410904
415	Pulmonary heart disease	circulatory system	1397	49885	-0.0213365	0.0266737	0.978889	0.423764	0.0144427	0.0273615	1.01455	0.597606
415.1	Acute pulmonary heart disease	circulatory system	819	49885	-0.0260208	0.0344412	0.974315	0.44994	0.0146234	0.0354833	1.01473	0.680252
415.11	Pulmonary embolism and infarction, acute	circulatory system	814	49885	-0.0258651	0.0345765	0.974466	0.454427	0.0144115	0.0356237	1.01452	0.685809
415.2	Chronic pulmonary heart disease	circulatory system	599	49885	-0.0450492	0.0388648	0.95595	0.246405	0.00148244	0.0414086	1.00148	0.971442
416	Cardiomegaly	circulatory system	641	49885	0.039496	0.0430206	1.04029	0.358581	-0.0512286	0.0400575	0.950062	0.20094
418	Nonspecific chest pain	circulatory system	13359	33696	-0.00293441	0.010419	0.99707	0.77822	0.0023478	0.0102825	1.00235	0.81939
420	Carditis	circulatory system	613	50515	0.000759546	0.0408838	1.00076	0.985178	0.0254348	0.0407855	1.02576	0.532875
425	Cardiomyopathy	circulatory system	1713	50515	0.0025091	0.0250853	1.00251	0.920326	-0.00683742	0.0247902	0.993186	0.782693
425.1	Primary/intrinsic cardiomyopathies	circulatory system	1602	50515	0.00595851	0.0260399	1.00598	0.819007	-0.00585506	0.0256407	0.994162	0.819374
426	Cardiac conduction disorders	circulatory system	4867	32855	0.0111364	0.0160103	1.0112	0.486694	-0.00254736	0.0158119	0.997456	0.872012
426.2	Atrioventricular [AV] block	circulatory system	1140	32855	0.0583752	0.0333333	1.06011	0.0799018	-0.0261335	0.0310753	0.974205	0.400363
426.24	Atrioventricular block, complete	circulatory system	613	32855	0.0546132	0.0449369	1.05613	0.22424	-0.0504439	0.0415968	0.950807	0.22525
426.3	Bundle branch block	circulatory system	828	32855	0.000751709	0.0356769	1.00075	0.98319	0.00344523	0.0357663	1.00345	0.923261
426.7	Abnormal electrocardiogram [ECG] [EKG]	circulatory system	1598	32855	0.00188499	0.0254965	1.00189	0.941065	0.022323	0.0259802	1.02257	0.390213
426.9	Cardiac pacemaker/device in situ	circulatory system	2162	32855	0.0360908	0.0239303	1.03675	0.131513	-0.0296174	0.022799	0.970817	0.193922
426.91	Cardiac pacemaker in situ	circulatory system	1530	32855	0.0490779	0.0285581	1.0503	0.0857006	-0.0703251	0.0269197	0.932091	0.00899069
426.92	Cardiac defibrillator in situ	circulatory system	964	32855	0.034822	0.0348404	1.03544	0.317567	-0.002744	0.0328763	0.99726	0.933482
427	Cardiac dysrhythmias	circulatory system	12507	32855	-0.0032607	0.0108578	0.996745	0.763941	-0.00373818	0.0108501	0.996269	0.730448
427.1	Paroxysmal tachycardia, unspecified	circulatory system	1048	32855	0.043268	0.0338752	1.04422	0.201504	0.0227425	0.0316866	1.023	0.472923
427.12	Paroxysmal ventricular tachycardia	circulatory system	613	32855	0.0740024	0.0456508	1.07681	0.105006	0.0359215	0.041084	1.03657	0.381933
427.2	Atrial fibrillation and flutter	circulatory system	5558	32855	0.00441064	0.0153997	1.00442	0.774563	-0.0198217	0.01525	0.980373	0.193676
427.21	Atrial fibrillation	circulatory system	5307	32855	0.00261734	0.0156436	1.00262	0.867125	-0.0225474	0.0155351	0.977705	0.146674
427.22	Atrial flutter	circulatory system	1115	32855	0.0452752	0.033392	1.04632	0.17514	0.0179915	0.0311079	1.01815	0.563022
427.3	Other specified cardiac dysrhythmias	circulatory system	3396	32855	0.0120512	0.0187994	1.01212	0.521495	-0.00625796	0.0185373	0.993762	0.735674
427.5	Arrhythmia (cardiac) NOS	circulatory system	2854	32855	-0.00149667	0.0197326	0.998504	0.93954	0.0135686	0.0198716	1.01366	0.494726
427.6	Premature beats	circulatory system	511	32855	0.00398799	0.0451771	1.004	0.929658	0.0123639	0.0450628	1.01244	0.7838
427.7	Tachycardia NOS	circulatory system	843	32855	0.0355655	0.0365633	1.03621	0.330697	0.0565823	0.0348261	1.05821	0.104224
427.8	Sinoatrial node dysfunction (Bradycardia)	circulatory system	555	32855	0.0119579	0.0447415	1.01203	0.789264	-0.044855	0.0436702	0.956136	0.304358
427.9	Palpitations	circulatory system	1753	32855	-0.0217728	0.0239491	0.978463	0.363282	-0.0367156	0.0245955	0.96395	0.135495
428	Congestive heart failure; nonhypertensive	circulatory system	4397	45117	0.0159222	0.0168213	1.01605	0.343868	-0.00665761	0.0161424	0.993365	0.680024
428.1	Congestive heart failure (CHF) NOS	circulatory system	4051	45117	0.00878245	0.0173324	1.00882	0.61236	-0.00967037	0.0167613	0.990376	0.563975
428.3	Heart failure with reduced EF [Systolic or combined heart failure]	circulatory system	555	45117	0.0655496	0.0478622	1.06775	0.170828	0.0338368	0.0428633	1.03442	0.429872
429	Ill-defined descriptions and complications of heart disease	circulatory system	1017	45117	-0.0681998	0.0296088	0.934074	0.0212585	-0.0487964	0.0321355	0.952375	0.128898
433	Cerebrovascular disease	circulatory system	5826	45343	0.00343041	0.0145395	1.00344	0.813482	-0.00307727	0.0142857	0.996927	0.829449
433.1	Occlusion and stenosis of precerebral arteries	circulatory system	2466	45343	0.0217502	0.0220341	1.02199	0.323587	0.00772929	0.0212029	1.00776	0.715455
433.2	Occlusion of cerebral arteries	circulatory system	1022	45343	0.017183	0.0332633	1.01733	0.605452	-0.0229807	0.0320754	0.977281	0.473708
433.21	Cerebral artery occlusion, with cerebral infarction	circulatory system	957	45343	0.00564213	0.0338227	1.00566	0.867516	-0.0294918	0.0331359	0.970939	0.373452
433.3	Cerebral ischemia	circulatory system	2380	45343	-0.0049546	0.0215245	0.995058	0.817949	-0.0193421	0.0214368	0.980844	0.366907
433.31	Transient cerebral ischemia	circulatory system	2331	45343	-0.00570351	0.0217133	0.994313	0.792802	-0.0153984	0.0216384	0.98472	0.476698
433.8	Late effects of cerebrovascular disease	circulatory system	1091	45343	0.00936833	0.0318549	1.00941	0.768687	0.014893	0.0309241	1.015	0.630092
440	Atherosclerosis	circulatory system	1728	43228	-0.000727741	0.0251005	0.999273	0.97687	-0.0115616	0.0249479	0.988505	0.643056
440.2	Atherosclerosis of the extremities	circulatory system	1285	43228	0.00229961	0.0290727	1.0023	0.936954	0.00866904	0.028717	1.00871	0.762745
440.22	Atherosclerosis of native arteries of the extremities with intermittent claudication	circulatory system	859	43228	-0.0156227	0.034392	0.984499	0.649646	0.00471922	0.0350489	1.00473	0.892891
442	Other aneurysm	circulatory system	2029	43228	-0.0125163	0.0232955	0.987562	0.591072	0.00163963	0.0233125	1.00164	0.943929
442.1	Aortic aneurysm	circulatory system	1792	43228	-0.00847237	0.0249204	0.991563	0.733874	-0.00400669	0.0247683	0.996001	0.871489
442.11	Abdominal aortic aneurysm	circulatory system	1458	43228	-0.0154985	0.0274859	0.984621	0.572841	-0.0305497	0.0274479	0.969912	0.265706
443	Peripheral vascular disease	circulatory system	3885	43228	0.00678748	0.0174508	1.00681	0.697314	0.0129123	0.0171084	1.013	0.450406
443.9	Peripheral vascular disease, unspecified	circulatory system	3618	43228	0.00868809	0.0180984	1.00873	0.631194	0.0114449	0.0176831	1.01151	0.517486
452	Other venous embolism and thrombosis	circulatory system	2218	33509	-0.00021501	0.022335	0.999785	0.992319	0.0326365	0.0220352	1.03317	0.138578
452.2	Deep vein thrombosis [DVT]	circulatory system	897	33509	-0.0110233	0.0340486	0.989037	0.746125	0.0594838	0.0339526	1.06129	0.0797798
454	Varicose veins	circulatory system	1872	33509	0.0260218	0.0246562	1.02636	0.291249	0.0234741	0.0238403	1.02375	0.324802
454.1	Varicose veins of lower extremity	circulatory system	1646	33509	0.0303579	0.0264827	1.03082	0.25166	0.0304342	0.025399	1.0309	0.230823
454.11	Varicose veins of lower extremity, symptomtic	circulatory system	893	33509	0.0476302	0.0364506	1.04878	0.191312	0.0289598	0.0340043	1.02938	0.394407
455	Hemorrhoids	circulatory system	6074	33509	-0.00297849	0.0139813	0.997026	0.831301	-0.0149662	0.0140194	0.985145	0.285733
456	Chronic venous insufficiency [CVI]	circulatory system	1930	33509	0.025763	0.0245162	1.0261	0.293326	-0.0177916	0.0237451	0.982366	0.453692
457	Encounter for long-term (current) use of anticoagulants, antithrombotics, aspirin	circulatory system	899	33509	0.0122485	0.0355977	1.01232	0.730786	0.00802153	0.0340835	1.00805	0.813937
457.3	Encounter for long-term (current) use of aspirin	circulatory system	634	33509	0.00251797	0.0418396	1.00252	0.952011	0.00778272	0.0403285	1.00781	0.846972
458	Hypotension	circulatory system	2520	45734	0.0399041	0.0220501	1.04071	0.0703427	0.0527328	0.0206743	1.05415	0.0107522
458.1	Orthostatic hypotension	circulatory system	844	45734	0.0596406	0.0384241	1.06146	0.120622	0.00402032	0.0351271	1.00403	0.908881
458.9	Hypotension NOS	circulatory system	1390	45734	0.0278018	0.0288895	1.02819	0.335875	0.0643865	0.0273969	1.0665	0.0187664
459	Other disorders of circulatory system	circulatory system	1175	45734	0.00672657	0.0307031	1.00675	0.826584	-0.00274837	0.0299362	0.997255	0.926851
459.9	Circulatory disease NEC	circulatory system	1077	45734	0.00559146	0.0320069	1.00561	0.861319	-0.00666319	0.0312607	0.993359	0.83121
751	Genitourinary congenital anomalies	congenital anomalies	847	51447	0.0013917	0.0347211	1.00139	0.968028	0.0291489	0.0345818	1.02958	0.399285
751.2	Congenital anomalies of urinary system	congenital anomalies	661	51447	0.000596349	0.0390108	1.0006	0.987803	0.0456726	0.0390402	1.04673	0.242046
751.21	Cystic kidney disease	congenital anomalies	624	51447	-0.00770045	0.0395422	0.992329	0.845596	0.059373	0.0401492	1.06117	0.139192
755	Congenital anomalies of limbs	congenital anomalies	547	52035	0.0623896	0.0473782	1.06438	0.187892	0.0317725	0.0429013	1.03228	0.458938
681	Superficial cellulitis and abscess	dermatologic	6941	40751	-0.00826931	0.0130209	0.991765	0.525375	0.0170737	0.0130526	1.01722	0.190849
681.1	Cellulitis and abscess of fingers/toes	dermatologic	1044	40751	0.00766479	0.0318111	1.00769	0.809596	-0.0159867	0.031521	0.98414	0.612032
681.3	Cellulitis and abscess of arm/hand	dermatologic	547	40751	0.0724482	0.0480115	1.07514	0.131305	0.0506397	0.0434015	1.05194	0.243302
681.5	Cellulitis and abscess of leg, except foot	dermatologic	1300	40751	0.0212374	0.0293798	1.02146	0.469767	0.0330354	0.0282954	1.03359	0.243002
681.7	Cellulitis and abscess of trunk	dermatologic	564	40751	-0.0164265	0.0420864	0.983708	0.696312	0.0431716	0.0424588	1.04412	0.309255
687.1	Rash and other nonspecific skin eruption	dermatologic	3593	37765	-0.00520405	0.0175324	0.994809	0.7666	0.00804872	0.0176026	1.00808	0.647495
687.4	Disturbance of skin sensation	dermatologic	3262	37765	-0.0291414	0.0178344	0.971279	0.102259	-0.00270509	0.0183866	0.997299	0.883035
689	Disorder of skin and subcutaneous tissue NOS	dermatologic	3882	43830	-0.00952512	0.0169782	0.99052	0.574784	0.0381831	0.0169935	1.03892	0.0246451
690	Erythematosquamous dermatosis	dermatologic	2711	40923	-0.0037514	0.0203135	0.996256	0.853484	0.0206285	0.0201419	1.02084	0.305759
690.1	Seborrheic dermatitis	dermatologic	2671	40923	-0.00308661	0.0204625	0.996918	0.8801	0.0206661	0.0202762	1.02088	0.308095
694	Dyschromia and Vitiligo	dermatologic	797	40923	-0.000472253	0.0363836	0.999528	0.989644	0.0285602	0.0355311	1.02897	0.421507
694.2	Other dyschromia	dermatologic	648	40923	0.0217403	0.0422172	1.02198	0.606578	0.0316253	0.0393983	1.03213	0.422144
695	Erythematous conditions	dermatologic	2897	40923	-0.0325213	0.0189133	0.968002	0.0855248	0.0402152	0.0194674	1.04103	0.0388496
695.3	Rosacea	dermatologic	1527	40923	-0.0182757	0.0262423	0.98189	0.486165	0.0459988	0.0264592	1.04707	0.0821266
695.7	Prurigo and Lichen	dermatologic	687	40923	-0.046481	0.0365796	0.954583	0.203842	0.0465646	0.0385374	1.04767	0.226934
696	Psoriasis and related disorders	dermatologic	1811	39737	0.00865319	0.0244855	1.00869	0.723789	-0.00735779	0.0242328	0.992669	0.76141
696.4	Psoriasis	dermatologic	1757	39737	0.00462335	0.0247081	1.00463	0.851568	-0.00384279	0.0245868	0.996165	0.875801
696.41	Psoriasis vulgaris	dermatologic	1688	39737	0.0073777	0.025254	1.0074	0.77018	-0.00582341	0.0250563	0.994194	0.816217
698	Pruritus and related conditions	dermatologic	890	51342	-0.0324162	0.0324507	0.968104	0.317825	0.00483012	0.0340366	1.00484	0.887151
701	Other hypertrophic and atrophic conditions of skin	dermatologic	3870	44895	0.0157699	0.0173602	1.01589	0.363669	-0.0038923	0.016927	0.996115	0.818133
701.1	Keratoderma, acquired	dermatologic	1511	44895	0.015477	0.0270974	1.0156	0.567891	-0.011683	0.0263846	0.988385	0.657913
701.2	Scar conditions and fibrosis of skin	dermatologic	619	44895	0.039179	0.0441305	1.03996	0.374648	-0.00184505	0.0408435	0.998157	0.963969
702	Degenerative skin conditions and other dermatoses	dermatologic	13560	31604	0.00517419	0.0111974	1.00519	0.644017	-0.001125	0.0110305	0.998876	0.918765
702.1	Actinic keratosis	dermatologic	9693	34976	0.00708731	0.0127789	1.00711	0.579161	-0.00965388	0.0124364	0.990393	0.437594
702.2	Seborrheic keratosis	dermatologic	6853	34976	-0.00304667	0.0139851	0.996958	0.827545	0.0108316	0.0139863	1.01089	0.438666
703	Diseases of nail, NOS	dermatologic	2703	44428	-0.0236429	0.0194756	0.976634	0.224757	-0.0169522	0.0201182	0.983191	0.399436
703.1	Ingrowing nail	dermatologic	2324	44428	0.00676559	0.0216742	1.00679	0.754928	-0.0250137	0.0214572	0.975297	0.243716
704	Diseases of hair and hair follicles	dermatologic	1185	44428	0.0188874	0.0298016	1.01907	0.526229	6.39e-05	0.0295255	1.00006	0.998274
704.8	Other specified diseases of hair and hair follicles	dermatologic	1005	44428	0.0160155	0.0323446	1.01614	0.620492	-0.0101976	0.0319987	0.989854	0.749962
706	Diseases of sebaceous glands	dermatologic	5403	42405	-0.0100139	0.0143763	0.990036	0.486081	-0.0154118	0.0145793	0.984706	0.290467
706.1	Acne	dermatologic	552	42405	0.0420075	0.0441566	1.0429	0.341437	0.0137176	0.0434344	1.01381	0.752136
706.2	Sebaceous cyst	dermatologic	3161	42405	0.00694687	0.0188037	1.00697	0.711798	-0.0125715	0.0186178	0.987507	0.499522
706.8	Other specified diseases of sebaceous glands	dermatologic	1386	42405	-0.0229362	0.026877	0.977325	0.393452	0.00307338	0.0277654	1.00308	0.911862
707	Chronic ulcer of skin	dermatologic	2074	50776	0.02925	0.0237747	1.02968	0.218585	0.031581	0.0225331	1.03209	0.161053
707.2	Chronic ulcer of leg or foot	dermatologic	1510	50776	0.0484263	0.02846	1.04962	0.0888379	0.028364	0.0263127	1.02877	0.281052
707.3	Chronic ulcer of unspecified site	dermatologic	552	50776	0.078124	0.0479239	1.08126	0.103066	0.0056164	0.0429302	1.00563	0.895913
939	Atopic/contact dermatitis due to other or unspecified	dermatologic	6342	36954	-0.0127296	0.0136773	0.987351	0.352003	-0.0101663	0.0137302	0.989885	0.459038
521	Diseases of hard tissues of teeth	digestive	8443	37770	0.0104306	0.0121815	1.01049	0.391853	0.0282508	0.0121865	1.02865	0.0204385
521.1	Dental caries	digestive	8207	37770	0.0116224	0.0123338	1.01169	0.346028	0.0287295	0.0123261	1.02915	0.0197641
521.2	Dental abrasion, erosion and attrition	digestive	683	37770	-0.0271176	0.0365279	0.973247	0.457856	-0.0463942	0.0384863	0.954666	0.228021
522	Diseases of pulp and periapical tissues	digestive	1902	37770	-0.0211943	0.0223612	0.979029	0.343222	0.016787	0.0235716	1.01693	0.476359
522.1	Pulpitis and necrosis of tooth pulp	digestive	1090	37770	-0.0464204	0.028176	0.954641	0.0994522	-0.0244356	0.0307643	0.975861	0.42703
523	Gingival and periodontal diseases	digestive	7328	37770	0.0127865	0.0129204	1.01287	0.322354	0.0248363	0.0128983	1.02515	0.0541606
523.1	Gingivitis	digestive	1746	37770	-0.0347184	0.0229605	0.965877	0.130511	0.0142226	0.0245029	1.01432	0.561614
523.3	Periodontitis (acute or chronic)	digestive	3564	37770	0.0179703	0.0178197	1.01813	0.313237	0.0233473	0.017566	1.02362	0.183808
523.31	Acute periodontitis	digestive	2802	37770	0.0216996	0.0199697	1.02194	0.277201	0.019192	0.0196193	1.01938	0.327965
523.32	Chronic periodontitis	digestive	1341	37770	0.0228743	0.0284426	1.02314	0.421266	0.0168459	0.0277212	1.01699	0.543394
524	Dentofacial anomalies, including malocclusion	digestive	728	37770	-0.0436397	0.035174	0.957299	0.214723	-0.0853957	0.0372919	0.918149	0.0220254
525	Other diseases of the teeth and supporting structures	digestive	9057	37770	0.0204848	0.0119937	1.0207	0.0876442	0.0324661	0.0117989	1.033	0.00593035
525.1	Loss of teeth or edentulism	digestive	5204	37770	0.0106359	0.0149462	1.01069	0.476705	0.018412	0.0148543	1.01858	0.215158
526	Diseases of the jaws	digestive	835	37770	0.0302482	0.0360041	1.03071	0.400835	0.0516323	0.0352966	1.05299	0.143519
528	Diseases of the oral soft tissues, excluding lesions specific for gingiva and tongue	digestive	1123	49915	0.0225637	0.0314149	1.02282	0.472604	0.0534257	0.0301229	1.05488	0.0761306
530	Diseases of esophagus	digestive	20280	27886	0.0153887	0.00938633	1.01551	0.101113	-0.0010192	0.00933281	0.998981	0.913039
530.1	Esophagitis, GERD and related diseases	digestive	19830	27886	0.0136364	0.009435	1.01373	0.148373	-0.000815344	0.00939634	0.999185	0.930852
530.11	GERD	digestive	18934	27886	0.0112265	0.00954795	1.01129	0.239674	-0.00186779	0.009525	0.998134	0.844537
530.13	Barrett's esophagus	digestive	1287	27886	0.0262363	0.0299738	1.02658	0.381406	0.0112667	0.0288033	1.01133	0.69568
530.14	Reflux esophagitis	digestive	744	27886	0.0705274	0.0410678	1.07307	0.0859165	0.0357072	0.0372217	1.03635	0.337402
531	Peptic ulcer (excl. esophageal)	digestive	1895	51131	-0.03902	0.0227748	0.961732	0.0866581	-0.0136348	0.0235679	0.986458	0.562903
531.4	Peptic ulcer, site unspecified	digestive	1271	51131	-0.0483471	0.0272551	0.952803	0.0760849	-0.0350756	0.0285318	0.965532	0.21894
532	Dysphagia	digestive	4007	27886	0.0267695	0.0177002	1.02713	0.130437	0.0132878	0.0170281	1.01338	0.435188
535	Gastritis and duodenitis	digestive	2138	45748	0.00853222	0.0226869	1.00857	0.706853	0.0211965	0.0221843	1.02142	0.339339
535.9	Gastritis and duodenitis, NOS	digestive	768	45748	0.0567066	0.0393727	1.05835	0.149797	0.0593009	0.0363249	1.06109	0.102572
536	Disorders of function of stomach	digestive	1476	45748	-0.0103069	0.0265605	0.989746	0.697976	0.0133782	0.0265281	1.01347	0.614048
536.8	Dyspepsia and other specified disorders of function of stomach	digestive	1164	45748	-0.0154215	0.0295798	0.984697	0.60212	0.0324003	0.0297292	1.03293	0.275779
550	Abdominal hernia	digestive	7247	43286	0.0341522	0.0133666	1.03474	0.0106178	0.00771707	0.0128377	1.00775	0.547756
550.1	Inguinal hernia	digestive	2927	43286	0.0631108	0.0208553	1.06514	0.00247711	0.0148506	0.0192481	1.01496	0.44039
550.2	Diaphragmatic hernia	digestive	2112	43286	0.00473718	0.0227497	1.00475	0.835049	-0.0145441	0.0224586	0.985561	0.517248
550.4	Umbilical hernia	digestive	1372	43286	0.0258054	0.0285582	1.02614	0.366203	0.01261	0.0275693	1.01269	0.647388
550.5	Ventral hernia	digestive	898	43286	-0.0038004	0.0337037	0.996207	0.910222	-0.0381014	0.0337827	0.962615	0.259389
550.6	Incisional hernia	digestive	524	43286	-0.0431886	0.0412349	0.957731	0.294925	-0.0441479	0.0442536	0.956812	0.318467
555	Inflammatory bowel disease and other gastroenteritis and colitis	digestive	755	35104	-0.0712051	0.0334199	0.931271	0.0331206	-0.0306362	0.0370287	0.969828	0.408032
558	Noninfectious gastroenteritis	digestive	1407	35104	-0.026258	0.0265329	0.974084	0.322352	-0.0104041	0.0273338	0.98965	0.703477
560	Intestinal obstruction without mention of hernia	digestive	663	35104	-0.0604137	0.0370439	0.941375	0.102918	0.0228794	0.0393218	1.02314	0.560667
561	Symptoms involving digestive system	digestive	524	35104	-0.0870698	0.039481	0.916613	0.0274287	0.030735	0.044155	1.03121	0.486385
562	Diverticulosis and diverticulitis	digestive	6057	35104	-0.00477742	0.0143498	0.995234	0.73919	0.024136	0.0142547	1.02443	0.0904181
562.1	Diverticulosis	digestive	5408	35104	-0.00717197	0.0150577	0.992854	0.63386	0.0290215	0.0149698	1.02945	0.0525412
562.2	Diverticulitis	digestive	956	35104	-0.0226579	0.0320177	0.977597	0.479152	0.0200803	0.0330445	1.02028	0.543403
564	Functional digestive disorders	digestive	1671	35104	-0.0156356	0.0248622	0.984486	0.529423	-0.000200529	0.0255524	0.999799	0.993738
564.1	Irritable Bowel Syndrome	digestive	1296	35104	0.00710586	0.0289393	1.00713	0.806035	-0.00594489	0.0289421	0.994073	0.837255
565	Anal and rectal conditions	digestive	1290	48662	0.0211057	0.0292205	1.02133	0.470116	-0.0504137	0.0282479	0.950836	0.0743122
571	Chronic liver disease and cirrhosis	digestive	1560	44918	0.0778768	0.0285211	1.08099	0.00632393	0.0198938	0.0258589	1.02009	0.441704
571.5	Other chronic nonalcoholic liver disease	digestive	1449	44918	0.0606327	0.028981	1.06251	0.0364246	0.00650905	0.0267979	1.00653	0.808087
571.51	Cirrhosis of liver without mention of alcohol	digestive	840	44918	0.0781071	0.038594	1.08124	0.0429895	0.0133272	0.0350801	1.01342	0.704015
573.7	Abnormal results of function study of liver	digestive	2892	44918	0.0414887	0.0202593	1.04236	0.0405716	-0.0167551	0.0193205	0.983384	0.385823
574	Cholelithiasis and cholecystitis	digestive	2103	50410	-0.0117529	0.0223929	0.988316	0.599688	0.0202792	0.0223923	1.02049	0.365128
574.1	Cholelithiasis	digestive	1717	50410	0.00143897	0.0251275	1.00144	0.954333	0.026411	0.0246604	1.02676	0.284175
574.3	Cholecystitis without cholelithiasis	digestive	546	50410	0.00506191	0.0437095	1.00507	0.907805	-0.010087	0.0433614	0.989964	0.816051
575	Other biliary tract disease	digestive	619	50410	-0.0215463	0.0397999	0.978684	0.588256	0.0451409	0.0405809	1.04618	0.265979
577	Diseases of pancreas	digestive	1004	52769	-0.00325799	0.0323403	0.996747	0.919756	0.00870449	0.0319904	1.00874	0.785547
577.1	Acute pancreatitis	digestive	712	52769	-0.00790824	0.037861	0.992123	0.834545	-0.00473785	0.0378972	0.995273	0.900509
578	Gastrointestinal hemorrhage	digestive	5250	41974	0.0111693	0.0150502	1.01123	0.458008	-0.0139333	0.0146867	0.986163	0.342773
578.2	Blood in stool	digestive	2345	41974	0.0131023	0.0219834	1.01319	0.551169	-0.00529861	0.0213039	0.994715	0.803581
578.8	Hemorrhage of rectum and anus	digestive	1593	41974	0.0166974	0.0262009	1.01684	0.52394	-0.0143199	0.0255436	0.985782	0.575064
578.9	Hemorrhage of gastrointestinal tract	digestive	1065	41974	0.0224675	0.0327767	1.02272	0.493046	-0.0141206	0.0310291	0.985979	0.649054
579	Other symptoms involving abdomen and pelvis	digestive	525	41974	0.104427	0.0500602	1.11007	0.0369752	0.0160999	0.0440599	1.01623	0.714805
579.8	Nonspecific abnormal findings in stool contents	digestive	784	41974	-0.0335749	0.0350743	0.966982	0.338441	0.0275759	0.036375	1.02796	0.448392
241	Nontoxic nodular goiter	endocrine/metabolic	1084	45262	-0.0406403	0.029093	0.960174	0.16244	0.0268453	0.0309705	1.02721	0.386051
241.1	Nontoxic uninodular goiter	endocrine/metabolic	895	45262	-0.029689	0.0321974	0.970747	0.35648	0.023171	0.0339042	1.02344	0.494338
242	Thyrotoxicosis with or without goiter	endocrine/metabolic	587	45262	0.00534387	0.0426381	1.00536	0.900262	-0.0305533	0.0418713	0.969909	0.465575
244	Hypothyroidism	endocrine/metabolic	6021	45262	-0.00137422	0.0140946	0.998627	0.922329	-0.00206231	0.0139825	0.99794	0.882743
244.4	Hypothyroidism NOS	endocrine/metabolic	5893	45262	-0.00230063	0.0142084	0.997702	0.871369	0.000331216	0.0141195	1.00033	0.981285
250	Diabetes mellitus	endocrine/metabolic	17732	29431	-0.0210216	0.00979062	0.979198	0.0317835	-0.0279793	0.0098013	0.972409	0.00430844
250.1	Type 1 diabetes	endocrine/metabolic	1874	29431	-0.0135026	0.0241163	0.986588	0.57555	-0.0339196	0.0240357	0.966649	0.15818
250.2	Type 2 diabetes	endocrine/metabolic	17620	29431	-0.020655	0.00981204	0.979557	0.0352855	-0.029085	0.00982246	0.971334	0.00306576
250.22	Type 2 diabetes with renal manifestations	endocrine/metabolic	1098	29431	-0.025421	0.0309586	0.974899	0.411573	-0.0212327	0.0308939	0.978991	0.491908
250.23	Type 2 diabetes with ophthalmic manifestations	endocrine/metabolic	2359	29431	-0.0148912	0.0218446	0.985219	0.495436	-0.0379385	0.0217299	0.962772	0.0808263
250.24	Type 2 diabetes with neurological manifestations	endocrine/metabolic	3977	29431	-0.0219352	0.0172124	0.978304	0.202528	-0.019233	0.017133	0.980951	0.261621
250.3	Insulin pump user	endocrine/metabolic	1325	29431	-0.0391646	0.0274852	0.961592	0.154176	-0.0402516	0.0283225	0.960548	0.155263
250.4	Abnormal glucose	endocrine/metabolic	6164	29431	0.0132146	0.0145159	1.0133	0.362636	-0.0102626	0.0142167	0.98979	0.470375
250.41	Impaired fasting glucose	endocrine/metabolic	3582	29431	0.0242682	0.0185103	1.02457	0.189835	-0.00933557	0.0179397	0.990708	0.602795
250.42	Other abnormal glucose	endocrine/metabolic	2677	29431	0.0011573	0.0207287	1.00116	0.955477	-0.0260796	0.0204156	0.974258	0.201448
250.6	Polyneuropathy in diabetes	endocrine/metabolic	2125	29431	-0.00321869	0.0232949	0.996786	0.890105	-0.0323137	0.0227144	0.968203	0.154849
250.7	Diabetic retinopathy	endocrine/metabolic	2756	32833	-0.00637938	0.0205201	0.993641	0.755889	-0.0203415	0.0200681	0.979864	0.310762
251.1	Hypoglycemia	endocrine/metabolic	529	26720	-0.0216694	0.0436895	0.978564	0.619904	0.00718034	0.0441193	1.00721	0.870717
257	Testicular dysfunction	endocrine/metabolic	2651	47243	-0.0264195	0.0196043	0.973926	0.177775	-0.0483065	0.0201174	0.952842	0.01634
257.1	Testicular hypofunction	endocrine/metabolic	2538	47243	-0.0244202	0.0200801	0.975876	0.223932	-0.0510851	0.0205386	0.950198	0.0128726
261	Vitamin deficiency	endocrine/metabolic	6039	44120	-0.0012439	0.0138018	0.998757	0.928187	-0.00662511	0.0138477	0.993397	0.632346
261.2	Vitamin B-complex deficiencies	endocrine/metabolic	2429	44120	-0.0100155	0.0209252	0.990035	0.632201	-0.0162676	0.0210328	0.983864	0.439263
261.4	Vitamin D deficiency	endocrine/metabolic	3937	44120	0.00406769	0.0167012	1.00408	0.807574	-0.00601335	0.016773	0.994005	0.719958
269	Proteinuria	endocrine/metabolic	810	51766	-0.057735	0.0329612	0.9439	0.0798417	0.0412703	0.0357504	1.04213	0.248336
272	Disorders of lipoid metabolism	endocrine/metabolic	39522	11977	-0.019628	0.0111824	0.980563	0.0792139	-0.0190062	0.0109909	0.981173	0.0837615
272.1	Hyperlipidemia	endocrine/metabolic	39496	11977	-0.0198439	0.0111838	0.980352	0.0760076	-0.0189274	0.0109917	0.981251	0.0850764
272.11	Hypercholesterolemia	endocrine/metabolic	8670	11977	0.00245976	0.0153137	1.00246	0.872389	0.00185346	0.0151971	1.00186	0.902929
272.12	Hyperglyceridemia	endocrine/metabolic	2312	11977	-0.0767496	0.0215065	0.926122	0.000358796	-0.0130795	0.0226508	0.987006	0.563643
272.13	Mixed hyperlipidemia	endocrine/metabolic	5491	11977	-0.0245809	0.0170903	0.975719	0.150351	-0.0129172	0.0169509	0.987166	0.446037
274	Gout and other crystal arthropathies	endocrine/metabolic	4244	48792	-0.0213803	0.0159465	0.978847	0.180002	-0.0148277	0.0162256	0.985282	0.360799
274.1	Gout	endocrine/metabolic	4121	48792	-0.0252336	0.0161066	0.975082	0.117195	-0.0143496	0.016446	0.985753	0.382921
274.11	Gouty arthropathy	endocrine/metabolic	739	48792	0.0025993	0.0377476	1.0026	0.945101	-0.0244519	0.0375358	0.975845	0.51477
275	Disorders of mineral metabolism	endocrine/metabolic	1570	51153	0.0312881	0.0270798	1.03178	0.247925	0.0310353	0.0257428	1.03152	0.227975
275.5	Disorders of calcium/phosphorus metabolism	endocrine/metabolic	511	51153	0.0361277	0.0476146	1.03679	0.448	0.0111366	0.044946	1.0112	0.804307
276	Disorders of fluid, electrolyte, and acid-base balance	endocrine/metabolic	5416	43539	0.0447557	0.0153554	1.04577	0.00356071	0.0228034	0.0145498	1.02307	0.117053
276.1	Electrolyte imbalance	endocrine/metabolic	3877	43539	0.0625852	0.0182117	1.06459	0.000589209	0.0374333	0.0168974	1.03814	0.0267376
276.12	Hyposmolality and/or hyponatremia	endocrine/metabolic	922	43539	0.154231	0.0408144	1.16676	0.00015756	0.0287251	0.0334765	1.02914	0.390855
276.13	Hyperpotassemia	endocrine/metabolic	1204	43539	0.0476983	0.0313064	1.04885	0.12761	0.0648026	0.0293974	1.06695	0.0274986
276.14	Hypopotassemia	endocrine/metabolic	1566	43539	0.035059	0.0268661	1.03568	0.19191	0.00366554	0.0258856	1.00367	0.887392
276.5	Hypovolemia	endocrine/metabolic	1412	43539	0.00157293	0.0272289	1.00157	0.953934	-0.00543197	0.027237	0.994583	0.841924
278	Overweight, obesity and other hyperalimentation	endocrine/metabolic	20730	28844	-0.0128837	0.00919133	0.987199	0.160999	-0.0260282	0.00918782	0.974308	0.00461273
278.1	Obesity	endocrine/metabolic	19039	28844	-0.012688	0.00942588	0.987392	0.178278	-0.0300313	0.00941327	0.970415	0.0014212
278.11	Morbid obesity	endocrine/metabolic	4565	28844	-0.0239087	0.0158594	0.976375	0.131673	-0.0367526	0.0160557	0.963915	0.0220757
580	Nephritis; nephrosis; renal sclerosis	genitourinary	621	43067	-0.0248719	0.0387975	0.975435	0.521478	0.00585831	0.0408328	1.00588	0.885918
585	Renal failure	genitourinary	5835	43067	0.023893	0.0147959	1.02418	0.106345	-0.00138147	0.0143026	0.998619	0.923053
585.1	Acute renal failure	genitourinary	1976	43067	0.0747916	0.0255575	1.07766	0.00342911	0.0465398	0.0231644	1.04764	0.0445256
585.3	Chronic renal failure [CKD]	genitourinary	4442	43067	0.0149686	0.0166725	1.01508	0.369292	-0.00896645	0.0162042	0.991074	0.580029
585.33	Chronic Kidney Disease, Stage III	genitourinary	2015	43067	0.0126613	0.0236232	1.01274	0.59198	-0.0203938	0.0232642	0.979813	0.380695
585.34	Chronic Kidney Disease, Stage IV	genitourinary	523	43067	0.00213243	0.0445937	1.00213	0.96186	0.0248508	0.044321	1.02516	0.575003
586	Other disorders of the kidney and ureters	genitourinary	2462	43067	0.00792287	0.0213552	1.00795	0.710634	-0.0115629	0.021076	0.988504	0.583258
586.2	Cyst of kidney, acquired	genitourinary	547	43067	-0.0332999	0.0421064	0.967248	0.429031	-0.00767826	0.0434265	0.992351	0.859657
591	Urinary tract infection	genitourinary	3809	41417	0.000274088	0.0175092	1.00027	0.98751	-0.00626826	0.0173803	0.993751	0.718359
593	Hematuria	genitourinary	3728	41417	-0.0176149	0.0169135	0.982539	0.297658	-0.00987823	0.0173137	0.99017	0.568308
593.1	Gross hematuria	genitourinary	764	41417	-0.0190938	0.0357325	0.981087	0.593097	-0.00950372	0.0367806	0.990541	0.796106
593.2	Microscopic hematuria	genitourinary	1146	41417	-0.00386241	0.029574	0.996145	0.89609	0.0578	0.029969	1.0595	0.0537732
594	Urinary calculus	genitourinary	3684	48843	-0.0359536	0.0165069	0.964685	0.0293988	-0.0106701	0.0171664	0.989387	0.534224
594.1	Calculus of kidney	genitourinary	3081	48843	-0.0368488	0.017892	0.963822	0.0394451	-0.010096	0.018653	0.989955	0.588333
594.3	Calculus of ureter	genitourinary	749	48843	-0.0423805	0.0348651	0.958505	0.224154	0.0431296	0.036787	1.04407	0.241031
596	Other disorders of bladder	genitourinary	2273	49566	0.00711606	0.0221608	1.00714	0.748127	0.00956648	0.021692	1.00961	0.659203
596.1	Bladder neck obstruction	genitourinary	611	49566	0.0381185	0.0437763	1.03885	0.383887	-0.074386	0.0412532	0.928313	0.0713636
596.5	Functional disorders of bladder	genitourinary	1165	49566	-0.0307875	0.028824	0.969682	0.285466	0.0251633	0.029848	1.02548	0.3992
599	Other symptoms/disorders or the urinary system	genitourinary	6925	40708	0.0157601	0.01357	1.01588	0.245481	-0.00370064	0.0132588	0.996306	0.780162
599.2	Retention of urine	genitourinary	1581	40708	0.0300418	0.0271272	1.0305	0.268103	-0.034725	0.0260717	0.965871	0.182892
599.3	Dysuria	genitourinary	586	40708	-0.00590689	0.0413769	0.994111	0.886481	0.0311649	0.0415735	1.03166	0.453476
599.4	Urinary incontinence	genitourinary	2212	40708	0.0463381	0.0239079	1.04743	0.0526	-0.0206981	0.022401	0.979515	0.355496
599.5	Frequency of urination and polyuria	genitourinary	2749	40708	0.0241633	0.0205086	1.02446	0.238715	0.0182965	0.0199205	1.01846	0.358367
599.9	Other abnormality of urination	genitourinary	1100	40708	-0.0161274	0.0303717	0.984002	0.595418	-0.0163387	0.0307812	0.983794	0.595557
600	Hyperplasia of prostate	genitourinary	13590	31818	-0.00225661	0.01146	0.997746	0.843897	-0.00508172	0.0114408	0.994931	0.656916
601	Inflammatory diseases of prostate	genitourinary	2307	31818	-0.0208751	0.021784	0.979341	0.337925	0.00921346	0.0217867	1.00926	0.672373
601.1	Prostatitis	genitourinary	1361	31818	-0.00474728	0.028572	0.995264	0.868038	0.031475	0.0278812	1.03198	0.258941
601.3	Orchitis and epididymitis	genitourinary	665	31818	-0.10415	0.0342689	0.90109	0.00237208	-0.00439164	0.0390336	0.995618	0.91042
603	Other disorders of testis	genitourinary	794	25449	-0.00974413	0.0366987	0.990303	0.790611	0.0191632	0.0364132	1.01935	0.5987
603.1	Hydrocele	genitourinary	599	25449	0.00271946	0.0429407	1.00272	0.949503	0.0390384	0.0416919	1.03981	0.349091
604	Disorders of penis	genitourinary	553	25449	-0.0293697	0.0436317	0.971057	0.500867	-0.0460256	0.0434064	0.955018	0.288989
605	Erectile dysfunction [ED]	genitourinary	12307	25449	-0.00917369	0.0117231	0.990868	0.433903	-0.000573966	0.0116443	0.999426	0.960687
608	Other disorders of male genital organs	genitourinary	853	25449	-0.00930861	0.0351646	0.990735	0.791229	0.0122114	0.035221	1.01229	0.728811
611	Abnormal findings on mammogram or breast exam	genitourinary	1271	50918	0.0542499	0.0333172	1.05575	0.103464	0.00286131	0.0318043	1.00287	0.928314
611.3	Lump or mass in breast	genitourinary	891	50918	0.0365754	0.0370045	1.03725	0.322955	0.00257596	0.0360786	1.00258	0.94308
612	Breast conditions, congenital or relating to hormones	genitourinary	578	50918	0.0329686	0.0442921	1.03352	0.456669	0.047968	0.0419915	1.04914	0.253318
612.2	Hypertrophy of breast (Gynecomastia)	genitourinary	546	50918	0.0329785	0.0455109	1.03353	0.468679	0.0412909	0.0431433	1.04216	0.338535
613	Other nonmalignant breast conditions	genitourinary	575	52965	0.0705963	0.0469229	1.07315	0.132448	0.0680773	0.0432509	1.07045	0.115485
626	Disorders of menstruation and other abnormal bleeding from female genital tract	genitourinary	856	51605	0.0451617	0.0456012	1.0462	0.321997	-0.0093314	0.0441835	0.990712	0.832734
626.1	Irregular menstrual cycle/bleeding	genitourinary	680	51605	0.0187411	0.0475973	1.01892	0.693771	0.010127	0.0474202	1.01018	0.830891
627	Menopausal and postmenopausal disorders	genitourinary	1340	51605	-0.016681	0.0392858	0.983457	0.671124	-0.00573727	0.0405838	0.994279	0.887579
627.2	Symptomatic menopause	genitourinary	1045	51605	-0.0220857	0.0411587	0.978156	0.591545	-0.000413409	0.0435462	0.999587	0.992425
280	Iron deficiency anemias	hematopoietic	2492	41467	0.00446363	0.0209309	1.00447	0.831127	-0.00181484	0.0209169	0.998187	0.930859
280.1	Iron deficiency anemias, unspecified or not due to blood loss	hematopoietic	2359	41467	0.00821053	0.0215898	1.00824	0.703726	0.00454906	0.021456	1.00456	0.832093
281	Other deficiency anemia	hematopoietic	854	41467	-0.014534	0.0350689	0.985571	0.678551	0.00712849	0.0352061	1.00715	0.839542
281.1	Megaloblastic anemia	hematopoietic	541	41467	-0.0516645	0.0410837	0.949647	0.208557	-0.0188186	0.0439456	0.981357	0.668487
285	Other anemias	hematopoietic	6964	41467	0.00903	0.0134357	1.00907	0.501527	0.0316115	0.0132594	1.03212	0.0171222
285.2	Anemia of chronic disease	hematopoietic	727	41467	0.00376886	0.0382215	1.00378	0.921451	0.0564967	0.0377513	1.05812	0.13451
286	Coagulation defects	hematopoietic	1294	44698	0.0311981	0.0298466	1.03169	0.295892	-0.0197481	0.0285497	0.980446	0.489119
286.2	Encounter for long-term (current) use of anticoagulants	hematopoietic	5831	44698	-0.00838276	0.0142788	0.991652	0.557153	-0.00309564	0.0142572	0.996909	0.828108
286.7	Other and unspecified coagulation defects	hematopoietic	731	44698	0.00433553	0.0381511	1.00434	0.909522	-0.0181652	0.0376799	0.981999	0.629741
287	Purpura and other hemorrhagic conditions	hematopoietic	1465	44698	0.0509093	0.0287847	1.05223	0.0769562	-0.0358234	0.0268772	0.964811	0.182579
287.3	Thrombocytopenia	hematopoietic	1351	44698	0.046011	0.0297399	1.04709	0.121836	-0.0436112	0.0279453	0.957326	0.11862
288	Diseases of white blood cells	hematopoietic	1092	47243	-0.0129761	0.0302774	0.987108	0.668232	0.0345323	0.0307536	1.03514	0.261493
288.2	Elevated white blood cell count	hematopoietic	525	47243	-0.0161569	0.0429962	0.983973	0.707085	0.0958269	0.0436743	1.10057	0.0282262
289.4	Lymphadenitis	hematopoietic	949	47243	0.00533516	0.0333923	1.00535	0.873061	-0.0134102	0.0328474	0.986679	0.683085
8	Intestinal infection	infectious diseases	548	52429	0.040407	0.04537	1.04123	0.373138	-0.0428463	0.0432464	0.958059	0.321808
38	Septicemia	infectious diseases	805	48741	0.0273959	0.0372659	1.02777	0.462251	-0.00652018	0.0355876	0.993501	0.85463
41	Bacterial infection NOS	infectious diseases	1987	48741	-0.000873732	0.0231583	0.999127	0.969904	0.020679	0.0229226	1.02089	0.366991
41.1	Staphylococcus infections	infectious diseases	745	48741	0.0551181	0.040225	1.05667	0.170611	0.0168081	0.0370062	1.01695	0.649687
53	Herpes zoster	infectious diseases	1274	41006	0.0336063	0.030646	1.03418	0.272818	0.00294343	0.0287469	1.00295	0.918446
54	Herpes simplex	infectious diseases	964	41006	0.0254118	0.0337839	1.02574	0.451938	0.0257719	0.0327406	1.02611	0.431192
70	Viral hepatitis	infectious diseases	2729	41006	0.0127761	0.0200758	1.01286	0.524521	0.065657	0.0198182	1.06786	0.000923121
70.3	Viral hepatitis C	infectious diseases	2484	41006	0.0108523	0.0209369	1.01091	0.604224	0.0722667	0.0207002	1.07494	0.000481008
78	Viral warts & HPV	infectious diseases	2114	41006	0.0106114	0.0226983	1.01067	0.640143	0.009654	0.022418	1.0097	0.666733
80	Postoperative infection	infectious diseases	693	52172	0.00378547	0.0392959	1.00379	0.923257	0.0220744	0.0382963	1.02232	0.564338
110	Dermatophytosis / Dermatomycosis	infectious diseases	9356	37873	-0.00900794	0.011655	0.991033	0.439594	-0.014298	0.0116685	0.985804	0.220443
110.1	Dermatophytosis	infectious diseases	9059	37873	-0.00791055	0.011847	0.992121	0.50431	-0.0126305	0.0118323	0.987449	0.285763
110.11	Dermatophytosis of nail	infectious diseases	6650	37873	0.00832589	0.0137245	1.00836	0.544088	-0.0214327	0.0134824	0.978795	0.111906
110.12	Althete's foot	infectious diseases	1408	37873	-0.00455807	0.0270189	0.995452	0.866033	0.0197807	0.0271665	1.01998	0.466535
112	Candidiasis	infectious diseases	605	37873	-0.0263202	0.0395906	0.974023	0.506173	0.0521204	0.0411964	1.0535	0.20581
800	Fracture of lower limb	injuries & poisonings	1245	45908	-0.00315444	0.0290399	0.996851	0.9135	0.059978	0.0287353	1.06181	0.036865
800.3	Fracture of tibia and fibula	injuries & poisonings	521	45908	-0.0319646	0.0428977	0.968541	0.45619	0.0944341	0.0436982	1.09904	0.0306915
801	Fracture of ankle and foot	injuries & poisonings	1584	45908	0.0347026	0.0269525	1.03531	0.197904	0.0148448	0.0255738	1.01496	0.561598
801.1	Fracture of foot	injuries & poisonings	794	45908	0.0221095	0.037411	1.02236	0.554526	0.0268716	0.0357832	1.02724	0.452679
803	Fracture of upper limb	injuries & poisonings	1282	45908	0.0167004	0.029371	1.01684	0.569627	0.0346215	0.0284355	1.03523	0.223397
803.2	Fracture of radius and ulna	injuries & poisonings	659	45908	0.0246332	0.0410759	1.02494	0.548707	0.0308729	0.0392215	1.03135	0.431199
804	Fracture of hand or wrist	injuries & poisonings	981	45908	0.0561698	0.0351278	1.05778	0.109818	0.0566085	0.0323192	1.05824	0.0798526
807	Fracture of ribs	injuries & poisonings	535	45908	0.112466	0.0508415	1.11903	0.02696	0.0299253	0.0437195	1.03038	0.49367
809	Fracture of unspecified bones	injuries & poisonings	1039	45908	0.0813503	0.035587	1.08475	0.0222567	0.0273702	0.0314705	1.02775	0.384459
819	Skull and face fracture and other intercranial injury	injuries & poisonings	1334	51176	0.0803262	0.0312001	1.08364	0.0100371	0.0621493	0.0281694	1.06412	0.0273652
830	Dislocation	injuries & poisonings	1849	47384	-0.0139218	0.0233684	0.986175	0.55134	-0.0216148	0.0238339	0.978617	0.364464
835	Internal derangement of knee	injuries & poisonings	2461	47384	0.0104866	0.0211577	1.01054	0.620149	0.0164872	0.0208643	1.01662	0.429406
836	Traumatic arthropathy	injuries & poisonings	740	47384	-0.0224708	0.0365622	0.97778	0.538825	-0.0128461	0.0374296	0.987236	0.731443
840	Sprains and strains	injuries & poisonings	4743	40894	-0.0362409	0.0148052	0.964408	0.0143712	-0.00221897	0.0154551	0.997783	0.885836
840.2	Rotator cuff (capsule) sprain	injuries & poisonings	1462	40894	-0.0595388	0.0245601	0.942199	0.0153417	-0.0360515	0.0266481	0.964591	0.176096
841	Sprains and strains of back and neck	injuries & poisonings	1301	40894	-0.00612571	0.0280006	0.993893	0.826829	-0.034691	0.0283854	0.965904	0.221653
858	Complication of internal orthopedic device	injuries & poisonings	520	50518	0.0300125	0.0463369	1.03047	0.517179	-0.0610721	0.0444221	0.940755	0.16919
870	Open wounds of head; neck; and trunk	injuries & poisonings	1112	46216	-0.00424235	0.0302713	0.995767	0.888546	-0.0168218	0.0305004	0.983319	0.581273
871	Open wounds of extremities	injuries & poisonings	1519	46216	0.0119463	0.0267701	1.01202	0.655414	-0.0164808	0.0262468	0.983654	0.530058
907	Injuries to the nervous system	injuries & poisonings	592	53110	-0.0113875	0.0400771	0.988677	0.776304	0.0343211	0.0416406	1.03492	0.409813
916	Contusion	injuries & poisonings	1880	48295	0.0310146	0.0245125	1.0315	0.20578	0.0151676	0.0235362	1.01528	0.519293
938	Dermatitis due to solar radiation	injuries & poisonings	683	36954	0.0153399	0.0408	1.01546	0.706934	-0.00179351	0.0392753	0.998208	0.963577
947	Urticaria	injuries & poisonings	527	36954	-0.0435064	0.0411217	0.957426	0.290059	0.0136356	0.0441274	1.01373	0.757317
949	Allergies, other	injuries & poisonings	1246	36954	-0.00547005	0.0290125	0.994545	0.850452	-0.0187062	0.0291773	0.981468	0.521443
979	Adverse drug events and drug allergies	injuries & poisonings	564	48363	0.0658136	0.0453386	1.06803	0.146612	-0.00946039	0.0423347	0.990584	0.823172
290	Delirium dementia and amnestic and other cognitive disorders	mental disorders	809	45358	0.0345883	0.0376987	1.03519	0.358884	0.0519076	0.0356823	1.05328	0.145748
290.1	Dementias	mental disorders	649	45358	0.0147103	0.0409964	1.01482	0.71973	0.0454563	0.0398634	1.04651	0.254161
290.3	Other persistent mental disorders due to conditions classified elsewhere	mental disorders	2312	45358	0.00406779	0.0215828	1.00408	0.850505	-0.00281354	0.0214197	0.99719	0.895496
291	Other specified nonpsychotic and/or transient mental disorders	mental disorders	794	45358	0.0526286	0.0386096	1.05404	0.172853	0.0346004	0.0359919	1.03521	0.336381
292	Neurological disorders	mental disorders	3216	45358	0.0122286	0.0185741	1.0123	0.510302	0.0105466	0.0183168	1.0106	0.564761
292.1	Aphasia/speech disturbance	mental disorders	679	45358	0.0118583	0.0399017	1.01193	0.766324	0.00100526	0.0389962	1.00101	0.979434
292.3	Memory loss	mental disorders	1462	45358	0.0147357	0.0269836	1.01484	0.584996	-0.0147853	0.0266953	0.985323	0.57968
293.1	Swelling, mass, or lump in head and neck [Space-occupying lesion, intracranial NOS]	mental disorders	840	51734	-0.0398712	0.0332888	0.960913	0.231019	-0.0126203	0.0346894	0.987459	0.716001
295	Schizophrenia and other psychotic disorders	mental disorders	2096	24405	-0.0139924	0.0227911	0.986105	0.539253	0.0984485	0.0237553	1.10346	3.41e-05
295.1	Schizophrenia	mental disorders	1275	24405	0.00245668	0.029142	1.00246	0.932818	0.110259	0.0298239	1.11657	0.000218164
295.3	Psychosis	mental disorders	1102	24405	-0.00608176	0.0305527	0.993937	0.842217	0.0925481	0.0318127	1.09697	0.00362407
296	Mood disorders	mental disorders	13092	24405	0.0121025	0.0118752	1.01218	0.308137	0.0594397	0.0118048	1.06124	4.77e-07
296.1	Bipolar	mental disorders	3392	24405	0.0348019	0.0202526	1.03541	0.0857253	0.0928249	0.0199105	1.09727	3.13e-06
296.2	Depression	mental disorders	9589	24405	0.0115429	0.0130844	1.01161	0.377677	0.0645322	0.0129677	1.06666	6.48e-07
296.22	Major depressive disorder	mental disorders	9293	24405	0.00788398	0.0131858	1.00792	0.549897	0.0670493	0.0131174	1.06935	3.2e-07
297	Suicidal ideation or attempt	mental disorders	1662	24405	0.0575009	0.0286162	1.05919	0.0444967	0.111691	0.0272963	1.11817	4.28e-05
297.1	Suicidal ideation	mental disorders	1316	24405	0.0687508	0.0322309	1.07117	0.0329189	0.115632	0.0304946	1.12258	0.000149497
300	Anxiety, phobic and dissociative disorders	mental disorders	19383	24405	0.0151746	0.0104229	1.01529	0.145422	0.0432745	0.0103041	1.04422	2.67e-05
300.1	Anxiety disorder	mental disorders	10851	24405	0.0108914	0.0124857	1.01095	0.383037	0.0548717	0.0124544	1.05641	1.05e-05
300.11	Generalized anxiety disorder	mental disorders	2462	24405	-0.0165434	0.0210722	0.983593	0.432406	0.0462954	0.0220282	1.04738	0.0355851
300.12	Agorophobia, social phobia, and panic disorder	mental disorders	1818	24405	0.011209	0.0251062	1.01127	0.655263	0.0803773	0.0254982	1.0837	0.00162006
300.4	Dysthymic disorder	mental disorders	4268	24405	0.0388593	0.0177368	1.03962	0.0284596	0.055219	0.0172664	1.05677	0.00138351
300.9	Posttraumatic stress disorder	mental disorders	10919	24405	0.0074737	0.0124601	1.0075	0.548634	0.0474217	0.0124365	1.04856	0.000137225
301	Personality disorders	mental disorders	2194	24405	0.0183152	0.0238631	1.01848	0.442778	0.119272	0.0238439	1.12668	5.67e-07
301.2	Antisocial/borderline personality disorder	mental disorders	801	24405	0.0505402	0.0401248	1.05184	0.207823	0.136087	0.0385556	1.14578	0.000416129
302	Sexual and gender identity disorders	mental disorders	629	24405	-0.0024632	0.0400879	0.99754	0.951005	0.0552896	0.0414386	1.05685	0.182121
303	Psychogenic and somatoform disorders	mental disorders	1097	24405	-0.00132437	0.0311506	0.998677	0.966088	0.0177491	0.0318418	1.01791	0.577244
303.4	Somatoform disorder	mental disorders	1000	24405	-0.000460916	0.0326485	0.999539	0.988736	0.0240522	0.0332324	1.02434	0.469215
304	Adjustment reaction	mental disorders	5755	24405	0.0299168	0.015833	1.03037	0.0588225	0.0363252	0.0156514	1.03699	0.0202925
306	Other mental disorder	mental disorders	2975	24405	0.0204648	0.0207219	1.02068	0.323352	0.0414156	0.0204725	1.04229	0.0430746
312	Conduct disorders	mental disorders	598	51449	-0.00274809	0.0410994	0.997256	0.94669	0.0591618	0.0409894	1.06095	0.148924
312.3	Impulse control disorder	mental disorders	535	51449	-0.00324626	0.0434888	0.996759	0.940497	0.0555773	0.0432152	1.05715	0.198422
313	Pervasive developmental disorders	mental disorders	1106	51449	0.0340149	0.0322086	1.0346	0.290932	0.0839323	0.0308367	1.08756	0.00649217
313.1	Attention deficit hyperactivity disorder	mental disorders	959	51449	0.0302112	0.0343687	1.03067	0.379384	0.0894615	0.0331203	1.09359	0.00691094
316	Substance addiction and disorders	mental disorders	5330	30484	0.0669829	0.0163921	1.06928	4.38e-05	0.125998	0.0156964	1.13428	9.97e-16
317	Alcohol-related disorders	mental disorders	8850	30484	0.15923	0.0146035	1.17261	1.11e-27	0.132745	0.0126037	1.14196	6.14e-26
317.1	Alcoholism	mental disorders	6134	30484	0.183353	0.0174905	1.20124	1.03e-25	0.151543	0.0145406	1.16363	1.97e-25
317.11	Alcoholic liver damage	mental disorders	548	30484	0.260315	0.0586753	1.29734	9.14e-06	0.0757916	0.0430133	1.07874	0.0780612
318	Tobacco use disorder	mental disorders	15513	30484	0.0371547	0.0103669	1.03785	0.000338391	0.0704803	0.0102076	1.07302	5.03e-12
710	Osteomyelitis, periostitis, and other infections involving bone	musculoskeletal	816	41768	0.00604947	0.0360313	1.00607	0.866666	0.00554165	0.0355448	1.00556	0.876107
710.1	Osteomyelitis	musculoskeletal	774	41768	0.0107385	0.0372819	1.0108	0.77332	-0.013806	0.0364853	0.986289	0.705135
710.19	Unspecified osteomyelitis	musculoskeletal	580	41768	0.019013	0.0433275	1.01919	0.660791	0.0130146	0.0419535	1.0131	0.756398
714	Rheumatoid arthritis and other inflammatory polyarthropathies	musculoskeletal	1286	41150	0.0197422	0.0298548	1.01994	0.508438	0.00524269	0.0285816	1.00526	0.854461
714.1	Rheumatoid arthritis	musculoskeletal	1192	41150	0.0286461	0.031347	1.02906	0.360801	0.00725625	0.0296807	1.00728	0.806861
715	Other inflammatory spondylopathies	musculoskeletal	614	41150	0.068537	0.0451016	1.07094	0.128608	-0.0613845	0.0405308	0.940462	0.129895
716	Other arthropathies	musculoskeletal	5005	41768	0.00615615	0.0152642	1.00618	0.686722	-0.00298733	0.0151082	0.997017	0.843257
716.9	Arthropathy NOS	musculoskeletal	4736	41768	0.00274546	0.0155895	1.00275	0.860207	0.00587316	0.0154948	1.00589	0.704658
720	Spinal stenosis	musculoskeletal	3497	36926	0.00480326	0.0178688	1.00481	0.788079	-0.0190461	0.0178752	0.981134	0.286649
720.1	Spinal stenosis of lumbar region	musculoskeletal	2170	36926	0.02557	0.0229458	1.0259	0.265124	0.00788755	0.0223323	1.00792	0.723946
721	Spondylosis and allied disorders	musculoskeletal	5070	36926	0.0162862	0.0154412	1.01642	0.291552	-0.0167844	0.0151391	0.983356	0.267569
721.1	Spondylosis without myelopathy	musculoskeletal	4528	36926	0.0129036	0.0161504	1.01299	0.424312	-0.0236421	0.015921	0.976635	0.137554
721.2	Spondylosis with myelopathy	musculoskeletal	532	36926	-0.0301637	0.0420859	0.970287	0.473547	-0.00360738	0.0438539	0.996399	0.934441
722	Intervertebral disc disorders	musculoskeletal	7804	36926	0.00842296	0.0126857	1.00846	0.506707	-0.0205144	0.0125537	0.979695	0.10223
722.1	Displacement of intervertebral disc	musculoskeletal	1887	36926	-0.00227507	0.0235937	0.997728	0.923181	-0.0536688	0.0237479	0.947746	0.023825
722.6	Degeneration of intervertebral disc	musculoskeletal	5940	36926	0.0144626	0.0143212	1.01457	0.312557	-0.0151364	0.0140807	0.984978	0.282386
722.8	Postlaminectomy syndrome	musculoskeletal	509	36926	-0.0219104	0.0436317	0.978328	0.615549	0.0162205	0.0445232	1.01635	0.715622
724	Other and unspecified disorders of back	musculoskeletal	1238	36926	-0.0218147	0.0281758	0.978422	0.438792	0.0053676	0.0292456	1.00538	0.854378
724.9	Other unspecified back disorders	musculoskeletal	518	36926	0.00553579	0.043728	1.00555	0.89926	-0.00455168	0.0448014	0.995459	0.919077
726	Peripheral enthesopathies and allied syndromes	musculoskeletal	10625	31102	0.00459384	0.0114317	1.0046	0.687794	0.00191748	0.011323	1.00192	0.865526
726.1	Enthesopathy	musculoskeletal	4148	31102	0.0111538	0.0169324	1.01122	0.510072	-0.00140171	0.0166618	0.998599	0.932955
726.3	Bursitis	musculoskeletal	1275	31102	-0.0294027	0.0272983	0.971025	0.28144	0.0426882	0.028765	1.04361	0.1378
726.4	Calcaneal spur; Exostosis NOS	musculoskeletal	1264	31102	0.0111818	0.0293037	1.01124	0.70277	-0.0505348	0.0289107	0.950721	0.0804711
727	Other disorders of synovium, tendon, and bursa	musculoskeletal	5084	31102	0.0178138	0.0155399	1.01797	0.25166	-0.000516665	0.0152853	0.999483	0.973035
727.1	Synovitis and tenosynovitis	musculoskeletal	1934	31102	0.0295712	0.024176	1.03001	0.221267	-0.00360136	0.0236322	0.996405	0.878878
727.2	Bursitis disorders	musculoskeletal	876	31102	0.0175433	0.0351903	1.0177	0.618112	0.0591284	0.0345933	1.06091	0.0874057
727.4	Ganglion and cyst of synovium, tendon, and bursa	musculoskeletal	731	31102	0.0459337	0.0396274	1.04701	0.2464	-0.0190655	0.0375691	0.981115	0.61182
727.6	Rupture of tendon, nontraumatic	musculoskeletal	1261	31102	-0.0374026	0.0272788	0.963288	0.170336	-0.0216681	0.0288322	0.978565	0.452337
728.7	Fasciitis	musculoskeletal	2952	31102	-0.00454798	0.0193682	0.995462	0.814351	0.0125908	0.0194384	1.01267	0.51716
728.71	Contracture of palmar fascia [Dupuytren's disease]	musculoskeletal	649	31102	0.0433215	0.0433255	1.04427	0.317355	0.0376857	0.0401244	1.0384	0.347617
735	Acquired foot deformities	musculoskeletal	4990	42519	0.0250644	0.0155645	1.02538	0.10732	-0.0240978	0.0151384	0.97619	0.111423
735.2	Acquired toe deformities	musculoskeletal	3105	42519	0.0402821	0.0197217	1.0411	0.0410996	-0.0384337	0.0188585	0.962296	0.0415497
735.21	Hammer toe (acquired)	musculoskeletal	1478	42519	0.025319	0.0275907	1.02564	0.358795	-0.0524355	0.0268488	0.948915	0.0508204
735.23	Hallux rigidus	musculoskeletal	540	42519	0.105373	0.0489278	1.11112	0.0312689	-0.00739708	0.0440543	0.99263	0.866656
735.3	Hallux valgus (Bunion)	musculoskeletal	1235	42519	0.0563447	0.0310903	1.05796	0.0699412	-0.0107838	0.0292155	0.989274	0.712044
736	Other acquired deformities of limbs	musculoskeletal	1039	42519	0.0206002	0.0320647	1.02081	0.520576	0.0092371	0.03143	1.00928	0.768839
740	Osteoarthrosis	musculoskeletal	20770	27786	-0.00839144	0.00941681	0.991644	0.372869	-0.0145319	0.00938029	0.985573	0.121336
740.1	Osteoarthritis; localized	musculoskeletal	6033	27786	-0.0251405	0.0140547	0.975173	0.0736531	-0.0208923	0.0143861	0.979324	0.146432
740.11	Osteoarthrosis, localized, primary	musculoskeletal	1585	27786	-0.0525727	0.0242694	0.948785	0.0302952	-0.0413778	0.025914	0.959467	0.110325
740.2	Osteoarthrosis, generalized	musculoskeletal	1094	27786	-0.00897407	0.0306342	0.991066	0.769566	0.0191666	0.0310447	1.01935	0.53698
740.3	Osteoarthrosis involving more than one site, but not specified as generalized	musculoskeletal	687	27786	-0.000387983	0.0393998	0.999612	0.992143	-0.0710875	0.0391369	0.93138	0.0693119
740.9	Osteoarthrosis NOS	musculoskeletal	18369	27786	-0.00687706	0.00978028	0.993147	0.481959	-0.0143575	0.00974061	0.985745	0.140485
741	Symptoms and disorders of the joints	musculoskeletal	2691	46174	0.00310031	0.0202613	1.00311	0.878385	-0.000840392	0.019956	0.99916	0.966409
741.3	Difficulty in walking	musculoskeletal	977	46174	0.027221	0.0345707	1.02759	0.431047	0.0743749	0.0324786	1.07721	0.0220234
741.4	Joint effusions	musculoskeletal	544	46174	-0.0206963	0.0422272	0.979516	0.624051	-0.0729831	0.0436379	0.929617	0.094432
742	Derangement of joint, non-traumatic	musculoskeletal	613	46174	-0.0764861	0.0367658	0.926366	0.0374925	0.0512154	0.0409687	1.05255	0.211259
743	Osteoporosis, osteopenia and pathological fracture	musculoskeletal	3731	48539	0.0148221	0.0181338	1.01493	0.413716	3.26e-05	0.017732	1.00003	0.998535
743.1	Osteoporosis	musculoskeletal	1866	48539	0.0342425	0.0256986	1.03484	0.182706	-0.00544482	0.0245244	0.99457	0.824301
743.11	Osteoporosis NOS	musculoskeletal	1790	48539	0.0357579	0.0262065	1.0364	0.172421	0.00449581	0.0249627	1.00451	0.857073
743.9	Osteopenia or other disorder of bone and cartilage	musculoskeletal	2190	48539	-0.0126803	0.0222965	0.9874	0.56955	0.0154753	0.0226041	1.0156	0.493583
745	Pain in joint	musculoskeletal	28232	18732	0.0112987	0.00954973	1.01136	0.236751	0.0071802	0.00954443	1.00721	0.451875
149	Cancer of larynx, pharynx, nasal cavities	neoplasms	743	52265	0.0702018	0.0420072	1.07272	0.0946849	0.0491309	0.037469	1.05036	0.189776
149.4	Cancer of larynx	neoplasms	569	52265	0.091649	0.0490745	1.09598	0.0618251	0.0593493	0.0427791	1.06115	0.165337
153	Colorectal cancer	neoplasms	1084	34785	0.036704	0.0327074	1.03739	0.261781	0.107301	0.0313867	1.11327	0.000629269
153.2	Colon cancer	neoplasms	928	34785	0.0490801	0.0359778	1.0503	0.172512	0.123519	0.0338376	1.13147	0.000261867
165	Cancer within the respiratory system	neoplasms	729	53181	0.0899474	0.0425398	1.09412	0.0344784	0.0920791	0.0376082	1.09645	0.0143501
165.1	Cancer of bronchus; lung	neoplasms	717	53181	0.0985818	0.0433533	1.1036	0.0229711	0.0965367	0.0378976	1.10135	0.0108558
172	Skin cancer	neoplasms	8123	40724	-0.00739395	0.0130655	0.992633	0.571452	0.00663573	0.0127999	1.00666	0.604164
172.1	Melanomas of skin, dx or hx	neoplasms	1494	40724	-0.0231267	0.0270926	0.977139	0.393317	-0.017982	0.0269948	0.982179	0.505329
172.11	Melanomas of skin	neoplasms	963	40724	-0.0474216	0.0321822	0.953685	0.140607	0.0427719	0.0333621	1.0437	0.199825
172.2	Other non-epithelial cancer of skin	neoplasms	7358	40724	0.000766184	0.0137726	1.00077	0.955636	0.00646367	0.0133726	1.00648	0.628845
172.21	Basal cell carcinoma (new)	neoplasms	1236	40724	-0.0141237	0.0297778	0.985976	0.635283	0.0148162	0.0295737	1.01493	0.616377
172.22	Squamous cell carcinoma	neoplasms	607	40724	-0.0338163	0.0416924	0.966749	0.417315	-0.0671643	0.0415569	0.935042	0.106051
173	Neoplasm of uncertain behavior of skin	neoplasms	3900	40724	-0.0082628	0.0175077	0.991771	0.63696	0.00312138	0.0173328	1.00313	0.857086
185	Cancer of prostate	neoplasms	1464	31818	-0.0054096	0.0291897	0.994605	0.852974	-0.0442807	0.0280868	0.956685	0.114895
189	Cancer of urinary organs (incl. kidney and bladder)	neoplasms	1415	52501	-0.000595277	0.0274125	0.999405	0.982675	0.0360025	0.0272519	1.03666	0.186468
189.1	Cancer of kidney and renal pelvis	neoplasms	517	52501	0.0235661	0.0463246	1.02385	0.61095	0.000946811	0.044349	1.00095	0.982967
189.2	Cancer of bladder	neoplasms	948	52501	-0.02577	0.0322047	0.974559	0.423597	0.05486	0.0331546	1.05639	0.0979909
189.21	Malignant neoplasm of bladder	neoplasms	896	52501	-0.0370831	0.0326351	0.963596	0.255833	0.043537	0.0340809	1.0445	0.201441
196	Radiotherapy	neoplasms	713	47376	0.0168532	0.0395175	1.017	0.669761	-0.0102241	0.0380466	0.989828	0.788141
197	Chemotherapy	neoplasms	987	47376	0.0866483	0.0367498	1.09051	0.0183842	0.0171002	0.032507	1.01725	0.598857
198	Secondary malignant neoplasm	neoplasms	772	47376	0.0488726	0.0393729	1.05009	0.214503	0.0182186	0.0366908	1.01839	0.619509
199	Neoplasm of uncertain behavior	neoplasms	1346	47376	0.0151158	0.0286281	1.01523	0.597496	0.000212441	0.0278685	1.00021	0.993918
202	Cancer of other lymphoid, histiocytic tissue	neoplasms	565	52282	-0.00587924	0.0427676	0.994138	0.89066	0.0503499	0.0425268	1.05164	0.23643
202.2	Non-Hodgkins lymphoma	neoplasms	546	52282	0.00379431	0.0442408	1.0038	0.931653	0.0570617	0.0432465	1.05872	0.187018
208	Benign neoplasm of colon	neoplasms	12222	35310	0.0192936	0.0109616	1.01948	0.07839	0.020161	0.0107618	1.02037	0.0610157
214	Lipoma	neoplasms	1430	50559	-0.0130445	0.0263305	0.98704	0.620309	0.039382	0.0269463	1.04017	0.143878
214.1	Lipoma of skin and subcutaneous tissue	neoplasms	595	50559	-0.0463221	0.0387311	0.954734	0.2317	0.000841875	0.041446	1.00084	0.983794
216	Benign neoplasm of skin	neoplasms	3243	43075	0.016118	0.0186897	1.01625	0.388467	-0.00525401	0.0183513	0.99476	0.774647
216.1	Screening for malignant neoplasms of the skin	neoplasms	930	43075	-0.0129366	0.0328518	0.987147	0.693737	0.0506187	0.0336036	1.05192	0.131978
217	Vascular hamartomas and non-neoplastic nevi	neoplasms	746	43075	0.0620917	0.0396149	1.06406	0.117025	0.00492682	0.0372493	1.00494	0.894774
217.1	Nevus, non-neoplastic	neoplasms	742	43075	0.0582373	0.039532	1.05997	0.140705	0.00149871	0.0373743	1.0015	0.968013
224	Benign neoplasm of eye	neoplasms	1253	51416	-0.00748616	0.028897	0.992542	0.795587	0.0071112	0.0288625	1.00714	0.805387
224.1	Benign neoplasm of eye, uveal	neoplasms	1197	51416	-0.0118285	0.0293671	0.988241	0.68711	0.00718814	0.0295337	1.00721	0.807705
327	Sleep disorders	neurological	9555	31135	0.0125485	0.011973	1.01263	0.294608	0.00319447	0.0118282	1.0032	0.787105
327.3	Sleep apnea	neurological	13178	31135	0.000309464	0.0105089	1.00031	0.976507	-0.0311188	0.0105208	0.96936	0.00309791
327.32	Obstructive sleep apnea	neurological	6757	31135	0.0139223	0.0137719	1.01402	0.312054	-0.0458825	0.0135933	0.955154	0.000737172
327.4	Insomnia	neurological	5618	31135	0.0142893	0.0148563	1.01439	0.33613	0.0283315	0.0146371	1.02874	0.0529169
327.5	Parasomnia	neurological	677	31135	0.0644297	0.0421518	1.06655	0.126384	0.0262897	0.0389484	1.02664	0.499682
327.7	Sleep related movement disorders	neurological	1610	31135	-0.00926589	0.0256712	0.990777	0.71814	-0.0673936	0.0258353	0.934827	0.00909179
327.71	Restless legs syndrome	neurological	1309	31135	0.00916383	0.0291396	1.00921	0.753157	-0.0592736	0.0284894	0.942449	0.0374753
332	Parkinson's disease	neurological	628	44614	-0.0527063	0.0383487	0.948659	0.16932	-0.0864961	0.0407966	0.917139	0.0339909
333	Extrapyramidal disease and abnormal movement disorders	neurological	1913	44614	0.00433904	0.0239719	1.00435	0.856363	0.0240645	0.0235799	1.02436	0.307467
333.1	Essential tremor	neurological	959	44614	0.0511656	0.035786	1.0525	0.152785	0.00534738	0.0330134	1.00536	0.871325
338.2	Chronic pain	neurological	2322	47843	-0.0120989	0.0213096	0.987974	0.570193	0.0335235	0.0213159	1.03409	0.115789
340	Migraine	neurological	3018	49666	0.0155634	0.0200446	1.01569	0.437489	-0.00677648	0.0196265	0.993246	0.729891
344	Other paralytic syndromes	neurological	595	44614	-0.0239843	0.0405091	0.976301	0.553802	0.0760724	0.0414651	1.07904	0.0665629
345	Epilepsy, recurrent seizures, convulsions	neurological	1920	44614	0.0325675	0.0247042	1.0331	0.187405	0.0288794	0.0233755	1.0293	0.216662
345.3	Convulsions	neurological	1660	44614	0.0501543	0.0272463	1.05143	0.0656547	0.0436343	0.0250368	1.0446	0.0813674
350	Abnormal movement	neurological	5100	44771	0.0276789	0.0154836	1.02807	0.073835	0.0144753	0.0149459	1.01458	0.332787
350.1	Abnormal involuntary movements	neurological	1542	44771	0.00141567	0.0263794	1.00142	0.957202	-0.0055345	0.0260874	0.994481	0.831989
350.2	Abnormality of gait	neurological	3334	44771	0.0362077	0.0189497	1.03687	0.0560393	0.0315196	0.0181211	1.03202	0.0819667
351	Other peripheral nerve disorders	neurological	8912	38782	-0.0129164	0.0117487	0.987167	0.271596	-0.0226417	0.011828	0.977613	0.0555888
352	Disorders of other cranial nerves	neurological	631	38782	-0.0149092	0.0392872	0.985201	0.704323	-0.0303825	0.0402093	0.970074	0.449884
355.1	Chronic pain syndrome	neurological	1197	38782	-0.0413882	0.0278307	0.959457	0.136977	0.0148654	0.0294259	1.01498	0.613432
356	Hereditary and idiopathic peripheral neuropathy	neurological	4021	46535	-0.00780094	0.0165178	0.992229	0.63673	0.000118863	0.0166142	1.00012	0.994292
464	Acute sinusitis	respiratory	2168	37362	-0.00322513	0.0224112	0.99678	0.885574	-0.00460021	0.0224348	0.99541	0.837535
465	Acute upper respiratory infections of multiple or unspecified sites	respiratory	5975	37362	-0.00892419	0.0139443	0.991116	0.52218	-0.00144542	0.0141301	0.998556	0.918523
472	Chronic pharyngitis and nasopharyngitis	respiratory	2033	31108	0.0120306	0.0234651	1.0121	0.608159	-0.00169153	0.0230827	0.99831	0.941582
473	Diseases of the larynx and vocal cords	respiratory	1693	31108	0.0800881	0.0278457	1.08338	0.00402576	0.0312869	0.025236	1.03178	0.215058
473.4	Voice disturbance	respiratory	1379	31108	0.0657639	0.030209	1.06797	0.029483	0.0244323	0.0277832	1.02473	0.379189
475	Chronic sinusitis	respiratory	4398	31108	-0.00181769	0.0163543	0.998184	0.911502	-0.0106089	0.0163137	0.989447	0.515492
476	Allergic rhinitis	respiratory	9074	31108	0.00730868	0.0122088	1.00734	0.549413	-0.0254803	0.0121088	0.974842	0.0353547
477	Epistaxis or throat hemorrhage	respiratory	758	31108	0.00401246	0.0369175	1.00402	0.913451	-0.0184435	0.0372331	0.981725	0.620351
479	Other upper respiratory disease	respiratory	1103	31108	-0.00254241	0.0305775	0.997461	0.933735	0.0213487	0.0309326	1.02158	0.49009
483	Acute bronchitis and bronchiolitis	respiratory	3020	44128	-0.0159457	0.0185158	0.984181	0.389132	-0.0140314	0.0189124	0.986067	0.458139
495	Asthma	respiratory	3845	44951	0.0139254	0.0172144	1.01402	0.418551	0.0117152	0.0169433	1.01178	0.489291
496	Chronic airway obstruction	respiratory	2776	44951	0.00163782	0.0200529	1.00164	0.934905	0.0496478	0.0196755	1.0509	0.0116248
496.1	Emphysema	respiratory	936	44951	-0.0310206	0.0324711	0.969456	0.339412	0.0789628	0.0332212	1.08216	0.0174597
496.2	Chronic bronchitis	respiratory	1878	44951	0.03026	0.0251258	1.03072	0.228458	0.0375698	0.0236706	1.03828	0.112469
496.21	Obstructive chronic bronchitis	respiratory	1470	44951	0.0358466	0.0286278	1.0365	0.210511	0.0337445	0.02666	1.03432	0.205608
507	Pleurisy; pleural effusion	respiratory	916	48500	0.0771123	0.037311	1.08016	0.0387582	0.00526738	0.0335804	1.00528	0.875356
509	Respiratory failure, insufficiency, arrest	respiratory	1189	48500	-0.005876	0.0298008	0.994141	0.84369	0.0343298	0.0294819	1.03493	0.244247
509.1	Respiratory failure	respiratory	629	48500	-0.0275965	0.0399034	0.972781	0.4892	0.0340156	0.0404839	1.0346	0.400782
510	Other diseases of lung	respiratory	1940	49923	0.0244769	0.0243987	1.02478	0.315763	0.00179328	0.0233504	1.00179	0.938783
512	Other symptoms of respiratory system	respiratory	14913	30114	-0.0058695	0.0101493	0.994148	0.563052	0.00243318	0.0101272	1.00244	0.810127
512.2	Painful respiration	respiratory	788	30114	-0.000190613	0.0368348	0.999809	0.995871	0.0149995	0.0363031	1.01511	0.67948
512.7	Shortness of breath	respiratory	5997	30114	0.0133205	0.0146529	1.01341	0.363315	-0.00668639	0.0143342	0.993336	0.640882
512.8	Cough	respiratory	5448	30114	-0.032164	0.0144278	0.968348	0.0257936	0.000938005	0.0149128	1.00094	0.949847
512.9	Other dyspnea	respiratory	3678	30114	-0.00213588	0.0178276	0.997866	0.904636	-0.00308661	0.0176057	0.996918	0.860829
513	Respiratory abnormalities	respiratory	965	51769	0.00864672	0.0336832	1.00868	0.797405	-0.0402121	0.0325137	0.960586	0.21617
514	Abnormal findings examination of lungs	respiratory	2137	49072	-0.0484563	0.0211589	0.952699	0.022015	0.0377342	0.0222711	1.03846	0.0902055
519	Other diseases of respiratory system, not elsewhere classified	respiratory	1059	50863	0.0774074	0.0354476	1.08048	0.0289835	0.0503543	0.0312351	1.05164	0.106939
519.9	Symptoms involving respiratory system and other chest symptoms	respiratory	680	50863	0.087209	0.0450675	1.09112	0.0529811	0.0856208	0.0388972	1.08939	0.0277212
361	Retinal detachments and defects	sense organs	1118	34301	0.00840918	0.0313055	1.00844	0.788225	0.0129508	0.0307587	1.01303	0.673723
362	Other retinal disorders	sense organs	7333	32833	-0.0147216	0.013619	0.985386	0.279714	0.00777728	0.0137174	1.00781	0.570738
362.2	Degeneration of macula and posterior pole of retina	sense organs	4575	32833	-0.0257378	0.0167425	0.974591	0.124227	0.0227984	0.0170093	1.02306	0.180131
362.21	Macular degeneration, dry	sense organs	2008	32833	0.00488631	0.0248208	1.0049	0.843934	0.020663	0.0245831	1.02088	0.400607
362.23	Cystoid macular degeneration of retina	sense organs	613	32833	-0.0828483	0.0376254	0.920491	0.0276707	0.014484	0.0414616	1.01459	0.726837
362.26	Macular puckering of retina	sense organs	1147	32833	-0.0278126	0.0302919	0.972571	0.358539	-0.0282113	0.0310552	0.972183	0.363653
362.27	Drusen (degenerative) of retina	sense organs	533	32833	-0.0195436	0.0431857	0.980646	0.650873	0.0363579	0.0442522	1.03703	0.411301
362.29	Macular degeneration (senile) of retina NOS	sense organs	1130	32833	-0.0493404	0.0309832	0.951857	0.111275	0.0295653	0.0318735	1.03001	0.353623
362.3	Other nondiabetic retinopathy	sense organs	1005	32833	-0.0181204	0.0317879	0.982043	0.568649	-0.0986195	0.0321572	0.906087	0.00216367
362.4	Retinal vascular changes and abnomalities	sense organs	980	32833	0.0398571	0.0352077	1.04066	0.257611	-0.0629795	0.0328489	0.938963	0.0552061
362.6	Peripheral retinal degenerations	sense organs	599	32833	0.0901902	0.0455425	1.09438	0.047664	0.0513522	0.0415644	1.05269	0.21665
362.9	Retinal edema	sense organs	504	32833	-0.0941174	0.0406124	0.910176	0.0204789	-0.0648222	0.0455116	0.937234	0.154359
363	Chorioretinal inflammations, scars, and other disorders of choroid	sense organs	748	34301	-0.0804463	0.0337986	0.922704	0.0173047	0.0150508	0.0373681	1.01516	0.687117
363.3	Chorioretinal scars	sense organs	633	34301	-0.0747428	0.0370689	0.927982	0.0437665	0.0148931	0.0406584	1.015	0.714143
364	Corneal opacity and other disorders of cornea	sense organs	892	34301	-0.0125925	0.0341785	0.987486	0.71255	-0.0130362	0.0344717	0.987048	0.705303
364.1	Corneal opacity	sense organs	577	34301	0.0411027	0.0454159	1.04196	0.36545	-0.00545106	0.0421462	0.994564	0.897091
365	Glaucoma	sense organs	7680	34301	-0.0163972	0.0129854	0.983737	0.206682	0.00458716	0.013037	1.0046	0.724945
365.1	Open-angle glaucoma	sense organs	4648	34301	-0.0275177	0.0158004	0.972857	0.0815801	-0.00110359	0.0160812	0.998897	0.945287
365.11	Primary open angle glaucoma	sense organs	1799	34301	-0.022973	0.0249201	0.977289	0.356598	0.0143923	0.0248851	1.0145	0.563026
365.2	Primary angle-closure glaucoma	sense organs	503	34301	-0.0136974	0.0438975	0.986396	0.755016	0.0623143	0.0451281	1.0643	0.16733
366	Cataract	sense organs	20775	26889	0.0122688	0.0104429	1.01234	0.240059	0.00388584	0.0102807	1.00389	0.705451
366.1	Nonsenile Cataract	sense organs	712	26889	-0.0425124	0.0382911	0.958379	0.266894	-0.0418691	0.0387146	0.958995	0.279484
366.2	Senile cataract	sense organs	16281	26889	0.0104606	0.0110771	1.01052	0.344992	0.00494449	0.010942	1.00496	0.651356
367	Disorders of refraction and accommodation; blindness and low vision	sense organs	18486	29652	0.00458598	0.00955464	1.0046	0.631246	-0.00241587	0.00952528	0.997587	0.799784
367.1	Myopia	sense organs	5520	29652	0.0270123	0.0152179	1.02738	0.0758915	-0.00862915	0.0148258	0.991408	0.560541
367.2	Astigmatism	sense organs	8444	29652	0.0130842	0.0127327	1.01317	0.304134	-0.00221011	0.0125809	0.997792	0.860552
367.8	Hypermetropia	sense organs	5744	29652	0.00913057	0.0148614	1.00917	0.538964	0.0169278	0.0147629	1.01707	0.251529
367.9	Blindness and low vision	sense organs	1883	29652	-0.0230193	0.0240408	0.977244	0.338309	-0.0365989	0.0241404	0.964063	0.129498
368	Visual disturbances	sense organs	4425	42781	0.00663492	0.0161786	1.00666	0.681728	-0.0312586	0.0159088	0.969225	0.0494299
368.1	Amblyopia	sense organs	563	42781	-0.0260131	0.0412832	0.974322	0.52862	-0.0318474	0.043015	0.968654	0.459069
368.2	Diplopia and disorders of binocular vision	sense organs	703	42781	-0.0221436	0.0375409	0.9781	0.555289	-0.0450689	0.038342	0.955932	0.239816
368.4	Visual field defects	sense organs	867	42781	0.00538636	0.0355658	1.0054	0.879623	0.0357362	0.0347301	1.03638	0.303493
368.9	Subjective visual disturbances	sense organs	944	42781	-0.0264413	0.0320522	0.973905	0.409403	-0.0449911	0.0330101	0.956006	0.172898
369	Infection of the eye	sense organs	1251	38858	-0.00943081	0.0285389	0.990614	0.741056	-0.00700575	0.0288376	0.993019	0.808053
369.5	Conjunctivitis, infectious	sense organs	858	38858	0.0156157	0.0354742	1.01574	0.659793	-0.015756	0.0347345	0.984367	0.650107
370	Keratitis	sense organs	620	38858	-0.0336514	0.0388963	0.966908	0.386952	0.013278	0.0409923	1.01337	0.746002
371	Inflammation of the eye	sense organs	4238	38858	-0.0145332	0.016335	0.985572	0.373628	-0.0019082	0.0164808	0.998094	0.907824
371.2	Conjunctivitis, noninfectious	sense organs	611	38858	0.022773	0.0426541	1.02303	0.593412	0.00888705	0.0408975	1.00893	0.827974
371.21	Allergic conjunctivitis	sense organs	527	38858	0.0321445	0.0464802	1.03267	0.489204	0.00634912	0.043956	1.00637	0.885151
371.3	Inflammation of eyelids	sense organs	3188	38858	-0.0172808	0.0185415	0.982868	0.351331	-0.0066254	0.0188022	0.993397	0.724558
372	Disorders of conjunctiva	sense organs	865	38858	0.0574271	0.0378577	1.05911	0.129287	-0.0025445	0.03447	0.997459	0.941155
374	Other disorders of eyelids	sense organs	2491	38858	0.0218342	0.0223304	1.02207	0.328183	-0.014	0.021208	0.986098	0.509173
374.1	Ectropion or entropion	sense organs	599	38858	-0.00273139	0.0441619	0.997272	0.950683	-0.0170496	0.0421005	0.983095	0.685497
374.3	Ptosis of eyelid	sense organs	945	38858	0.0302256	0.0356585	1.03069	0.396638	-0.0340648	0.0334254	0.966509	0.308142
374.6	Dermatochalasis	sense organs	1066	38858	0.0168273	0.0334393	1.01697	0.614809	-0.0259728	0.031647	0.974362	0.411815
375.1	Dry eyes	sense organs	5047	36114	-0.0179414	0.0152609	0.982219	0.239736	-0.0400541	0.0153249	0.960737	0.00895765
377	Disorders of optic nerve and visual pathways	sense organs	883	36114	0.0387593	0.0366725	1.03952	0.290556	-0.0272492	0.0343785	0.973119	0.427998
378	Strabismus and other disorders of binocular eye movements	sense organs	1206	36114	0.0125702	0.029886	1.01265	0.674043	-0.00432053	0.0294383	0.995689	0.883317
378.1	Strabismus (not specified as paralytic)	sense organs	827	36114	0.0355022	0.0370367	1.03614	0.337776	0.00191623	0.0354128	1.00192	0.956847
379	Other disorders of eye	sense organs	4291	36114	-0.00942101	0.0164041	0.990623	0.565759	-0.0239007	0.0165101	0.976383	0.147718
379.2	Disorders of vitreous body	sense organs	3067	36114	-0.0134588	0.0188735	0.986631	0.475779	-0.0179916	0.0191936	0.982169	0.348565
380.1	Otitis externa	sense organs	1319	42649	-0.0300009	0.0270877	0.970445	0.268058	0.0393692	0.0281167	1.04015	0.161452
380.4	Impacted cerumen	sense organs	4360	42649	0.00383483	0.0162481	1.00384	0.81342	0.0201731	0.0163689	1.02038	0.217798
381	Otitis media and Eustachian tube disorders	sense organs	2510	46693	0.0139698	0.021219	1.01407	0.510305	-0.0201009	0.0206162	0.9801	0.329557
381.1	Otitis media	sense organs	1824	46693	0.0136101	0.0247254	1.0137	0.582011	-0.0176137	0.0239625	0.982541	0.462308
381.11	Suppurative and unspecified otitis media	sense organs	1276	46693	0.0235262	0.0298308	1.02381	0.430314	0.00210575	0.0284401	1.00211	0.940977
381.2	Eustachian tube disorders	sense organs	643	46693	0.0241559	0.041624	1.02445	0.561688	-0.0234903	0.0401064	0.976783	0.558077
382	Otalgia	sense organs	728	46693	0.0181073	0.038932	1.01827	0.641859	-0.0141692	0.0374617	0.985931	0.705259
386	Vertiginous syndromes and other disorders of vestibular system	sense organs	1072	42668	0.00198036	0.0310903	1.00198	0.949211	0.0301621	0.0312858	1.03062	0.335003
386.2	Peripheral or central vertigo	sense organs	732	42668	0.0421673	0.0394022	1.04307	0.28454	0.0540521	0.0376055	1.05554	0.150619
386.9	Dizziness and giddiness (Light-headedness and vertigo)	sense organs	5545	42668	0.00605705	0.0145985	1.00608	0.678209	-0.00326383	0.014498	0.996741	0.821884
389	Hearing loss	sense organs	23329	26516	-0.00709074	0.00939709	0.992934	0.450508	-0.0128492	0.00938009	0.987233	0.170738
389.1	Sensorineural hearing loss	sense organs	16912	26516	-0.0145317	0.010573	0.985573	0.169315	-0.0158812	0.0105674	0.984244	0.132879
389.2	Conductive hearing loss	sense organs	503	26516	0.0491066	0.0492698	1.05033	0.318917	-0.00669896	0.0457212	0.993323	0.883513
389.4	Tinnitus	sense organs	6105	26516	0.0110604	0.0147077	1.01112	0.452042	-0.00487158	0.0144328	0.99514	0.735713
760	Back pain	symptoms	22122	26353	0.0149182	0.00929576	1.01503	0.108529	0.00779505	0.00923515	1.00783	0.398634
761	Cervicalgia	symptoms	7510	42629	0.0147726	0.0127986	1.01488	0.248404	-0.00739691	0.0126415	0.99263	0.558461
763	Thoracic or lumbosacral neuritis or radiculitis, unspecified	symptoms	3465	42576	0.00978437	0.0178551	1.00983	0.5837	0.00931706	0.017712	1.00936	0.598867
764	Sciatica	symptoms	1704	42576	0.0299262	0.0255413	1.03038	0.241327	-0.0155168	0.02479	0.984603	0.53136
765	Cervical radiculitis	symptoms	1908	42576	0.0233858	0.0239735	1.02366	0.329319	0.00782433	0.0235771	1.00786	0.739994
766	Neuralgia, neuritis, and radiculitis NOS	symptoms	1269	42576	0.0235974	0.0293383	1.02388	0.421211	-0.0643142	0.0284068	0.93771	0.0235714
769	Nonallopathic lesions NEC	symptoms	1050	53062	-0.0107157	0.0304865	0.989342	0.725221	-0.0112535	0.0313641	0.98881	0.719744
770	Myalgia and myositis unspecified	symptoms	2840	48491	-0.0183262	0.0190176	0.981841	0.335224	-0.000643356	0.0195759	0.999357	0.973783
771.1	Swelling of limb	symptoms	868	48677	-0.0207443	0.0335533	0.979469	0.536411	0.0358549	0.0344897	1.03651	0.298533
771.2	Cramp of limb	symptoms	597	48677	0.0252835	0.0435003	1.02561	0.561089	-0.0100946	0.0416112	0.989956	0.808321
772.2	Spasm of muscle	symptoms	1011	46382	0.0238745	0.0329134	1.02416	0.468224	0.0382852	0.031815	1.03903	0.228834
772.3	Muscle weakness	symptoms	1697	46382	-0.03354	0.0240856	0.967016	0.163761	0.0088315	0.0249007	1.00887	0.722838
782.3	Edema	symptoms	5088	44740	0.0236216	0.0154984	1.0239	0.127476	-0.0112281	0.0150098	0.988835	0.454429
783	Fever of unknown origin	symptoms	1050	50550	0.00687739	0.0318642	1.0069	0.829117	0.0121693	0.0311797	1.01224	0.696319
785	Abdominal pain	symptoms	8174	39765	-0.00926624	0.0122488	0.990777	0.449347	0.0139232	0.0122449	1.01402	0.255515
788	Syncope and collapse	symptoms	2883	48916	0.00303881	0.0194427	1.00304	0.8758	0.0224386	0.0192587	1.02269	0.243974
789	Nausea and vomiting	symptoms	2225	48199	0.0127468	0.0225053	1.01283	0.571128	0.0358928	0.0217485	1.03654	0.0988701
790.6	Other abnormal blood chemistry	symptoms	2187	48257	0.00946067	0.0224142	1.00951	0.672964	0.0301061	0.0219627	1.03056	0.170442
796	Elevated prostate specific antigen [PSA]	symptoms	5443	31818	-0.00834088	0.0157368	0.991694	0.596096	-0.031516	0.0157299	0.968975	0.0451162
798	Malaise and fatigue	symptoms	3280	46025	0.0315026	0.0191624	1.032	0.100179	0.0123061	0.0182321	1.01238	0.499694
AAs, N=19,114
401	Hypertension	circulatory system	11774	3144	0.015839	0.0225252	1.01597	0.481951	-0.000729717	0.0223933	0.999271	0.974004
401.1	Essential hypertension	circulatory system	11753	3144	0.0160461	0.0225378	1.01618	0.476487	-0.00101645	0.022397	0.998984	0.963802
401.2	Hypertensive heart and/or renal disease	circulatory system	1217	3144	0.00874381	0.0410582	1.00878	0.831357	-0.00785972	0.0411007	0.992171	0.848345
401.22	Hypertensive chronic kidney disease	circulatory system	1048	3144	0.0187641	0.0435814	1.01894	0.666794	-0.00708773	0.0435884	0.992937	0.870829
411	Ischemic Heart Disease	circulatory system	2832	11119	0.0190105	0.0222939	1.01919	0.393815	0.0196989	0.0218566	1.01989	0.36744
411.4	Coronary atherosclerosis	circulatory system	2004	11119	0.00658895	0.0256817	1.00661	0.797517	-0.00702837	0.0251759	0.992996	0.780114
411.8	Other chronic ischemic heart disease, unspecified	circulatory system	1533	11119	0.0194874	0.0287647	1.01968	0.498104	-0.00926696	0.0279727	0.990776	0.740428
418	Nonspecific chest pain	circulatory system	4379	8946	-0.0197636	0.0186411	0.98043	0.289046	-0.00391673	0.0185757	0.996091	0.833002
425	Cardiomyopathy	circulatory system	534	14393	-0.00583293	0.0444077	0.994184	0.895499	0.0141488	0.0440287	1.01425	0.747942
426	Cardiac conduction disorders	circulatory system	1271	9969	-0.00214658	0.0304057	0.997856	0.943718	-0.0174868	0.0302586	0.982665	0.563323
426.7	Abnormal electrocardiogram [ECG] [EKG]	circulatory system	657	9969	0.00280589	0.0404528	1.00281	0.944701	-0.0457942	0.0405362	0.955239	0.258598
427	Cardiac dysrhythmias	circulatory system	2647	9969	0.0060915	0.0223694	1.00611	0.785381	-0.0108908	0.0220871	0.989168	0.621952
427.2	Atrial fibrillation and flutter	circulatory system	673	9969	0.0369362	0.0417961	1.03763	0.376845	-0.0259729	0.0399675	0.974362	0.515789
427.21	Atrial fibrillation	circulatory system	614	9969	0.0189924	0.0432289	1.01917	0.660411	-0.0290835	0.0415923	0.971335	0.484395
427.3	Other specified cardiac dysrhythmias	circulatory system	779	9969	0.0365252	0.0385468	1.0372	0.343356	-0.0132888	0.0373191	0.986799	0.721775
427.5	Arrhythmia (cardiac) NOS	circulatory system	613	9969	-0.0199565	0.0416243	0.980241	0.631622	-0.0308068	0.0417065	0.969663	0.460115
428	Congestive heart failure; nonhypertensive	circulatory system	1222	13233	-0.00965093	0.0306431	0.990395	0.752802	0.0277779	0.0303844	1.02817	0.360604
428.1	Congestive heart failure (CHF) NOS	circulatory system	1129	13233	-0.0152539	0.0316969	0.984862	0.630343	0.0286121	0.0314962	1.02903	0.363651
433	Cerebrovascular disease	circulatory system	1247	13516	-0.0408459	0.0298744	0.959977	0.171546	0.025217	0.0298602	1.02554	0.398389
443	Peripheral vascular disease	circulatory system	897	13065	0.00679887	0.0358622	1.00682	0.849636	0.0525733	0.0349913	1.05398	0.132977
443.9	Peripheral vascular disease, unspecified	circulatory system	833	13065	0.00330217	0.0372228	1.00331	0.92931	0.0525412	0.0363481	1.05395	0.148318
452	Other venous embolism and thrombosis	circulatory system	601	9619	0.0114276	0.0427549	1.01149	0.789251	-0.00719763	0.042167	0.992828	0.864465
455	Hemorrhoids	circulatory system	2014	9619	-0.000411896	0.0248506	0.999588	0.986776	0.0358989	0.024844	1.03655	0.148465
458	Hypotension	circulatory system	623	13316	0.0117586	0.041943	1.01183	0.779211	0.0447026	0.0410985	1.04572	0.27673
681	Superficial cellulitis and abscess	dermatologic	2154	11282	0.00236176	0.0237352	1.00236	0.920738	0.00627493	0.0234331	1.00629	0.788868
687.1	Rash and other nonspecific skin eruption	dermatologic	1024	10442	0.0123301	0.0332425	1.01241	0.710702	0.0286219	0.0326208	1.02904	0.380263
687.4	Disturbance of skin sensation	dermatologic	1171	10442	0.0194984	0.0314008	1.01969	0.53463	-0.00201058	0.0308884	0.997991	0.948101
689	Disorder of skin and subcutaneous tissue NOS	dermatologic	513	13690	-0.0727572	0.0436562	0.929827	0.0955949	0.0564108	0.0450497	1.05803	0.2105
695	Erythematous conditions	dermatologic	620	12794	-0.0434587	0.0404534	0.957472	0.282692	-0.0318805	0.0411045	0.968622	0.437988
701	Other hypertrophic and atrophic conditions of skin	dermatologic	1226	13007	-0.044586	0.0295296	0.956393	0.131076	0.00730291	0.029989	1.00733	0.807603
701.1	Keratoderma, acquired	dermatologic	633	13007	-0.035798	0.0404363	0.964835	0.375999	-0.00856811	0.0410155	0.991468	0.834527
703	Diseases of nail, NOS	dermatologic	872	11819	-0.0409376	0.0350194	0.959889	0.242405	-0.00936061	0.0353099	0.990683	0.790933
703.1	Ingrowing nail	dermatologic	561	11819	-0.0368115	0.0430497	0.963858	0.3925	0.0649204	0.042832	1.06707	0.129595
704	Diseases of hair and hair follicles	dermatologic	818	11819	0.0544819	0.0374046	1.05599	0.145239	-0.00430914	0.0362083	0.9957	0.905268
704.8	Other specified diseases of hair and hair follicles	dermatologic	665	11819	0.0669992	0.0417975	1.06929	0.108946	-0.00816023	0.039766	0.991873	0.837411
706	Diseases of sebaceous glands	dermatologic	1784	11759	0.0200565	0.0257863	1.02026	0.436689	-0.0161745	0.0254771	0.983956	0.525517
706.2	Sebaceous cyst	dermatologic	838	11759	0.0415109	0.0366995	1.04238	0.258011	-0.0103289	0.0358658	0.989724	0.773357
706.8	Other specified diseases of sebaceous glands	dermatologic	504	11759	-0.0443239	0.0448325	0.956644	0.322831	-0.04409	0.0460544	0.956868	0.338393
707	Chronic ulcer of skin	dermatologic	557	14599	-0.0114747	0.0439079	0.988591	0.793834	-0.00543428	0.0430476	0.99458	0.899543
939	Atopic/contact dermatitis due to other or unspecified	dermatologic	1968	10435	0.0115591	0.0247415	1.01163	0.64036	0.0244231	0.0247149	1.02472	0.323057
521	Diseases of hard tissues of teeth	digestive	4094	8105	-0.052862	0.0191228	0.948511	0.00570381	0.0136549	0.0191533	1.01375	0.475891
521.1	Dental caries	digestive	4025	8105	-0.0520546	0.0192236	0.949277	0.00677212	0.0135006	0.0192544	1.01359	0.483196
522	Diseases of pulp and periapical tissues	digestive	888	8105	-0.0942225	0.0344834	0.91008	0.0062874	-0.0207587	0.0351906	0.979455	0.555263
522.1	Pulpitis and necrosis of tooth pulp	digestive	502	8105	-0.0492002	0.04561	0.951991	0.280716	-0.0642436	0.0457094	0.937777	0.159879
523	Gingival and periodontal diseases	digestive	3588	8105	-0.0598175	0.0199383	0.941936	0.00269863	0.0130083	0.020025	1.01309	0.515947
523.1	Gingivitis	digestive	751	8105	-0.0770405	0.0374421	0.925852	0.0396294	0.00378349	0.0381487	1.00379	0.920997
523.3	Periodontitis (acute or chronic)	digestive	1950	8105	-0.0640477	0.0250684	0.93796	0.0106212	-0.00512791	0.0251725	0.994885	0.838579
523.31	Acute periodontitis	digestive	1480	8105	-0.0589626	0.0280671	0.942742	0.0356612	0.0058885	0.0281627	1.00591	0.834379
523.32	Chronic periodontitis	digestive	734	8105	-0.0817987	0.0379773	0.921457	0.0312493	-0.0590095	0.0384708	0.942698	0.12506
525	Other diseases of the teeth and supporting structures	digestive	4524	8105	-0.0570853	0.0185652	0.944513	0.002106	0.0234903	0.0184935	1.02377	0.204017
525.1	Loss of teeth or edentulism	digestive	2490	8105	-0.0610799	0.0228905	0.940748	0.00762248	-0.00314963	0.0229294	0.996855	0.890745
530	Diseases of esophagus	digestive	4911	8748	-0.0293085	0.0180838	0.971117	0.105082	0.0144779	0.0179303	1.01458	0.419406
530.1	Esophagitis, GERD and related diseases	digestive	4804	8748	-0.0312454	0.0181909	0.969238	0.0858615	0.0132806	0.0180845	1.01337	0.462727
530.11	GERD	digestive	4643	8748	-0.0345834	0.0183713	0.966008	0.0597718	0.00929848	0.0182883	1.00934	0.611146
531	Peptic ulcer (excl. esophageal)	digestive	617	14505	-0.0728491	0.0404336	0.929741	0.0715935	0.011782	0.04108	1.01185	0.774261
532	Dysphagia	digestive	843	8748	-0.0113399	0.0367787	0.988724	0.757833	0.00859437	0.0364045	1.00863	0.813371
535	Gastritis and duodenitis	digestive	734	12692	0.0104053	0.0387303	1.01046	0.788192	-0.0146472	0.0379108	0.98546	0.69923
536	Disorders of function of stomach	digestive	567	12692	-0.0549874	0.0422211	0.946497	0.192791	-0.0755759	0.0432782	0.927209	0.0807625
550	Abdominal hernia	digestive	1394	13292	0.00324508	0.0287302	1.00325	0.91007	0.0103318	0.0281859	1.01039	0.713948
550.1	Inguinal hernia	digestive	667	13292	0.0295994	0.0411378	1.03004	0.471822	0.0245681	0.0400063	1.02487	0.539146
562	Diverticulosis and diverticulitis	digestive	1019	10929	0.0621516	0.0350897	1.06412	0.0765239	-0.0280635	0.0334939	0.972327	0.402104
562.1	Diverticulosis	digestive	903	10929	0.0380682	0.0367911	1.0388	0.300803	-0.0129503	0.0355114	0.987133	0.715349
573.7	Abnormal results of function study of liver	digestive	866	12631	0.00969407	0.0353807	1.00974	0.78409	0.0182519	0.0349842	1.01842	0.601866
578	Gastrointestinal hemorrhage	digestive	2177	11329	-0.0387161	0.0233622	0.962024	0.0974763	0.0431399	0.0234991	1.04408	0.0663859
578.2	Blood in stool	digestive	1161	11329	-0.0425771	0.0305999	0.958317	0.1641	0.0906701	0.0308692	1.09491	0.00331155
578.8	Hemorrhage of rectum and anus	digestive	719	11329	-0.060318	0.0379344	0.941465	0.111821	0.0186623	0.0384777	1.01884	0.627664
244	Hypothyroidism	endocrine/metabolic	707	13719	0.00364372	0.039061	1.00365	0.925679	-0.0269174	0.0388436	0.973442	0.48833
244.4	Hypothyroidism NOS	endocrine/metabolic	670	13719	0.0151853	0.040317	1.0153	0.706435	-0.0175363	0.0397808	0.982617	0.659342
250	Diabetes mellitus	endocrine/metabolic	6011	7692	-0.0153874	0.0181869	0.98473	0.397514	-0.0135548	0.0179376	0.986537	0.449851
250.1	Type 1 diabetes	endocrine/metabolic	753	7692	-0.0620569	0.0383804	0.939829	0.105902	-0.0649883	0.0388905	0.937078	0.0947103
250.2	Type 2 diabetes	endocrine/metabolic	5977	7692	-0.0165539	0.018213	0.983582	0.3634	-0.0154536	0.0179781	0.984665	0.390021
250.23	Type 2 diabetes with ophthalmic manifestations	endocrine/metabolic	977	7692	-0.0703234	0.0346025	0.932092	0.0421212	-0.0360023	0.0350557	0.964638	0.304419
250.24	Type 2 diabetes with neurological manifestations	endocrine/metabolic	1059	7692	-0.0328909	0.0339136	0.967644	0.332124	-0.0630002	0.0339183	0.938943	0.0632524
250.3	Insulin pump user	endocrine/metabolic	533	7692	-0.0371366	0.0449128	0.963545	0.408316	-0.0664009	0.0456898	0.935756	0.146141
250.4	Abnormal glucose	endocrine/metabolic	1780	7692	-0.0411353	0.0264406	0.959699	0.119765	0.000267788	0.0265949	1.00027	0.991966
250.41	Impaired fasting glucose	endocrine/metabolic	777	7692	0.00405366	0.0384681	1.00406	0.916076	-0.0244669	0.0378535	0.97583	0.518048
250.42	Other abnormal glucose	endocrine/metabolic	966	7692	-0.0727753	0.0335958	0.92981	0.0302956	0.00164797	0.0344297	1.00165	0.961824
250.6	Polyneuropathy in diabetes	endocrine/metabolic	540	7692	-0.0615405	0.0448548	0.940315	0.170065	-0.0283731	0.0452836	0.972026	0.530945
250.7	Diabetic retinopathy	endocrine/metabolic	1128	7967	-0.0227876	0.0329525	0.97747	0.489233	-0.0485351	0.0335053	0.952624	0.147455
257	Testicular dysfunction	endocrine/metabolic	514	13546	-0.0613728	0.0446756	0.940473	0.169521	0.00693946	0.0449553	1.00696	0.877323
261	Vitamin deficiency	endocrine/metabolic	1952	12122	0.00915057	0.0247274	1.00919	0.711339	-0.00876262	0.0244068	0.991276	0.719578
261.4	Vitamin D deficiency	endocrine/metabolic	1588	12122	-0.00285354	0.026908	0.997151	0.915544	-0.0139434	0.0266794	0.986153	0.601233
272	Disorders of lipoid metabolism	endocrine/metabolic	9500	5046	-0.0163547	0.0185524	0.983778	0.378024	-0.0209759	0.0183404	0.979243	0.252749
272.1	Hyperlipidemia	endocrine/metabolic	9481	5046	-0.0163512	0.0185665	0.983782	0.378489	-0.0215062	0.0183452	0.978723	0.241073
272.11	Hypercholesterolemia	endocrine/metabolic	2536	5046	-0.0388087	0.02611	0.961935	0.137186	-0.0615381	0.0258341	0.940317	0.0172166
272.13	Mixed hyperlipidemia	endocrine/metabolic	1115	5046	-0.0523045	0.0343401	0.94904	0.127726	-0.0390726	0.033738	0.961681	0.246816
274	Gout and other crystal arthropathies	endocrine/metabolic	1497	13622	0.0306042	0.0282315	1.03108	0.278345	-0.0277683	0.0276498	0.972614	0.31524
274.1	Gout	endocrine/metabolic	1468	13622	0.0332459	0.0285117	1.0338	0.243597	-0.0279524	0.0278772	0.972435	0.316006
276	Disorders of fluid, electrolyte, and acid-base balance	endocrine/metabolic	1806	12025	0.0101842	0.0256009	1.01024	0.690772	0.0376112	0.0253991	1.03833	0.138658
276.1	Electrolyte imbalance	endocrine/metabolic	1317	12025	0.0270794	0.0296327	1.02745	0.360803	0.0261132	0.0291727	1.02646	0.370721
276.14	Hypopotassemia	endocrine/metabolic	770	12025	0.0502273	0.0382262	1.05151	0.188863	0.0210634	0.0372093	1.02129	0.57134
278	Overweight, obesity and other hyperalimentation	endocrine/metabolic	6404	7770	-0.00951485	0.0171213	0.99053	0.578395	-0.0362	0.0169688	0.964447	0.0328983
278.1	Obesity	endocrine/metabolic	5844	7770	-0.0103554	0.017554	0.989698	0.555248	-0.0394344	0.0174448	0.961333	0.0237887
278.11	Morbid obesity	endocrine/metabolic	1406	7770	-0.0289968	0.0292582	0.97142	0.321654	-0.0519345	0.0293553	0.949391	0.076865
585	Renal failure	genitourinary	2365	11526	-0.00436833	0.0236163	0.995641	0.853252	-0.0181908	0.0234	0.981974	0.43693
585.1	Acute renal failure	genitourinary	822	11526	-0.0312366	0.0363603	0.969246	0.390293	0.018865	0.036489	1.01904	0.605152
585.3	Chronic renal failure [CKD]	genitourinary	1788	11526	0.00461701	0.026611	1.00463	0.862258	-0.0257632	0.0264164	0.974566	0.329424
585.33	Chronic Kidney Disease, Stage III	genitourinary	751	11526	-0.0166915	0.0386863	0.983447	0.666135	-0.0359912	0.0387508	0.964649	0.353
586	Other disorders of the kidney and ureters	genitourinary	804	11526	-0.00310821	0.0373249	0.996897	0.933633	-0.0442062	0.0374245	0.956757	0.237519
591	Urinary tract infection	genitourinary	1379	10923	-0.0329042	0.0289168	0.967631	0.255165	0.0597916	0.0290314	1.06162	0.0394419
593	Hematuria	genitourinary	1188	10923	-0.0266088	0.0308003	0.973742	0.387635	0.0524928	0.0308166	1.05389	0.0884946
594	Urinary calculus	genitourinary	518	14691	-0.0718821	0.0444157	0.930641	0.105578	-0.028835	0.0440576	0.971577	0.5128
599	Other symptoms/disorders or the urinary system	genitourinary	2192	11430	-0.044958	0.0235087	0.956038	0.0558255	-0.0186967	0.0240162	0.981477	0.436272
599.4	Urinary incontinence	genitourinary	627	11430	-0.065392	0.040688	0.9367	0.10802	-0.041798	0.0425556	0.959063	0.326002
599.5	Frequency of urination and polyuria	genitourinary	887	11430	-0.0296238	0.035203	0.970811	0.40006	0.00429302	0.035721	1.0043	0.904339
600	Hyperplasia of prostate	genitourinary	3006	9645	-0.00581192	0.0239464	0.994205	0.808234	0.0275877	0.0237742	1.02797	0.245885
601	Inflammatory diseases of prostate	genitourinary	849	9645	0.0178095	0.0373522	1.01797	0.633504	0.024691	0.0369897	1.025	0.504447
605	Erectile dysfunction [ED]	genitourinary	5401	6667	-0.00933274	0.0211785	0.990711	0.659451	0.0212901	0.0209242	1.02152	0.308923
611	Abnormal findings on mammogram or breast exam	genitourinary	550	14081	0.0703331	0.0492206	1.07287	0.153023	0.0177532	0.0497691	1.01791	0.721308
614	Inflammatory diseases of female pelvic organs	genitourinary	538	14620	0.0190956	0.0533337	1.01928	0.720314	0.0410885	0.0548574	1.04194	0.453854
614.5	Inflammatory disease of cervix, vagina, and vulva	genitourinary	504	14620	0.0262545	0.0546217	1.0266	0.630758	0.0262335	0.055921	1.02658	0.638986
626	Disorders of menstruation and other abnormal bleeding from female genital tract	genitourinary	601	14219	-0.0895499	0.0570731	0.914343	0.116639	-0.00447464	0.0586492	0.995535	0.939185
627	Menopausal and postmenopausal disorders	genitourinary	552	14219	-0.0774363	0.0626581	0.925486	0.216513	-0.017786	0.0646287	0.982371	0.78316
280	Iron deficiency anemias	hematopoietic	1072	10410	-0.0529038	0.0321572	0.948471	0.0999362	0.0120628	0.0327425	1.01214	0.712565
280.1	Iron deficiency anemias, unspecified or not due to blood loss	hematopoietic	1018	10410	-0.0557611	0.032861	0.945765	0.0897199	0.000698255	0.0334936	1.0007	0.983367
285	Other anemias	hematopoietic	3031	10410	-0.0252971	0.0211991	0.97502	0.232746	-0.00600512	0.0211383	0.994013	0.776344
286.2	Encounter for long-term (current) use of anticoagulants	hematopoietic	1081	13576	0.0154411	0.0324272	1.01556	0.633949	-0.0522694	0.031557	0.949073	0.0976505
41	Bacterial infection NOS	infectious diseases	749	13299	-0.028662	0.0372677	0.971745	0.441844	0.0684946	0.0373943	1.07089	0.0669984
70	Viral hepatitis	infectious diseases	1998	10984	0.00483702	0.0247312	1.00485	0.844936	0.0717461	0.0243741	1.07438	0.0032449
70.3	Viral hepatitis C	infectious diseases	1822	10984	0.00426806	0.0257294	1.00428	0.868249	0.0698477	0.0253359	1.07234	0.00583577
110	Dermatophytosis / Dermatomycosis	infectious diseases	4208	8956	-0.0609269	0.0190167	0.940892	0.00135598	0.0237149	0.0190279	1.024	0.212647
110.1	Dermatophytosis	infectious diseases	3987	8956	-0.0576355	0.0194223	0.943994	0.0030024	0.011771	0.0194133	1.01184	0.544293
110.11	Dermatophytosis of nail	infectious diseases	2838	8956	-0.0672163	0.0220533	0.934993	0.00230445	0.0191004	0.0221078	1.01928	0.387607
110.12	Althete's foot	infectious diseases	932	8956	-0.0656848	0.0339414	0.936426	0.0529604	-0.0614281	0.0349887	0.940421	0.0791473
830	Dislocation	injuries & poisonings	538	13316	0.00212	0.0447372	1.00212	0.962204	-0.030834	0.0441891	0.969637	0.485318
835	Internal derangement of knee	injuries & poisonings	862	13316	-0.0386895	0.034991	0.962049	0.268857	0.0143342	0.0355911	1.01444	0.687135
840	Sprains and strains	injuries & poisonings	1560	10809	-0.00757866	0.0272306	0.99245	0.780772	-0.000804572	0.0270918	0.999196	0.976308
841	Sprains and strains of back and neck	injuries & poisonings	533	10809	0.0220849	0.045331	1.02233	0.626122	-0.00227017	0.044716	0.997732	0.95951
916	Contusion	injuries & poisonings	511	13764	-0.0512742	0.0443663	0.950018	0.247804	-0.00806662	0.044769	0.991966	0.857009
290.3	Other persistent mental disorders due to conditions classified elsewhere	mental disorders	605	13047	0.0709509	0.0434539	1.07353	0.102514	-0.0993235	0.041664	0.90545	0.0171296
292	Neurological disorders	mental disorders	859	13047	-0.0177378	0.0351084	0.982419	0.613397	-0.0102872	0.035081	0.989766	0.769337
295	Schizophrenia and other psychotic disorders	mental disorders	1534	5320	-0.0293389	0.0288612	0.971087	0.309367	0.0683962	0.0292991	1.07079	0.0195744
295.1	Schizophrenia	mental disorders	1019	5320	-0.0224191	0.0339146	0.97783	0.508582	0.0892554	0.0345429	1.09336	0.00976906
295.3	Psychosis	mental disorders	865	5320	-0.0222933	0.0365103	0.977953	0.541462	0.104221	0.0369777	1.10985	0.00482523
296	Mood disorders	mental disorders	4318	5320	-0.00404243	0.0210767	0.995966	0.847902	0.0596481	0.0210987	1.06146	0.00469722
296.1	Bipolar	mental disorders	963	5320	-0.0282258	0.0356244	0.972169	0.428176	0.0893865	0.036141	1.0935	0.0133883
296.2	Depression	mental disorders	3291	5320	-0.0017476	0.0227203	0.998254	0.938689	0.0529992	0.0227897	1.05443	0.020041
296.22	Major depressive disorder	mental disorders	3192	5320	-0.00638185	0.0229339	0.993638	0.780804	0.0554342	0.0230376	1.057	0.0161172
297	Suicidal ideation or attempt	mental disorders	758	5320	-0.00827095	0.0393373	0.991763	0.833467	0.14393	0.0396697	1.1548	0.000285404
297.1	Suicidal ideation	mental disorders	601	5320	0.021374	0.044397	1.0216	0.630211	0.136255	0.0438814	1.14597	0.00190234
300	Anxiety, phobic and dissociative disorders	mental disorders	6299	5320	0.00434437	0.0190631	1.00435	0.819729	0.0424534	0.0188828	1.04337	0.0245595
300.1	Anxiety disorder	mental disorders	2858	5320	0.00181482	0.0238471	1.00182	0.939338	0.0463677	0.0236513	1.04746	0.0499408
300.11	Generalized anxiety disorder	mental disorders	520	5320	0.00133317	0.0466916	1.00133	0.977221	0.0721288	0.0465277	1.07479	0.121085
300.4	Dysthymic disorder	mental disorders	1121	5320	-0.0131968	0.0330016	0.98689	0.689242	0.0686652	0.0326409	1.07108	0.0354087
300.9	Posttraumatic stress disorder	mental disorders	4097	5320	-0.0147887	0.0210823	0.98532	0.483006	0.0450724	0.021124	1.0461	0.0328665
301	Personality disorders	mental disorders	790	5320	-0.0242262	0.0381865	0.976065	0.525808	0.124625	0.0385929	1.13272	0.00124126
304	Adjustment reaction	mental disorders	2443	5320	-0.00912008	0.0251067	0.990921	0.716416	0.0443141	0.0250257	1.04531	0.0766028
306	Other mental disorder	mental disorders	1207	5320	0.0307606	0.0325627	1.03124	0.344835	0.0608424	0.0321107	1.06273	0.058123
316	Substance addiction and disorders	mental disorders	4092	6979	0.0083381	0.0203106	1.00837	0.681417	0.13005	0.0202963	1.13889	1.47836e-10
317	Alcohol-related disorders	mental disorders	4543	6979	0.066943	0.0200336	1.06923	0.00083314	0.125152	0.0196561	1.13332	1.9262e-10
317.1	Alcoholism	mental disorders	3159	6979	0.0829534	0.022656	1.08649	0.000250806	0.141399	0.022033	1.15188	1.38462e-10
318	Tobacco use disorder	mental disorders	5591	6979	0.00855377	0.0182985	1.00859	0.640172	0.0852924	0.0181544	1.08904	2.62512e-06
716	Other arthropathies	musculoskeletal	1685	11626	-0.0678875	0.0257957	0.934366	0.008495	0.0113074	0.0261616	1.01137	0.665586
716.9	Arthropathy NOS	musculoskeletal	1591	11626	-0.0710585	0.0264528	0.931407	0.00722616	0.0148115	0.0267876	1.01492	0.580315
720	Spinal stenosis	musculoskeletal	1059	10398	-0.00428874	0.0328962	0.99572	0.896272	-0.00706864	0.0320421	0.992956	0.8254
720.1	Spinal stenosis of lumbar region	musculoskeletal	609	10398	0.0180062	0.043053	1.01817	0.675776	-0.0125093	0.0411518	0.987569	0.761143
721	Spondylosis and allied disorders	musculoskeletal	1660	10398	0.0123508	0.0269064	1.01243	0.646213	-0.00120492	0.0264139	0.998796	0.963615
721.1	Spondylosis without myelopathy	musculoskeletal	1453	10398	0.00743239	0.0284417	1.00746	0.793845	0.0111971	0.0280511	1.01126	0.689768
722	Intervertebral disc disorders	musculoskeletal	2239	10398	0.00806526	0.0237234	1.0081	0.733878	-0.00468199	0.0230638	0.995329	0.839134
722.1	Displacement of intervertebral disc	musculoskeletal	618	10398	0.0151907	0.0423794	1.01531	0.72001	0.011551	0.0410738	1.01162	0.778537
722.6	Degeneration of intervertebral disc	musculoskeletal	1638	10398	0.00756239	0.0270222	1.00759	0.779586	0.00139685	0.0262984	1.0014	0.95764
726	Peripheral enthesopathies and allied syndromes	musculoskeletal	2959	8703	0.0179834	0.0216674	1.01815	0.406553	-0.00924143	0.0212498	0.990801	0.663639
726.1	Enthesopathy	musculoskeletal	1273	8703	-0.00223446	0.0303899	0.997768	0.941387	-0.0222771	0.0298311	0.977969	0.4552
727	Other disorders of synovium, tendon, and bursa	musculoskeletal	1500	8703	-0.0126067	0.0281226	0.987472	0.653953	-0.0137617	0.0279812	0.986333	0.622847
727.1	Synovitis and tenosynovitis	musculoskeletal	537	8703	-0.0266411	0.0444258	0.973711	0.548723	-0.0517652	0.0444338	0.949552	0.244021
728.7	Fasciitis	musculoskeletal	970	8703	0.00107225	0.0343906	1.00107	0.975127	0.00185724	0.0339968	1.00186	0.956433
735	Acquired foot deformities	musculoskeletal	1992	11548	0.00627449	0.0246992	1.00629	0.799468	-0.0146328	0.0242573	0.985474	0.546354
735.2	Acquired toe deformities	musculoskeletal	1230	11548	-0.00025024	0.0304056	0.99975	0.993433	-0.0189655	0.0300209	0.981213	0.527556
735.21	Hammer toe (acquired)	musculoskeletal	671	11548	-0.0166812	0.0399142	0.983457	0.676001	-0.00784357	0.0398043	0.992187	0.843786
735.3	Hallux valgus (Bunion)	musculoskeletal	907	11548	0.00142051	0.0348494	1.00142	0.967486	0.00174317	0.0343652	1.00174	0.959545
740	Osteoarthrosis	musculoskeletal	6193	7574	0.00469834	0.0176638	1.00471	0.790249	-0.010033	0.0175329	0.990017	0.567161
740.1	Osteoarthritis; localized	musculoskeletal	1712	7574	-0.02027	0.0270953	0.979934	0.454401	-0.00380969	0.027334	0.996198	0.889153
740.9	Osteoarthrosis NOS	musculoskeletal	5581	7574	0.000859658	0.0181637	1.00086	0.962252	-0.010468	0.0180906	0.989587	0.562832
741	Symptoms and disorders of the joints	musculoskeletal	1152	12553	-0.0109561	0.0309716	0.989104	0.723528	-0.0433194	0.030765	0.957606	0.159109
743	Osteoporosis, osteopenia and pathological fracture	musculoskeletal	616	14427	0.00501066	0.0419737	1.00502	0.904977	-0.00658396	0.0413196	0.993438	0.873399
745	Pain in joint	musculoskeletal	9619	3948	-0.0529001	0.0194423	0.948475	0.00651083	0.0171108	0.0189225	1.01726	0.365857
208	Benign neoplasm of colon	neoplasms	2765	10987	-0.00279799	0.0223355	0.997206	0.900309	0.0113252	0.0220872	1.01139	0.608126
214	Lipoma	neoplasms	586	14236	-0.0992733	0.0406473	0.905495	0.0145936	0.016251	0.0418698	1.01638	0.697919
327	Sleep disorders	neurological	2613	9050	-0.0313648	0.022324	0.969122	0.160027	0.062989	0.0223294	1.06502	0.00478899
327.3	Sleep apnea	neurological	3582	9050	-0.0212787	0.0199051	0.978946	0.285066	-0.00161426	0.01971	0.998387	0.934726
327.32	Obstructive sleep apnea	neurological	1776	9050	-0.0144099	0.0260977	0.985693	0.580845	-0.0051239	0.0260767	0.994889	0.844224
327.4	Insomnia	neurological	1585	9050	-0.0318898	0.0273169	0.968613	0.243049	0.0824876	0.0273612	1.08599	0.00257179
338.2	Chronic pain	neurological	713	13539	-0.0254899	0.0383175	0.974832	0.505905	-0.00884624	0.038507	0.991193	0.818301
340	Migraine	neurological	1013	13967	-0.042716	0.0339026	0.958183	0.207684	-0.0343814	0.034284	0.966203	0.315937
345	Epilepsy, recurrent seizures, convulsions	neurological	618	12933	0.116344	0.0439973	1.12338	0.00818493	-0.0201729	0.0411375	0.980029	0.623866
345.3	Convulsions	neurological	527	12933	0.123386	0.0477647	1.13132	0.00978868	-0.0345827	0.0444363	0.966008	0.43642
350	Abnormal movement	neurological	1366	12755	0.0474406	0.0294542	1.04858	0.107254	-0.0469985	0.0287116	0.954089	0.101648
350.2	Abnormality of gait	neurological	1081	12755	0.0434648	0.0327677	1.04442	0.18469	-0.0768345	0.0319756	0.926043	0.0162651
351	Other peripheral nerve disorders	neurological	2478	11083	-0.00449797	0.022467	0.995512	0.841322	-0.0160786	0.0222326	0.98405	0.469557
356	Hereditary and idiopathic peripheral neuropathy	neurological	869	13575	0.0363343	0.0360778	1.037	0.313882	0.0368602	0.0348927	1.03755	0.290792
464	Acute sinusitis	respiratory	693	9485	0.0457339	0.040865	1.0468	0.263078	0.0296113	0.0393748	1.03005	0.452029
465	Acute upper respiratory infections of multiple or unspecified sites	respiratory	2551	9485	0.00530193	0.0226837	1.00532	0.815192	0.0141374	0.0224172	1.01424	0.52827
472	Chronic pharyngitis and nasopharyngitis	respiratory	585	8404	-0.00252257	0.0431447	0.997481	0.953376	0.0173433	0.0424991	1.01749	0.683211
475	Chronic sinusitis	respiratory	1378	8404	0.0201151	0.0297305	1.02032	0.498672	0.0402979	0.0292764	1.04112	0.168678
476	Allergic rhinitis	respiratory	2917	8404	0.00706886	0.0219866	1.00709	0.747825	0.0103012	0.0216264	1.01035	0.633842
483	Acute bronchitis and bronchiolitis	respiratory	971	12337	-0.0261731	0.0333626	0.974166	0.432745	-0.0337616	0.0331686	0.966802	0.308736
495	Asthma	respiratory	1283	13017	-0.00346811	0.0296316	0.996538	0.906828	-0.0357387	0.0294783	0.964892	0.225368
496	Chronic airway obstruction	respiratory	538	13017	-0.020758	0.0443447	0.979456	0.639709	0.10107	0.0437265	1.10635	0.0208096
512	Other symptoms of respiratory system	respiratory	4302	8291	-0.0243185	0.0191381	0.975975	0.20384	-0.00730415	0.0188672	0.992722	0.698656
512.7	Shortness of breath	respiratory	1516	8291	-0.0251906	0.0283206	0.975124	0.373746	-0.0212846	0.0281321	0.97894	0.449294
512.8	Cough	respiratory	1769	8291	0.00312707	0.0268618	1.00313	0.907325	0.00281177	0.0263967	1.00282	0.91517
512.9	Other dyspnea	respiratory	877	8291	-0.0109364	0.0360319	0.989123	0.761495	-0.0110105	0.0355525	0.98905	0.756792
514	Abnormal findings examination of lungs	respiratory	512	14312	0.0280783	0.0461278	1.02848	0.542719	0.00840012	0.0449408	1.00844	0.851727
362	Other retinal disorders	sense organs	1837	7967	-0.0211322	0.0270544	0.97909	0.434744	-0.0561359	0.0275402	0.945411	0.0415169
362.2	Degeneration of macula and posterior pole of retina	sense organs	600	7967	0.0224121	0.0452021	1.02267	0.620022	-0.0482275	0.0452721	0.952917	0.286749
362.3	Other nondiabetic retinopathy	sense organs	528	7967	-0.0645777	0.0442212	0.937463	0.144199	-0.111668	0.0471365	0.894341	0.0178346
365	Glaucoma	sense organs	4081	8405	0.0219667	0.0204949	1.02221	0.283804	-0.0173704	0.0202459	0.98278	0.390909
365.1	Open-angle glaucoma	sense organs	2858	8405	0.0304973	0.0233509	1.03097	0.191538	-0.034303	0.0230708	0.966279	0.137052
365.11	Primary open angle glaucoma	sense organs	1326	8405	0.0931965	0.033221	1.09768	0.00502622	-0.0576646	0.0323247	0.943966	0.0744366
366	Cataract	sense organs	5083	8441	0.0233133	0.0211449	1.02359	0.270225	-0.020203	0.020887	0.98	0.333417
366.2	Senile cataract	sense organs	4105	8441	0.0172925	0.0226439	1.01744	0.445061	-0.0167316	0.0224775	0.983408	0.456652
367	Disorders of refraction and accommodation; blindness and low vision	sense organs	4912	8393	-0.00426681	0.0182977	0.995742	0.815615	-0.0205589	0.0180954	0.979651	0.255899
367.1	Myopia	sense organs	1729	8393	-0.0383546	0.0262188	0.962372	0.143503	-0.0381857	0.0265525	0.962534	0.1504
367.2	Astigmatism	sense organs	1903	8393	-0.0117329	0.0258699	0.988336	0.650165	-0.0421476	0.0258125	0.958728	0.102504
367.8	Hypermetropia	sense organs	1259	8393	0.0230194	0.0313501	1.02329	0.462786	-0.0655368	0.0308466	0.936565	0.0336198
367.9	Blindness and low vision	sense organs	557	8393	0.0157466	0.0444642	1.01587	0.723233	0.0109409	0.0443202	1.011	0.805016
368	Visual disturbances	sense organs	1377	11889	-0.0299847	0.0281787	0.97046	0.287287	0.0374925	0.0285687	1.0382	0.189397
369	Infection of the eye	sense organs	516	10626	-0.0547352	0.0443908	0.946736	0.217565	0.090132	0.0445321	1.09432	0.0429725
371	Inflammation of the eye	sense organs	1366	10626	-0.0380069	0.0286042	0.962706	0.183942	0.0550246	0.0288052	1.05657	0.0561034
371.3	Inflammation of eyelids	sense organs	752	10626	-0.00716936	0.0379633	0.992856	0.85021	0.0859314	0.0377432	1.08973	0.0228017
375.1	Dry eyes	sense organs	1757	9925	-0.00872872	0.0266118	0.991309	0.742911	0.0105735	0.0266875	1.01063	0.691959
379	Other disorders of eye	sense organs	1026	9925	0.000856886	0.0338106	1.00086	0.979781	-0.0201077	0.0335717	0.980093	0.549209
379.2	Disorders of vitreous body	sense organs	570	9925	0.00994372	0.0444704	1.00999	0.823066	-0.0145728	0.0439699	0.985533	0.740322
380.4	Impacted cerumen	sense organs	925	13014	-0.0216144	0.0341098	0.978617	0.526295	0.0173179	0.0341557	1.01747	0.612135
381	Otitis media and Eustachian tube disorders	sense organs	529	13626	0.00681712	0.0445917	1.00684	0.878494	0.0817937	0.0443864	1.08523	0.0653634
386.9	Dizziness and giddiness (Light-headedness and vertigo)	sense organs	1286	12611	-0.0382541	0.0293673	0.962468	0.192708	-0.0240263	0.02949	0.97626	0.415229
389	Hearing loss	sense organs	3053	11111	0.00974508	0.0210752	1.00979	0.643797	-0.0132635	0.0206415	0.986824	0.520506
389.1	Sensorineural hearing loss	sense organs	1775	11111	0.00523262	0.0268002	1.00525	0.845201	-0.00600722	0.0262913	0.994011	0.819268
389.4	Tinnitus	sense organs	921	11111	0.0219346	0.0351546	1.02218	0.532662	-0.00933551	0.0341373	0.990708	0.784492
760	Back pain	symptoms	7477	6228	-0.0108578	0.017345	0.989201	0.531322	0.0231074	0.0171326	1.02338	0.177422
761	Cervicalgia	symptoms	2316	11709	-0.0112311	0.0227884	0.988832	0.622124	-0.00857942	0.0226545	0.991457	0.704905
763	Thoracic or lumbosacral neuritis or radiculitis, unspecified	symptoms	1059	11671	-0.0330765	0.0320064	0.967465	0.301401	-0.0497485	0.0319486	0.951469	0.119437
765	Cervical radiculitis	symptoms	728	11671	0.0177696	0.0387715	1.01793	0.646725	0.0262622	0.0381623	1.02661	0.491346
770	Myalgia and myositis unspecified	symptoms	914	13536	-0.0173339	0.034364	0.982815	0.613966	-0.0438914	0.034216	0.957058	0.199571
772.3	Muscle weakness	symptoms	543	12582	-0.101288	0.0423997	0.903673	0.0169001	-0.0365597	0.0435705	0.964101	0.401417
782.3	Edema	symptoms	1466	12723	-0.0143649	0.0279451	0.985738	0.607223	-0.00806978	0.0278231	0.991963	0.771787
785	Abdominal pain	symptoms	2699	10647	0.00491814	0.0218963	1.00493	0.822282	0.0116495	0.0217402	1.01172	0.592061
788	Syncope and collapse	symptoms	848	13996	0.0898202	0.0374254	1.09398	0.016396	-0.00548436	0.0352893	0.994531	0.876497
789	Nausea and vomiting	symptoms	762	13557	0.0594829	0.0386078	1.06129	0.123391	0.0144847	0.0373847	1.01459	0.698423
790.6	Other abnormal blood chemistry	symptoms	828	13377	-0.0124778	0.0359181	0.9876	0.728295	-0.0393245	0.0359906	0.961439	0.274556
796	Elevated prostate specific antigen [PSA]	symptoms	1930	9645	0.0414971	0.0283096	1.04237	0.142694	8.49363e-05	0.0277774	1.00008	0.99756
798	Malaise and fatigue	symptoms	698	13535	0.00860533	0.0391412	1.00864	0.825985	-0.0108993	0.0387408	0.98916	0.77845
